# Supplementary material for: Bis[4-amino-N-(4-methyl­pyrimidin-2-yl-κN 3)benzene­sulfonamidato-κN](2,2′-bi­pyridine-κ2 N,N′)mercury(II)
Source: Acta Crystallogr Sect E Struct Rep Online. 2014 Mar 8;70(Pt 4):m127–8. doi: 10.1107/S1600536814004760 (PMC3998590; doi:10.1107/S1600536814004760)
Supplement: Supplementary file 1 [file e-70-0m127-sup1.cif]

##############################################################################
#                                                                            #
# This CIF contains the data in a paper accepted for publication in          #
# Acta Crystallographica Section E. It conforms to the requirements of       #
# Notes for Authors for Acta Crystallographica Section E, and has been       #
# peer reviewed under the auspices of the IUCr Commission on Journals.       #
#                                                                            #
# Full details of the Crystallographic Information File format               #
# are given in the paper "The Crystallographic Information File (CIF):       #
# a New Standard Archive File for Crystallography" by S. R. Hall, F. H.      #
# Allen and I. D. Brown [Acta Cryst. (1991), A47, 655-685].                  #
#                                                                            #
# The current version of the core CIF dictionary is obtainable from          #
# ftp://ftp.iucr.org/pub/cif_core.dic.                                       #
#                                                                            #
# Software is freely available for graphical display of the structure(s)     #
# in this CIF. For information consult the CIF software page                 #
# http://www.iucr.org/resources/cif/software.                                #
#                                                                            #
# This file may be used for bona fide research purposes within the           #
# scientific community so long as proper attribution is given to the journal # 
# article from which it was obtained.                                        #
#                                                                            #
##############################################################################
data_I
_database_code_depnum_ccdc_archive 'CCDC 989386'
_audit_creation_method     SHELXL-2013
_chemical_name_systematic
;\
Bis[4-amino-<i>N</i>-(4-methylpyrimidin-2-yl-\
\k<i>N</i>^3^)benzenesulfonamidato-\k<i>N</i>](2,2'-bipyridine-\
\k^2^<i>N</i>,<i>N</i>')mercury(II)
;
_chemical_name_common     ?
_chemical_formula_moiety     'C32 H30 Hg N10 O4 S2'
_chemical_formula_sum     'C32 H30 Hg N10 O4 S2'
_chemical_formula_iupac     '[Hg (C11 H11 N4 O2 S)2 (C10 H8 N2)]'
_chemical_formula_weight     883.37
_chemical_melting_point     ?
_shelx_space_group_comment
;
The symmetry employed for this shelxl refinement is uniquely defined
by the following loop, which should always be used as a source of
symmetry information in preference to the above space-group names.
They are only intended as comments.
;
_space_group_crystal_system     monoclinic
_space_group_name_H-M_alt     'C 2/c'
_space_group_name_Hall     '-C 2yc'
loop_
    _space_group_symop_operation_xyz
    'x, y, z'
    '-x, y, -z+1/2'
    'x+1/2, y+1/2, z'
    '-x+1/2, y+1/2, -z+1/2'
    '-x, -y, -z'
    'x, -y, z-1/2'
    '-x+1/2, -y+1/2, -z'
    'x+1/2, -y+1/2, z-1/2'
_cell_length_a     18.7483(8)
_cell_length_b     15.0824(7)
_cell_length_c     12.1143(6)
_cell_angle_alpha     90
_cell_angle_beta     100.202(2)
_cell_angle_gamma     90
_cell_volume     3371.4(3)
_cell_formula_units_Z     4
_cell_measurement_reflns_used     3874
_cell_measurement_theta_min     2.91
_cell_measurement_theta_max     27.48
_cell_measurement_temperature     150(2)
_exptl_crystal_description     Block
_exptl_crystal_colour     Colorless
_exptl_crystal_size_max     0.120
_exptl_crystal_size_mid     0.120
_exptl_crystal_size_min     0.100
_exptl_crystal_density_diffrn     1.740
_exptl_crystal_density_meas     ?
_exptl_crystal_density_method     ?
_exptl_crystal_F_000     1744
_exptl_absorpt_coefficient_mu     4.743
_exptl_absorpt_correction_type     multi-scan
_exptl_absorpt_process_details     '(SORTAV; Blessing, 1995)]'
_shelx_estimated_absorpt_T_min     0.600
_shelx_estimated_absorpt_T_max     0.648
_exptl_absorpt_correction_T_min     0.600
_exptl_absorpt_correction_T_max     0.648
_exptl_special_details     ?
_diffrn_ambient_temperature     150(2)
_diffrn_radiation_type     MoK\a
_diffrn_radiation_wavelength     0.71073
_diffrn_measurement_device_type     'Nonius KappaCCD'
_diffrn_measurement_method     '\w scans'
_diffrn_detector_area_resol_mean     ?
_diffrn_reflns_number     29910
_diffrn_reflns_av_R_equivalents     0.0719
_diffrn_reflns_theta_min     3.196
_diffrn_reflns_theta_max     27.510
_diffrn_reflns_theta_full     25.242
_diffrn_measured_fraction_theta_max     0.997
_diffrn_measured_fraction_theta_full     0.998
_diffrn_reflns_limit_h_min     -24
_diffrn_reflns_limit_h_max     24
_diffrn_reflns_limit_k_min     -19
_diffrn_reflns_limit_k_max     19
_diffrn_reflns_limit_l_min     -15
_diffrn_reflns_limit_l_max     15
_refine_special_details     ?
_reflns_number_total     3874
_reflns_number_gt     3408
_reflns_threshold_expression     I>2\s(I)
_refine_ls_structure_factor_coef     Fsqd
_refine_ls_matrix_type     full
_refine_ls_R_factor_all     0.0498
_refine_ls_R_factor_gt     0.0392
_refine_ls_wR_factor_gt     0.0712
_refine_ls_wR_factor_ref     0.0739
_refine_ls_goodness_of_fit_ref     1.101
_refine_ls_restrained_S_all     1.101
_refine_ls_number_reflns     3874
_refine_ls_number_parameters     231
_refine_ls_number_restraints     3
_refine_ls_hydrogen_treatment     mixed
_refine_ls_weighting_scheme     calc
_refine_ls_weighting_details
             'w=1/[\s^2^(Fo^2^)+(0.0108P)^2^+13.7149P] where P=(Fo^2^+2Fc^2^)/3'
_atom_sites_solution_hydrogens     mixed
_atom_sites_solution_primary     ?
_atom_sites_solution_secondary     ?
_refine_ls_shift/su_max     0.000
_refine_ls_shift/su_mean     0.000
_refine_diff_density_max     1.125
_refine_diff_density_min     -0.745
_refine_ls_extinction_method     none
_refine_ls_extinction_coef     .
loop_
    _atom_type_symbol
    _atom_type_description
    _atom_type_scat_dispersion_real
    _atom_type_scat_dispersion_imag
    _atom_type_scat_source
    'C' 'C' 0.0033 0.0016
                         'International Tables Vol C Tables 4.2.6.8 and 6.1.1.4'
    'H' 'H' 0.0000 0.0000
                         'International Tables Vol C Tables 4.2.6.8 and 6.1.1.4'
    'N' 'N' 0.0061 0.0033
                         'International Tables Vol C Tables 4.2.6.8 and 6.1.1.4'
    'O' 'O' 0.0106 0.0060
                         'International Tables Vol C Tables 4.2.6.8 and 6.1.1.4'
    'S' 'S' 0.1246 0.1234
                         'International Tables Vol C Tables 4.2.6.8 and 6.1.1.4'
    'Hg' 'Hg' -2.3894 9.2266
                         'International Tables Vol C Tables 4.2.6.8 and 6.1.1.4'
_computing_data_collection
                    'DENZO (Otwinowski & Minor, 1997) and COLLECT (Hooft, 1998)'
_computing_cell_refinement
                    'DENZO (Otwinowski & Minor, 1997) and COLLECT (Hooft, 1998)'
_computing_data_reduction
                    'DENZO (Otwinowski & Minor, 1997) and COLLECT (Hooft, 1998)'
_computing_structure_solution     'SHELXS97 (Sheldrick, 2008)'
_computing_structure_refinement     'SHELXL2013 (Sheldrick, 2008)'
_computing_molecular_graphics     'ORTEP-3 for Windows (Farrugia, 2012)'
_computing_publication_material     'WinGX (Farrugia, 2012)'
loop_
    _atom_site_type_symbol
    _atom_site_label
    _atom_site_fract_x
    _atom_site_fract_y
    _atom_site_fract_z
    _atom_site_U_iso_or_equiv
    _atom_site_adp_type
    _atom_site_calc_flag
    _atom_site_occupancy
    _atom_site_disorder_assembly
    _atom_site_disorder_group
    Hg Hg1 0.0000 0.15586(2) 0.2500 0.02712(9) Uani d 1 . .
    S S11 0.14988(6) 0.26641(7) 0.20322(9) 0.0241(2) Uani d 1 . .
    O O11 0.19225(16) 0.26047(19) 0.1139(2) 0.0300(7) Uani d 1 . .
    O O12 0.17100(16) 0.20881(18) 0.2977(2) 0.0298(7) Uani d 1 . .
    N N11 0.0655(2) 0.2427(2) 0.1595(3) 0.0250(8) Uani d 1 . .
    N N12 -0.0384(2) 0.2333(2) 0.0300(3) 0.0272(8) Uani d 1 . .
    N N13 0.0520(2) 0.3400(2) 0.0030(3) 0.0321(9) Uani d 1 . .
    N N14 0.1869(2) 0.6308(2) 0.3883(3) 0.0297(9) Uani d 1 . .
    C C11 0.0260(2) 0.2745(3) 0.0597(3) 0.0236(9) Uani d 1 . .
    C C12 -0.0808(2) 0.2607(3) -0.0646(4) 0.0316(10) Uani d 1 . .
    C C13 -0.0589(3) 0.3277(3) -0.1283(4) 0.0382(12) Uani d 1 . .
    H H13 -0.0889 0.3474 -0.1954 0.046 Uiso calc 1 . .
    C C14 0.0076(3) 0.3648(3) -0.0915(4) 0.0390(12) Uani d 1 . .
    H H14 0.0233 0.4107 -0.1353 0.047 Uiso calc 1 . .
    C C15 0.1581(2) 0.3761(3) 0.2533(3) 0.0228(9) Uani d 1 . .
    C C16 0.1290(3) 0.3989(3) 0.3461(4) 0.0304(10) Uani d 1 . .
    H H16 0.1012 0.3566 0.3783 0.036 Uiso calc 1 . .
    C C17 0.1398(3) 0.4825(3) 0.3930(4) 0.0292(10) Uani d 1 . .
    H H17 0.1204 0.4965 0.4581 0.035 Uiso calc 1 . .
    C C18 0.1790(2) 0.5466(3) 0.3453(3) 0.0254(9) Uani d 1 . .
    C C19 0.2096(2) 0.5225(3) 0.2518(4) 0.0290(10) Uani d 1 . .
    H H19 0.2379 0.5644 0.2197 0.035 Uiso calc 1 . .
    C C20 0.1989(2) 0.4381(3) 0.2058(4) 0.0289(10) Uani d 1 . .
    H H20 0.2193 0.4226 0.1421 0.035 Uiso calc 1 . .
    C C21 -0.1540(3) 0.2183(4) -0.0972(5) 0.0514(15) Uani d 1 . .
    H H21A -0.1481 0.1554 -0.1135 0.077 Uiso calc 1 . .
    H H21B -0.1807 0.2478 -0.1641 0.077 Uiso calc 1 . .
    H H21C -0.1811 0.2241 -0.0354 0.077 Uiso calc 1 . .
    N N1 -0.0594(2) 0.0298(2) 0.1713(3) 0.0302(8) Uani d 1 . .
    C C1 -0.0330(2) -0.0493(3) 0.2060(3) 0.0275(10) Uani d 1 . .
    C C2 -0.0665(3) -0.1265(3) 0.1612(4) 0.0381(12) Uani d 1 . .
    H H2 -0.0474 -0.1826 0.1872 0.046 Uiso calc 1 . .
    C C3 -0.1274(3) -0.1219(3) 0.0792(4) 0.0435(13) Uani d 1 . .
    H H3 -0.1510 -0.1744 0.0485 0.052 Uiso calc 1 . .
    C C4 -0.1535(3) -0.0397(3) 0.0424(4) 0.0423(12) Uani d 1 . .
    H H4 -0.1944 -0.0344 -0.0160 0.051 Uiso calc 1 . .
    C C5 -0.1189(3) 0.0351(3) 0.0922(4) 0.0400(12) Uani d 1 . .
    H H5 -0.1379 0.0919 0.0696 0.048 Uiso calc 1 . .
    H H14A 0.171(2) 0.644(3) 0.452(2) 0.038(14) Uiso d 1 . .
    H H14B 0.2224(18) 0.666(2) 0.373(4) 0.040(14) Uiso d 1 . .
loop_
    _atom_site_aniso_label
    _atom_site_aniso_U_11
    _atom_site_aniso_U_22
    _atom_site_aniso_U_33
    _atom_site_aniso_U_12
    _atom_site_aniso_U_13
    _atom_site_aniso_U_23
    Hg1 0.02493(15) 0.02381(12) 0.02946(13) 0.000 -0.00387(9) 0.000
    S11 0.0190(6) 0.0238(5) 0.0276(5) 0.0009(4) -0.0009(4) -0.0021(4)
    O11 0.0231(18) 0.0329(16) 0.0338(16) -0.0007(13) 0.0046(14) -0.0080(14)
    O12 0.0218(17) 0.0271(15) 0.0366(17) 0.0026(13) -0.0053(14) 0.0021(13)
    N11 0.025(2) 0.0279(18) 0.0192(16) 0.0003(15) -0.0048(15) -0.0001(15)
    N12 0.017(2) 0.0334(19) 0.0283(19) 0.0025(15) -0.0028(15) -0.0003(16)
    N13 0.025(2) 0.039(2) 0.0312(19) -0.0006(18) 0.0009(16) 0.0055(18)
    N14 0.030(2) 0.0259(19) 0.033(2) -0.0040(16) 0.0056(18) -0.0031(16)
    C11 0.017(2) 0.028(2) 0.025(2) 0.0039(17) 0.0028(17) -0.0006(18)
    C12 0.018(2) 0.041(3) 0.033(2) 0.0021(19) -0.0034(19) -0.002(2)
    C13 0.027(3) 0.053(3) 0.032(2) 0.004(2) -0.004(2) 0.006(2)
    C14 0.031(3) 0.049(3) 0.034(3) 0.002(2) 0.002(2) 0.014(2)
    C15 0.018(2) 0.0217(19) 0.026(2) -0.0015(16) -0.0024(17) -0.0016(17)
    C16 0.028(3) 0.031(2) 0.034(2) -0.0052(19) 0.010(2) 0.002(2)
    C17 0.033(3) 0.031(2) 0.026(2) -0.0009(19) 0.011(2) -0.0022(19)
    C18 0.017(2) 0.030(2) 0.026(2) -0.0009(17) -0.0057(17) 0.0007(18)
    C19 0.026(3) 0.028(2) 0.033(2) -0.0038(19) 0.006(2) 0.0015(19)
    C20 0.026(3) 0.032(2) 0.029(2) -0.0007(19) 0.0073(19) -0.0029(19)
    C21 0.023(3) 0.076(4) 0.047(3) -0.005(3) -0.014(2) 0.020(3)
    N1 0.027(2) 0.0289(18) 0.0315(19) -0.0013(16) -0.0045(17) -0.0004(16)
    C1 0.025(3) 0.030(2) 0.028(2) 0.0036(18) 0.0033(19) 0.0007(19)
    C2 0.042(3) 0.025(2) 0.046(3) -0.001(2) 0.001(2) -0.007(2)
    C3 0.043(3) 0.036(3) 0.048(3) -0.009(2) -0.002(3) -0.015(2)
    C4 0.035(3) 0.046(3) 0.039(3) -0.008(2) -0.011(2) -0.010(2)
    C5 0.034(3) 0.037(3) 0.044(3) 0.002(2) -0.010(2) 0.001(2)
_geom_special_details
;
All e.s.d.'s (except the e.s.d. in the dihedral angle between two l.s. planes)
are estimated using the full covariance matrix. The cell e.s.d.'s are taken
into account individually in the estimation of e.s.d.'s in distances, angles
and torsion angles; correlations between e.s.d.'s in cell parameters are only
used when they are defined by crystal symmetry. An approximate (isotropic)
treatment of cell e.s.d.'s is used for estimating e.s.d.'s involving l.s.
planes.
;
loop_
    _geom_bond_atom_site_label_1
    _geom_bond_atom_site_label_2
    _geom_bond_site_symmetry_2
    _geom_bond_distance
    _geom_bond_publ_flag
    Hg1 N11 . 2.214(4) y
    Hg1 N11 2 2.214(4) ?
    Hg1 N1 . 2.322(3) y
    Hg1 N1 2 2.322(3) ?
    Hg1 N12 2 2.883(3) ?
    Hg1 N12 . 2.883(3) y
    S11 O12 . 1.436(3) ?
    S11 O11 . 1.454(3) ?
    S11 N11 . 1.616(4) ?
    S11 C15 . 1.760(4) ?
    N11 C11 . 1.387(5) ?
    N12 C12 . 1.339(5) ?
    N12 C11 . 1.349(5) ?
    N13 C11 . 1.343(6) ?
    N13 C14 . 1.344(6) ?
    N14 C18 . 1.371(5) ?
    N14 H14A . 0.900(3) ?
    N14 H14B . 0.900(3) ?
    C12 C13 . 1.378(7) ?
    C12 C21 . 1.503(7) ?
    C13 C14 . 1.367(7) ?
    C13 H13 . 0.9500 ?
    C14 H14 . 0.9500 ?
    C15 C16 . 1.378(6) ?
    C15 C20 . 1.394(6) ?
    C16 C17 . 1.383(6) ?
    C16 H16 . 0.9500 ?
    C17 C18 . 1.400(6) ?
    C17 H17 . 0.9500 ?
    C18 C19 . 1.405(6) ?
    C19 C20 . 1.390(6) ?
    C19 H19 . 0.9500 ?
    C20 H20 . 0.9500 ?
    C21 H21A . 0.9800 ?
    C21 H21B . 0.9800 ?
    C21 H21C . 0.9800 ?
    N1 C1 . 1.331(5) ?
    N1 C5 . 1.337(6) ?
    C1 C2 . 1.387(6) ?
    C1 C1 2 1.483(9) ?
    C2 C3 . 1.376(7) ?
    C2 H2 . 0.9500 ?
    C3 C4 . 1.378(7) ?
    C3 H3 . 0.9500 ?
    C4 C5 . 1.386(6) ?
    C4 H4 . 0.9500 ?
    C5 H5 . 0.9500 ?
loop_
    _geom_angle_atom_site_label_1
    _geom_angle_atom_site_label_2
    _geom_angle_atom_site_label_3
    _geom_angle_site_symmetry_1
    _geom_angle_site_symmetry_3
    _geom_angle
    _geom_angle_publ_flag
    N11 Hg1 N11 . 2 107.50(18) n
    N11 Hg1 N1 . . 123.31(12) n
    N11 Hg1 N1 2 . 114.81(13) n
    N11 Hg1 N1 . 2 114.81(13) ?
    N11 Hg1 N1 2 2 123.31(12) ?
    N1 Hg1 N1 . 2 70.00(17) n
    N11 Hg1 N12 . 2 98.53(11) n
    N11 Hg1 N12 2 2 51.11(11) n
    N1 Hg1 N12 . 2 137.29(11) n
    N1 Hg1 N12 2 2 85.95(11) n
    N11 Hg1 N12 . . 51.11(11) ?
    N11 Hg1 N12 2 . 98.53(11) ?
    N1 Hg1 N12 . . 85.95(11) ?
    N1 Hg1 N12 2 . 137.29(11) ?
    N12 Hg1 N12 2 . 132.17(14) n
    O12 S11 O11 . . 116.49(18) ?
    O12 S11 N11 . . 104.05(18) ?
    O11 S11 N11 . . 111.99(18) ?
    O12 S11 C15 . . 107.41(18) ?
    O11 S11 C15 . . 106.76(19) ?
    N11 S11 C15 . . 110.01(19) ?
    C11 N11 S11 . . 123.3(3) ?
    C11 N11 Hg1 . . 112.3(3) ?
    S11 N11 Hg1 . . 124.42(18) ?
    C12 N12 C11 . . 117.0(4) ?
    C12 N12 Hg1 . . 158.4(3) ?
    C11 N12 Hg1 . . 82.8(2) ?
    C11 N13 C14 . . 114.5(4) ?
    C18 N14 H14A . . 120(3) ?
    C18 N14 H14B . . 120(3) ?
    H14A N14 H14B . . 115(3) ?
    N13 C11 N12 . . 126.2(4) ?
    N13 C11 N11 . . 121.0(4) ?
    N12 C11 N11 . . 112.8(4) ?
    N12 C12 C13 . . 121.0(4) ?
    N12 C12 C21 . . 118.1(4) ?
    C13 C12 C21 . . 120.9(4) ?
    C14 C13 C12 . . 117.6(4) ?
    C14 C13 H13 . . 121.2 ?
    C12 C13 H13 . . 121.2 ?
    N13 C14 C13 . . 123.8(5) ?
    N13 C14 H14 . . 118.1 ?
    C13 C14 H14 . . 118.1 ?
    C16 C15 C20 . . 119.7(4) ?
    C16 C15 S11 . . 119.5(3) ?
    C20 C15 S11 . . 120.6(3) ?
    C15 C16 C17 . . 120.8(4) ?
    C15 C16 H16 . . 119.6 ?
    C17 C16 H16 . . 119.6 ?
    C16 C17 C18 . . 120.7(4) ?
    C16 C17 H17 . . 119.7 ?
    C18 C17 H17 . . 119.7 ?
    N14 C18 C17 . . 120.8(4) ?
    N14 C18 C19 . . 120.9(4) ?
    C17 C18 C19 . . 118.3(4) ?
    C20 C19 C18 . . 120.6(4) ?
    C20 C19 H19 . . 119.7 ?
    C18 C19 H19 . . 119.7 ?
    C19 C20 C15 . . 120.0(4) ?
    C19 C20 H20 . . 120.0 ?
    C15 C20 H20 . . 120.0 ?
    C12 C21 H21A . . 109.5 ?
    C12 C21 H21B . . 109.5 ?
    H21A C21 H21B . . 109.5 ?
    C12 C21 H21C . . 109.5 ?
    H21A C21 H21C . . 109.5 ?
    H21B C21 H21C . . 109.5 ?
    C1 N1 C5 . . 119.8(4) ?
    C1 N1 Hg1 . . 118.7(3) ?
    C5 N1 Hg1 . . 121.6(3) ?
    N1 C1 C2 . . 120.7(4) ?
    N1 C1 C1 . 2 116.3(2) ?
    C2 C1 C1 . 2 122.9(3) ?
    C3 C2 C1 . . 120.0(4) ?
    C3 C2 H2 . . 120.0 ?
    C1 C2 H2 . . 120.0 ?
    C2 C3 C4 . . 118.8(4) ?
    C2 C3 H3 . . 120.6 ?
    C4 C3 H3 . . 120.6 ?
    C3 C4 C5 . . 118.6(4) ?
    C3 C4 H4 . . 120.7 ?
    C5 C4 H4 . . 120.7 ?
    N1 C5 C4 . . 122.0(4) ?
    N1 C5 H5 . . 119.0 ?
    C4 C5 H5 . . 119.0 ?
loop_
    _geom_hbond_atom_site_label_D
    _geom_hbond_atom_site_label_H
    _geom_hbond_atom_site_label_A
    _geom_hbond_site_symmetry_A
    _geom_hbond_distance_DH
    _geom_hbond_distance_HA
    _geom_hbond_distance_DA
    _geom_hbond_angle_DHA
    N14 H14A O11 6_566 0.900(3) 2.41(3) 3.173(5) 143(4)
    N14 H14A N13 6_566 0.900(3) 2.42(3) 3.125(6) 135(4)
    N14 H14B O11 4 0.900(3) 2.125(14) 2.997(5) 163(4)
_shelx_hkl_checksum     64927
_shelx_hkl_file
;
  24   0  -1  -18.76   20.29  -2
 -24   0   1  -18.76   20.29   1
  24   0  -2  152.26   29.49  -2
 -24   0   2  152.26   29.49   1
  24   0  -3   18.27   21.49  -2
 -24   0   3   18.27   21.49   1
  24   0  -4  164.32   38.29  -2
 -24   0   4  164.32   38.29   1
  24   0  -5    6.33   21.41  -2
 -24   0   5    6.33   21.41   1
  24  -2  -1   63.45   24.11  -2
 -24   2   1   63.45   24.11   1
  24  -2  -2   34.20   23.25  -2
 -24   2   2   34.20   23.25   1
  24   2  -2   27.94   20.77  -2
 -24  -2   2   27.94   20.77   1
  24   2  -3   57.45   24.86  -2
 -24  -2   3   57.45   24.86   1
  24  -2  -3   63.03   24.72  -2
 -24   2   3   63.03   24.72   1
  24  -2  -4    8.74   22.82  -2
 -24   2   4    8.74   22.82   1
  24   2  -4   -1.81   20.59  -2
 -24  -2   4   -1.81   20.59   1
  23  -1   2   87.76   26.94  -2
 -23   1  -2   87.76   26.94   1
  23   1   2   77.70   24.46  -2
 -23  -1  -2   77.70   24.46   1
  23  -1   1   76.21   25.14  -2
 -23   1  -1   76.21   25.14   1
  23   1   1   15.08   21.84  -2
 -23  -1  -1   15.08   21.84   1
  23  -1   0   22.96   20.78  -2
 -23   1   0   22.96   20.78   1
  23   1   0   34.78   19.50  -2
 -23  -1   0   34.78   19.50   1
  23   1  -1   19.17   19.49  -2
 -23  -1   1   19.17   19.49   1
  23  -1  -1   -1.42   20.18  -2
 -23   1   1   -1.42   20.18   1
  23  -1  -2   -8.17   17.06  -2
 -23   1   2   -8.17   17.06   1
  23   1  -2    5.38   18.93  -2
 -23  -1   2    5.38   18.93   1
  23  -1  -3   42.37   22.78  -2
 -23   1   3   42.37   22.78   1
  23   1  -3   56.91   23.57  -2
 -23  -1   3   56.91   23.57   1
  23   1  -4   48.64   21.92  -2
 -23  -1   4   48.64   21.92   1
  23  -1  -4   60.07   23.18  -2
 -23   1   4   60.07   23.18   1
  23   1  -5   40.74   19.71  -2
 -23  -1   5   40.74   19.71   1
  23  -1  -5   35.07   19.57  -2
 -23   1   5   35.07   19.57   1
  23   1  -6   38.46   23.63  -2
 -23  -1   6   38.46   23.63   1
  23  -1  -6   40.60   22.91  -2
 -23   1   6   40.60   22.91   1
  23   1  -7   54.71   24.10  -2
 -23  -1   7   54.71   24.10   1
  23  -1  -7   49.56   22.54  -2
 -23   1   7   49.56   22.54   1
  23  -3   1    3.73   23.02  -2
 -23   3  -1    3.73   23.02   1
  23   3   1    2.34   20.50  -2
 -23  -3  -1    2.34   20.50   1
  23  -3   0  168.62   35.71  -2
 -23   3   0  168.62   35.71   1
  23   3   0  206.37   36.69  -2
 -23  -3   0  206.37   36.69   1
  23   3  -1   35.01   23.10  -2
 -23  -3   1   35.01   23.10   1
  23  -3  -1   27.18   21.74  -2
 -23   3   1   27.18   21.74   1
  23   3  -2  178.78   33.84  -2
 -23  -3   2  178.78   33.84   1
  23  -3  -2   98.98   29.38  -2
 -23   3   2   98.98   29.38   1
  23   3  -3    9.95   20.26  -2
 -23  -3   3    9.95   20.26   1
  23  -3  -3    5.13   19.52  -2
 -23   3   3    5.13   19.52   1
  23  -3  -4   88.57   25.86  -2
 -23   3   4   88.57   25.86   1
  23   3  -4  116.06   26.13  -2
 -23  -3   4  116.06   26.13   1
  23   3  -5   23.66   18.64  -2
 -23  -3   5   23.66   18.64   1
  23  -3  -5   -2.86   19.44  -2
 -23   3   5   -2.86   19.44   1
  23   3  -6   52.83   21.36  -2
 -23  -3   6   52.83   21.36   1
  23  -3  -6   63.57   24.21  -2
 -23   3   6   63.57   24.21   1
  23  -3  -7   11.63   19.20  -2
 -23   3   7   11.63   19.20   1
  23   3  -7  -10.11   18.22  -2
 -23  -3   7  -10.11   18.22   1
  23  -5   0    6.88   21.74  -2
 -23   5   0    6.88   21.74   1
  23   5   0   13.53   22.51  -2
 -23  -5   0   13.53   22.51   1
  23   5  -1  236.33   40.51  -2
 -23  -5   1  236.33   40.51   1
  23  -5  -1  192.95   38.05  -2
 -23   5   1  192.95   38.05   1
  23  -5  -2    7.03   21.09  -2
 -23   5   2    7.03   21.09   1
  23   5  -2   19.72   19.10  -2
 -23  -5   2   19.72   19.10   1
  23  -5  -3  102.02   30.70  -2
 -23   5   3  102.02   30.70   1
  23   5  -3  124.32   31.62  -2
 -23  -5   3  124.32   31.62   1
  23   5  -4    1.45   15.39  -2
 -23  -5   4    1.45   15.39   1
  23  -5  -4   10.59   22.32  -2
 -23   5   4   10.59   22.32   1
  23  -5  -5   34.44   23.01  -2
 -23   5   5   34.44   23.01   1
  23   5  -5   11.64   18.34  -2
 -23  -5   5   11.64   18.34   1
  22   0   4  226.70   43.58  -2
 -22   0  -4  226.70   43.58   1
  22   0   3   -9.18   20.14  -2
 -22   0  -3   -9.18   20.14   1
  22   0   2  159.16   31.04  -2
 -22   0  -2  159.16   31.04   1
  22   0   1  -13.24   17.17  -2
 -22   0  -1  -13.24   17.17   1
  22   0   0   54.95   22.56  -2
 -22   0   0   54.95   22.56   1
  22   0  -1   28.32   18.24  -2
 -22   0   1   28.32   18.24   1
  22   0  -2   14.25   16.53  -2
 -22   0   2   14.25   16.53   1
  22   0  -3   11.78   17.42  -2
 -22   0   3   11.78   17.42   1
  22   0  -4    4.84   15.20  -2
 -22   0   4    4.84   15.20   1
  22   0  -5   12.07   17.01  -2
 -22   0   5   12.07   17.01   1
  22   0  -6   33.95   20.05  -2
 -22   0   6   33.95   20.05   1
  22   0  -7   14.10   18.18  -2
 -22   0   7   14.10   18.18   1
  22   0  -8   47.88   22.48  -2
 -22   0   8   47.88   22.48   1
  22   0  -9   19.78   21.20  -2
 -22   0   9   19.78   21.20   1
  22  -2   3   97.81   30.45  -2
 -22   2  -3   97.81   30.45   1
  22   2   3   80.22   27.12  -2
 -22  -2  -3   80.22   27.12   1
  22   2   2   79.64   23.07  -2
 -22  -2  -2   79.64   23.07   1
  22  -2   2   48.42   22.88  -2
 -22   2  -2   48.42   22.88   1
  22   2   1  125.27   28.24  -2
 -22  -2  -1  125.27   28.24   1
  22  -2   1  119.34   31.89  -2
 -22   2  -1  119.34   31.89   1
  22   2   0   16.54   19.84  -2
 -22  -2   0   16.54   19.84   1
  22  -2   0   17.72   20.42  -2
 -22   2   0   17.72   20.42   1
  22   2  -1  201.71   37.70  -2
 -22  -2   1  201.71   37.70   1
  22  -2  -1  244.71   40.53  -2
 -22   2   1  244.71   40.53   1
  22   2  -2   -0.90   16.96  -2
 -22  -2   2   -0.90   16.96   1
  22  -2  -2    0.00   16.13  -2
 -22   2   2    0.00   16.13   1
  22   2  -3  146.06   26.80  -2
 -22  -2   3  146.06   26.80   1
  22  -2  -3  117.99   29.50  -2
 -22   2   3  117.99   29.50   1
  22  -2  -4   12.81   20.50  -2
 -22   2   4   12.81   20.50   1
  22   2  -4    0.54   17.60  -2
 -22  -2   4    0.54   17.60   1
  22   2  -5  143.12   29.02  -2
 -22  -2   5  143.12   29.02   1
  22  -2  -5   73.26   28.96  -2
 -22   2   5   73.26   28.96   1
  22   2  -6   12.39   15.74  -2
 -22  -2   6   12.39   15.74   1
  22  -2  -6    2.35   17.06  -2
 -22   2   6    2.35   17.06   1
  22   2  -7   76.84   21.73  -2
 -22  -2   7   76.84   21.73   1
  22  -2  -7   63.45   24.51  -2
 -22   2   7   63.45   24.51   1
  22   2  -8   19.57   20.69  -2
 -22  -2   8   19.57   20.69   1
  22  -2  -8   16.39   20.62  -2
 -22   2   8   16.39   20.62   1
  22   4   3   42.10   24.48  -2
 -22  -4  -3   42.10   24.48   1
  22  -4   3   62.04   26.98  -2
 -22   4  -3   62.04   26.98   1
  22   4   2   24.87   23.07  -2
 -22  -4  -2   24.87   23.07   1
  22  -4   2   20.50   21.39  -2
 -22   4  -2   20.50   21.39   1
  22  -4   1   67.19   24.98  -2
 -22   4  -1   67.19   24.98   1
  22   4   1   72.71   23.10  -2
 -22  -4  -1   72.71   23.10   1
  22  -4   0   90.36   26.27  -2
 -22   4   0   90.36   26.27   1
  22   4   0  141.15   32.37  -2
 -22  -4   0  141.15   32.37   1
  22   4  -1   90.82   19.38  -2
 -22  -4   1   90.82   19.38   1
  22  -4  -1   82.20   26.48  -2
 -22   4   1   82.20   26.48   1
  22   4  -2  132.95   25.46  -2
 -22  -4   2  132.95   25.46   1
  22  -4  -2   73.71   25.63  -2
 -22   4   2   73.71   25.63   1
  22  -4  -3   47.58   24.82  -2
 -22   4   3   47.58   24.82   1
  22   4  -3   36.53   19.68  -2
 -22  -4   3   36.53   19.68   1
  22   4  -4   94.01   26.96  -2
 -22  -4   4   94.01   26.96   1
  22  -4  -4   92.38   28.61  -2
 -22   4   4   92.38   28.61   1
  22   4  -5   30.69   18.30  -2
 -22  -4   5   30.69   18.30   1
  22  -4  -5   54.13   26.50  -2
 -22   4   5   54.13   26.50   1
  22  -4  -6   74.30   18.40  -2
 -22   4   6   74.30   18.40   1
  22   4  -6   45.72   19.23  -2
 -22  -4   6   45.72   19.23   1
  22   4  -7   48.45   21.36  -2
 -22  -4   7   48.45   21.36   1
  22  -4  -7   50.36   18.85  -2
 -22   4   7   50.36   18.85   1
  22  -4  -8   73.72   26.64  -2
 -22   4   8   73.72   26.64   1
  22   4  -8   41.66   19.68  -2
 -22  -4   8   41.66   19.68   1
  22  -6   2   47.27   25.41  -2
 -22   6  -2   47.27   25.41   1
  22   6   2   65.85   23.49  -2
 -22  -6  -2   65.85   23.49   1
  22  -6   1    0.35   22.40  -2
 -22   6  -1    0.35   22.40   1
  22   6   1   -4.13   18.37  -2
 -22  -6  -1   -4.13   18.37   1
  22   6   0  104.05   27.33  -2
 -22  -6   0  104.05   27.33   1
  22  -6   0  140.01   33.04  -2
 -22   6   0  140.01   33.04   1
  22  -6  -1   37.43   22.50  -2
 -22   6   1   37.43   22.50   1
  22   6  -1   48.95   20.16  -2
 -22  -6   1   48.95   20.16   1
  22  -6  -2  150.03   28.40  -2
 -22   6   2  150.03   28.40   1
  22   6  -2  155.48   38.66  -2
 -22  -6   2  155.48   38.66   1
  22   6  -3  -12.08   17.02  -2
 -22  -6   3  -12.08   17.02   1
  22  -6  -3    5.80   16.02  -2
 -22   6   3    5.80   16.02   1
  22   6  -4  176.38   36.14  -2
 -22  -6   4  176.38   36.14   1
  22  -6  -4  152.72   31.06  -2
 -22   6   4  152.72   31.06   1
  22  -6  -5   33.46   23.52  -2
 -22   6   5   33.46   23.52   1
  22   6  -5   19.88   19.38  -2
 -22  -6   5   19.88   19.38   1
  22   6  -6   89.91   23.46  -2
 -22  -6   6   89.91   23.46   1
  22  -6  -6   73.62   27.97  -2
 -22   6   6   73.62   27.97   1
  22  -6  -7   20.13   20.42  -2
 -22   6   7   20.13   20.42   1
  22   6  -7   25.71   15.94  -2
 -22  -6   7   25.71   15.94   1
  22   8  -1   61.81   24.10  -2
 -22  -8   1   61.81   24.10   1
  22  -8  -1   35.50   24.46  -2
 -22   8   1   35.50   24.46   1
  22   8  -2    9.58   18.72  -2
 -22  -8   2    9.58   18.72   1
  22  -8  -2   10.87   21.31  -2
 -22   8   2   10.87   21.31   1
  22   8  -3   42.60   23.30  -2
 -22  -8   3   42.60   23.30   1
  22  -8  -3   73.04   24.11  -2
 -22   8   3   73.04   24.11   1
  22  -8  -4  -15.61   19.36  -2
 -22   8   4  -15.61   19.36   1
  22   8  -4    7.64   19.89  -2
 -22  -8   4    7.64   19.89   1
  21  -1   5  238.19   41.92  -2
 -21   1  -5  238.19   41.92   1
  21   1   5  200.36   41.84  -2
 -21  -1  -5  200.36   41.84   1
  21  -1   4   44.33   23.94  -2
 -21   1  -4   44.33   23.94   1
  21   1   4   49.77   23.95  -2
 -21  -1  -4   49.77   23.95   1
  21  -1   3  160.43   29.07  -2
 -21   1  -3  160.43   29.07   1
  21   1   3  162.35   38.08  -2
 -21  -1  -3  162.35   38.08   1
  21   1   2   36.51   20.43  -2
 -21  -1  -2   36.51   20.43   1
  21  -1   2   23.44   20.61  -2
 -21   1  -2   23.44   20.61   1
  21   1   1  240.17   43.97  -2
 -21  -1  -1  240.17   43.97   1
  21  -1   1  171.41   35.10  -2
 -21   1  -1  171.41   35.10   1
  21   1   0   17.18   16.32  -2
 -21  -1   0   17.18   16.32   1
  21  -1   0   37.64   17.06  -2
 -21   1   0   37.64   17.06   1
  21   1  -1   52.87   21.44  -2
 -21  -1   1   52.87   21.44   1
  21  -1  -1   73.00   17.87  -2
 -21   1   1   73.00   17.87   1
  21   1  -2  101.25   22.30  -2
 -21  -1   2  101.25   22.30   1
  21  -1  -2  119.25   22.99  -2
 -21   1   2  119.25   22.99   1
  21  -1  -3   93.57   24.74  -2
 -21   1   3   93.57   24.74   1
  21   1  -3   66.35   20.90  -2
 -21  -1   3   66.35   20.90   1
  21  -1  -4  134.31   29.14  -2
 -21   1   4  134.31   29.14   1
  21   1  -4  113.77   23.86  -2
 -21  -1   4  113.77   23.86   1
  21   1  -5   34.45   18.48  -2
 -21  -1   5   34.45   18.48   1
  21  -1  -5   22.44   17.52  -2
 -21   1   5   22.44   17.52   1
  21   1  -6    7.45   17.15  -2
 -21  -1   6    7.45   17.15   1
  21  -1  -6   20.82   19.70  -2
 -21   1   6   20.82   19.70   1
  21  -1  -7   25.22   18.72  -2
 -21   1   7   25.22   18.72   1
  21   1  -7   16.48   18.16  -2
 -21  -1   7   16.48   18.16   1
  21   1  -8   29.74   16.26  -2
 -21  -1   8   29.74   16.26   1
  21  -1  -8   22.89   17.73  -2
 -21   1   8   22.89   17.73   1
  21   1  -9   40.81   19.39  -2
 -21  -1   9   40.81   19.39   1
  21  -1  -9   32.64   16.72  -2
 -21   1   9   32.64   16.72   1
  21   1 -10   51.47   18.94  -2
 -21  -1  10   51.47   18.94   1
  21  -1 -10   47.80   22.90  -2
 -21   1  10   47.80   22.90   1
  21  -3   5    1.45   21.39  -2
 -21   3  -5    1.45   21.39   1
  21   3   5    0.18   20.38  -2
 -21  -3  -5    0.18   20.38   1
  21   3   4   46.99   25.36  -2
 -21  -3  -4   46.99   25.36   1
  21  -3   4   55.83   25.94  -2
 -21   3  -4   55.83   25.94   1
  21  -3   3    4.48   18.06  -2
 -21   3  -3    4.48   18.06   1
  21   3   3   -2.16   18.18  -2
 -21  -3  -3   -2.16   18.18   1
  21  -3   2  133.16   33.68  -2
 -21   3  -2  133.16   33.68   1
  21   3   2  148.82   30.91  -2
 -21  -3  -2  148.82   30.91   1
  21   3   1   -8.65   17.60  -2
 -21  -3  -1   -8.65   17.60   1
  21  -3   1   17.56   14.75  -2
 -21   3  -1   17.56   14.75   1
  21   3   0   92.04   24.22  -2
 -21  -3   0   92.04   24.22   1
  21  -3   0   92.02   22.62  -2
 -21   3   0   92.02   22.62   1
  21  -3  -1    8.46   17.20  -2
 -21   3   1    8.46   17.20   1
  21   3  -1   10.26   16.99  -2
 -21  -3   1   10.26   16.99   1
  21  -3  -2   83.34   27.07  -2
 -21   3   2   83.34   27.07   1
  21   3  -2   80.24   20.45  -2
 -21  -3   2   80.24   20.45   1
  21   3  -3   49.87   19.89  -2
 -21  -3   3   49.87   19.89   1
  21  -3  -3   19.96   19.78  -2
 -21   3   3   19.96   19.78   1
  21   3  -4  146.83   25.42  -2
 -21  -3   4  146.83   25.42   1
  21  -3  -4  119.22   28.42  -2
 -21   3   4  119.22   28.42   1
  21   3  -5   41.26   18.24  -2
 -21  -3   5   41.26   18.24   1
  21  -3  -5   26.25   20.29  -2
 -21   3   5   26.25   20.29   1
  21   3  -6  111.79   25.04  -2
 -21  -3   6  111.79   25.04   1
  21  -3  -6   86.25   23.36  -2
 -21   3   6   86.25   23.36   1
  21  -3  -7   19.09   19.20  -2
 -21   3   7   19.09   19.20   1
  21   3  -7   10.60   15.20  -2
 -21  -3   7   10.60   15.20   1
  21   3  -8   47.05   20.88  -2
 -21  -3   8   47.05   20.88   1
  21  -3  -8   41.12   23.79  -2
 -21   3   8   41.12   23.79   1
  21   3  -9   -5.36   16.56  -2
 -21  -3   9   -5.36   16.56   1
  21  -3  -9    7.41   18.38  -2
 -21   3   9    7.41   18.38   1
  21   5   4   -1.43   19.74  -2
 -21  -5  -4   -1.43   19.74   1
  21  -5   4   12.80   20.48  -2
 -21   5  -4   12.80   20.48   1
  21   5   3   39.12   21.54  -2
 -21  -5  -3   39.12   21.54   1
  21  -5   3   91.06   25.82  -2
 -21   5  -3   91.06   25.82   1
  21   5   2    2.70   17.84  -2
 -21  -5  -2    2.70   17.84   1
  21  -5   2   -7.12   19.38  -2
 -21   5  -2   -7.12   19.38   1
  21   5   1   30.62   19.60  -2
 -21  -5  -1   30.62   19.60   1
  21  -5   1   47.81   22.96  -2
 -21   5  -1   47.81   22.96   1
  21   5   0   11.54   17.60  -2
 -21  -5   0   11.54   17.60   1
  21  -5   0    4.41   18.05  -2
 -21   5   0    4.41   18.05   1
  21  -5  -1   72.42   22.22  -2
 -21   5   1   72.42   22.22   1
  21   5  -1  131.26   25.12  -2
 -21  -5   1  131.26   25.12   1
  21   5  -2   11.54   16.74  -2
 -21  -5   2   11.54   16.74   1
  21  -5  -2   11.42   18.54  -2
 -21   5   2   11.42   18.54   1
  21  -5  -3  140.05   25.38  -2
 -21   5   3  140.05   25.38   1
  21   5  -3  123.23   21.68  -2
 -21  -5   3  123.23   21.68   1
  21  -5  -4   14.83   17.81  -2
 -21   5   4   14.83   17.81   1
  21   5  -4   24.38   13.87  -2
 -21  -5   4   24.38   13.87   1
  21  -5  -5   96.26   29.57  -2
 -21   5   5   96.26   29.57   1
  21   5  -5  146.79   27.50  -2
 -21  -5   5  146.79   27.50   1
  21  -5  -6   21.64   19.46  -2
 -21   5   6   21.64   19.46   1
  21   5  -6   -1.45   13.33  -2
 -21  -5   6   -1.45   13.33   1
  21  -5  -7   92.33   24.54  -2
 -21   5   7   92.33   24.54   1
  21   5  -7   74.75   24.11  -2
 -21  -5   7   74.75   24.11   1
  21   5  -8   -1.27   14.54  -2
 -21  -5   8   -1.27   14.54   1
  21  -5  -8    1.82   16.02  -2
 -21   5   8    1.82   16.02   1
  21  -5  -9   80.95   30.56  -2
 -21   5   9   80.95   30.56   1
  21   5  -9   75.58   20.13  -2
 -21  -5   9   75.58   20.13   1
  21  -7   3   21.03   21.57  -2
 -21   7  -3   21.03   21.57   1
  21   7   3   -2.66   20.98  -2
 -21  -7  -3   -2.66   20.98   1
  21   7   2  142.50   34.70  -2
 -21  -7  -2  142.50   34.70   1
  21  -7   2  139.03   26.88  -2
 -21   7  -2  139.03   26.88   1
  21   7   1    8.37   17.39  -2
 -21  -7  -1    8.37   17.39   1
  21  -7   1    7.63   20.99  -2
 -21   7  -1    7.63   20.99   1
  21  -7   0   77.97   27.10  -2
 -21   7   0   77.97   27.10   1
  21   7   0  106.72   25.71  -2
 -21  -7   0  106.72   25.71   1
  21   7  -1   45.56   20.59  -2
 -21  -7   1   45.56   20.59   1
  21  -7  -1   75.75   24.19  -2
 -21   7   1   75.75   24.19   1
  21   7  -2  182.23   31.81  -2
 -21  -7   2  182.23   31.81   1
  21  -7  -2  182.45   36.27  -2
 -21   7   2  182.45   36.27   1
  21   7  -3  144.21   26.38  -2
 -21  -7   3  144.21   26.38   1
  21  -7  -3  117.20   31.18  -2
 -21   7   3  117.20   31.18   1
  21  -7  -4   68.22   23.92  -2
 -21   7   4   68.22   23.92   1
  21   7  -4   77.85   20.93  -2
 -21  -7   4   77.85   20.93   1
  21   7  -5   93.79   22.66  -2
 -21  -7   5   93.79   22.66   1
  21  -7  -5   19.77   20.34  -2
 -21   7   5   19.77   20.34   1
  21   7  -6   49.04   18.62  -2
 -21  -7   6   49.04   18.62   1
  21  -7  -6   60.70   23.30  -2
 -21   7   6   60.70   23.30   1
  21   7  -7   19.14   17.18  -2
 -21  -7   7   19.14   17.18   1
  21  -7  -7   10.90   20.88  -2
 -21   7   7   10.90   20.88   1
  21   9   0   71.67   23.17  -2
 -21  -9   0   71.67   23.17   1
  21  -9   0   81.30   27.73  -2
 -21   9   0   81.30   27.73   1
  21   9  -1   51.85   23.20  -2
 -21  -9   1   51.85   23.20   1
  21  -9  -1   37.28   23.07  -2
 -21   9   1   37.28   23.07   1
  21  -9  -2  110.94   27.52  -2
 -21   9   2  110.94   27.52   1
  21   9  -2  150.26   27.47  -2
 -21  -9   2  150.26   27.47   1
  21   9  -3   71.66   19.04  -2
 -21  -9   3   71.66   19.04   1
  21  -9  -3   83.81   29.41  -2
 -21   9   3   83.81   29.41   1
  21  -9  -4   14.88   24.08  -2
 -21   9   4   14.88   24.08   1
  21   9  -4   32.68   18.46  -2
 -21  -9   4   32.68   18.46   1
  21   9  -5   28.12   17.62  -2
 -21  -9   5   28.12   17.62   1
  21  -9  -5   29.99   21.33  -2
 -21   9   5   29.99   21.33   1
  20   0   6   72.23   27.10  -2
 -20   0  -6   72.23   27.10   1
  20   0   5    7.58   20.21  -2
 -20   0  -5    7.58   20.21   1
  20   0   4  250.50   46.22  -2
 -20   0  -4  250.50   46.22   1
  20   0   3   20.51   17.28  -2
 -20   0  -3   20.51   17.28   1
  20   0   2  304.10   38.54  -2
 -20   0  -2  304.10   38.54   1
  20   0   1  -17.15   16.00  -2
 -20   0  -1  -17.15   16.00   1
  20   0   0  285.34   44.80  -2
 -20   0   0  285.34   44.80   1
  20   0  -1    0.36   14.78  -2
 -20   0   1    0.36   14.78   1
  20   0  -2  253.23   41.26  -2
 -20   0   2  253.23   41.26   1
  20   0  -3    5.69   15.38  -2
 -20   0   3    5.69   15.38   1
  20   0  -4  231.57   30.67  -2
 -20   0   4  231.57   30.67   1
  20   0  -5    9.71   12.66  -2
 -20   0   5    9.71   12.66   1
  20   0  -6  178.05   30.80  -2
 -20   0   6  178.05   30.80   1
  20   0  -7   -9.52   14.93  -2
 -20   0   7   -9.52   14.93   1
  20   0  -8  181.51   32.58  -2
 -20   0   8  181.51   32.58   1
  20   0  -9   19.60   17.62  -2
 -20   0   9   19.60   17.62   1
  20   0 -10   -6.03   19.28  -2
 -20   0  10   -6.03   19.28   1
  20   0 -11   -3.61   15.79  -2
 -20   0  11   -3.61   15.79   1
  20  -2   6    5.24   19.36  -2
 -20   2  -6    5.24   19.36   1
  20   2   6    7.89   20.38  -2
 -20  -2  -6    7.89   20.38   1
  20   2   5   99.57   27.38  -2
 -20  -2  -5   99.57   27.38   1
  20  -2   5   94.08   27.46  -2
 -20   2  -5   94.08   27.46   1
  20  -2   4   36.02   18.74  -2
 -20   2  -4   36.02   18.74   1
  20   2   4   28.32   19.34  -2
 -20  -2  -4   28.32   19.34   1
  20  -2   3   98.63   25.84  -2
 -20   2  -3   98.63   25.84   1
  20   2   3  108.97   28.30  -2
 -20  -2  -3  108.97   28.30   1
  20   2   2   76.22   24.22  -2
 -20  -2  -2   76.22   24.22   1
  20  -2   2   58.52   21.70  -2
 -20   2  -2   58.52   21.70   1
  20  -2   1  115.75   20.77  -2
 -20   2  -1  115.75   20.77   1
  20   2   1   88.11   21.87  -2
 -20  -2  -1   88.11   21.87   1
  20   2   0   95.26   19.54  -2
 -20  -2   0   95.26   19.54   1
  20  -2   0   94.61   24.64  -2
 -20   2   0   94.61   24.64   1
  20  -2  -1  124.77   25.44  -2
 -20   2   1  124.77   25.44   1
  20   2  -1  126.07   22.10  -2
 -20  -2   1  126.07   22.10   1
  20  -2  -2   64.77   20.34  -2
 -20   2   2   64.77   20.34   1
  20   2  -2   68.89   20.34  -2
 -20  -2   2   68.89   20.34   1
  20   2  -3  103.33   18.93  -2
 -20  -2   3  103.33   18.93   1
  20  -2  -3   87.24   18.70  -2
 -20   2   3   87.24   18.70   1
  20   2  -4   20.11   14.94  -2
 -20  -2   4   20.11   14.94   1
  20  -2  -4   25.61   15.65  -2
 -20   2   4   25.61   15.65   1
  20   2  -5   78.64   18.19  -2
 -20  -2   5   78.64   18.19   1
  20  -2  -5  100.30   26.10  -2
 -20   2   5  100.30   26.10   1
  20   2  -6   21.59   18.86  -2
 -20  -2   6   21.59   18.86   1
  20  -2  -6    6.68   14.45  -2
 -20   2   6    6.68   14.45   1
  20   2  -7  106.00   24.00  -2
 -20  -2   7  106.00   24.00   1
  20  -2  -7  134.43   24.26  -2
 -20   2   7  134.43   24.26   1
  20  -2  -8   55.63   20.93  -2
 -20   2   8   55.63   20.93   1
  20   2  -8   73.50   23.58  -2
 -20  -2   8   73.50   23.58   1
  20   2  -9   68.14   19.92  -2
 -20  -2   9   68.14   19.92   1
  20  -2  -9   74.40   19.06  -2
 -20   2   9   74.40   19.06   1
  20   2 -10    8.23   15.55  -2
 -20  -2  10    8.23   15.55   1
  20  -2 -10   24.77   20.42  -2
 -20   2  10   24.77   20.42   1
  20  -2 -11   17.12   20.16  -2
 -20   2  11   17.12   20.16   1
  20   4   5   59.44   22.35  -2
 -20  -4  -5   59.44   22.35   1
  20  -4   5   61.66   23.73  -2
 -20   4  -5   61.66   23.73   1
  20   4   4   88.60   25.02  -2
 -20  -4  -4   88.60   25.02   1
  20  -4   4   72.20   22.77  -2
 -20   4  -4   72.20   22.77   1
  20  -4   3   80.21   23.22  -2
 -20   4  -3   80.21   23.22   1
  20   4   3   82.68   21.92  -2
 -20  -4  -3   82.68   21.92   1
  20  -4   2   35.42   18.80  -2
 -20   4  -2   35.42   18.80   1
  20   4   2   32.28   21.07  -2
 -20  -4  -2   32.28   21.07   1
  20  -4   1   66.73   20.96  -2
 -20   4  -1   66.73   20.96   1
  20   4   1   63.30   20.78  -2
 -20  -4  -1   63.30   20.78   1
  20  -4   0   38.78   17.49  -2
 -20   4   0   38.78   17.49   1
  20   4   0   47.76   17.89  -2
 -20  -4   0   47.76   17.89   1
  20   4  -1   43.94   17.01  -2
 -20  -4   1   43.94   17.01   1
  20  -4  -1   44.50   18.02  -2
 -20   4   1   44.50   18.02   1
  20  -4  -2   27.26   16.32  -2
 -20   4   2   27.26   16.32   1
  20   4  -2   44.09   16.13  -2
 -20  -4   2   44.09   16.13   1
  20   4  -3   21.24   15.55  -2
 -20  -4   3   21.24   15.55   1
  20  -4  -3   52.54   18.62  -2
 -20   4   3   52.54   18.62   1
  20   4  -4  103.20   22.78  -2
 -20  -4   4  103.20   22.78   1
  20  -4  -4   85.17   24.38  -2
 -20   4   4   85.17   24.38   1
  20   4  -5   88.96   22.53  -2
 -20  -4   5   88.96   22.53   1
  20  -4  -5   81.96   21.97  -2
 -20   4   5   81.96   21.97   1
  20  -4  -6   97.65   23.86  -2
 -20   4   6   97.65   23.86   1
  20   4  -6   85.96   19.12  -2
 -20  -4   6   85.96   19.12   1
  20   4  -7   50.85   19.47  -2
 -20  -4   7   50.85   19.47   1
  20  -4  -7   85.99   23.78  -2
 -20   4   7   85.99   23.78   1
  20  -4  -8   45.11   16.66  -2
 -20   4   8   45.11   16.66   1
  20   4  -8   40.85   18.67  -2
 -20  -4   8   40.85   18.67   1
  20   4  -9   33.69   15.82  -2
 -20  -4   9   33.69   15.82   1
  20  -4  -9   51.03   23.58  -2
 -20   4   9   51.03   23.58   1
  20   4 -10   60.99   21.17  -2
 -20  -4  10   60.99   21.17   1
  20  -4 -10   86.37   26.18  -2
 -20   4  10   86.37   26.18   1
  20  -6   5    7.43   20.30  -2
 -20   6  -5    7.43   20.30   1
  20   6   5   33.46   22.94  -2
 -20  -6  -5   33.46   22.94   1
  20   6   4   82.71   25.34  -2
 -20  -6  -4   82.71   25.34   1
  20  -6   4   53.94   21.65  -2
 -20   6  -4   53.94   21.65   1
  20   6   3   37.32   23.14  -2
 -20  -6  -3   37.32   23.14   1
  20  -6   3   40.34   19.79  -2
 -20   6  -3   40.34   19.79   1
  20   6   2   66.60   22.35  -2
 -20  -6  -2   66.60   22.35   1
  20  -6   2   64.12   23.09  -2
 -20   6  -2   64.12   23.09   1
  20  -6   1   91.37   26.08  -2
 -20   6  -1   91.37   26.08   1
  20   6   1  107.61   27.28  -2
 -20  -6  -1  107.61   27.28   1
  20   6   0  100.72   26.72  -2
 -20  -6   0  100.72   26.72   1
  20  -6   0  112.82   25.97  -2
 -20   6   0  112.82   25.97   1
  20  -6  -1   71.37   26.74  -2
 -20   6   1   71.37   26.74   1
  20   6  -1  115.49   23.87  -2
 -20  -6   1  115.49   23.87   1
  20  -6  -2   46.71   20.24  -2
 -20   6   2   46.71   20.24   1
  20   6  -2   38.08   16.96  -2
 -20  -6   2   38.08   16.96   1
  20   6  -3    1.98   12.93  -2
 -20  -6   3    1.98   12.93   1
  20  -6  -3    4.04   17.71  -2
 -20   6   3    4.04   17.71   1
  20   6  -4   84.58   20.13  -2
 -20  -6   4   84.58   20.13   1
  20  -6  -4  131.50   29.36  -2
 -20   6   4  131.50   29.36   1
  20   6  -5    6.46   12.93  -2
 -20  -6   5    6.46   12.93   1
  20  -6  -5    6.73   17.84  -2
 -20   6   5    6.73   17.84   1
  20   6  -6  109.20   22.16  -2
 -20  -6   6  109.20   22.16   1
  20  -6  -6  124.47   26.53  -2
 -20   6   6  124.47   26.53   1
  20  -6  -7   14.16   20.66  -2
 -20   6   7   14.16   20.66   1
  20   6  -7    4.67   13.50  -2
 -20  -6   7    4.67   13.50   1
  20   6  -8   65.77   21.30  -2
 -20  -6   8   65.77   21.30   1
  20  -6  -8   54.00   23.14  -2
 -20   6   8   54.00   23.14   1
  20  -6  -9   17.65   20.10  -2
 -20   6   9   17.65   20.10   1
  20   6  -9   10.24   13.23  -2
 -20  -6   9   10.24   13.23   1
  20  -8   3  191.04   39.78  -2
 -20   8  -3  191.04   39.78   1
  20   8   3  213.23   38.48  -2
 -20  -8  -3  213.23   38.48   1
  20  -8   2  -11.97   19.73  -2
 -20   8  -2  -11.97   19.73   1
  20   8   2   19.88   17.73  -2
 -20  -8  -2   19.88   17.73   1
  20   8   1  209.44   37.57  -2
 -20  -8  -1  209.44   37.57   1
  20  -8   1  179.34   30.46  -2
 -20   8  -1  179.34   30.46   1
  20  -8   0   -2.30   20.62  -2
 -20   8   0   -2.30   20.62   1
  20   8   0   27.20   20.91  -2
 -20  -8   0   27.20   20.91   1
  20   8  -1  250.51   39.68  -2
 -20  -8   1  250.51   39.68   1
  20  -8  -1  231.85   40.61  -2
 -20   8   1  231.85   40.61   1
  20   8  -2   11.50   14.43  -2
 -20  -8   2   11.50   14.43   1
  20  -8  -2   29.48   15.17  -2
 -20   8   2   29.48   15.17   1
  20   8  -3  187.70   27.82  -2
 -20  -8   3  187.70   27.82   1
  20  -8  -3  181.78   33.44  -2
 -20   8   3  181.78   33.44   1
  20   8  -4    7.07   13.30  -2
 -20  -8   4    7.07   13.30   1
  20  -8  -4   -6.84   20.21  -2
 -20   8   4   -6.84   20.21   1
  20   8  -5  102.16   24.08  -2
 -20  -8   5  102.16   24.08   1
  20  -8  -5   80.54   26.18  -2
 -20   8   5   80.54   26.18   1
  20  -8  -6  -11.47   19.78  -2
 -20   8   6  -11.47   19.78   1
  20   8  -6   -3.36   11.58  -2
 -20  -8   6   -3.36   11.58   1
  20  -8  -7   94.59   30.69  -2
 -20   8   7   94.59   30.69   1
  20   8  -7   79.73   17.54  -2
 -20  -8   7   79.73   17.54   1
  20   8  -8   -0.70   13.81  -2
 -20  -8   8   -0.70   13.81   1
  20  -8  -8    8.93   20.86  -2
 -20   8   8    8.93   20.86   1
  20  10   1   40.77   20.56  -2
 -20 -10  -1   40.77   20.56   1
  20 -10   1   55.21   21.10  -2
 -20  10  -1   55.21   21.10   1
  20  10   0  158.95   33.26  -2
 -20 -10   0  158.95   33.26   1
  20 -10   0  133.96   26.66  -2
 -20  10   0  133.96   26.66   1
  20 -10  -1   70.39   24.51  -2
 -20  10   1   70.39   24.51   1
  20  10  -1   49.93   21.15  -2
 -20 -10   1   49.93   21.15   1
  20 -10  -2  129.66   28.08  -2
 -20  10   2  129.66   28.08   1
  20  10  -2  102.61   25.31  -2
 -20 -10   2  102.61   25.31   1
  20 -10  -3   44.55   22.10  -2
 -20  10   3   44.55   22.10   1
  20  10  -3   17.50   15.92  -2
 -20 -10   3   17.50   15.92   1
  20  10  -4   72.01   19.52  -2
 -20 -10   4   72.01   19.52   1
  20 -10  -4   71.38   23.74  -2
 -20  10   4   71.38   23.74   1
  20 -10  -5   22.70   21.79  -2
 -20  10   5   22.70   21.79   1
  20  10  -5    8.57   13.98  -2
 -20 -10   5    8.57   13.98   1
  20  10  -6   19.00   14.51  -2
 -20 -10   6   19.00   14.51   1
  20 -10  -6   38.16   24.37  -2
 -20  10   6   38.16   24.37   1
  19   1   7   22.20   22.05  -2
 -19  -1  -7   22.20   22.05   1
  19  -1   7    7.20   20.14  -2
 -19   1  -7    7.20   20.14   1
  19  -1   6   43.13   21.09  -2
 -19   1  -6   43.13   21.09   1
  19   1   6   49.30   19.87  -2
 -19  -1  -6   49.30   19.87   1
  19   1   5   77.94   26.27  -2
 -19  -1  -5   77.94   26.27   1
  19  -1   5   63.74   22.26  -2
 -19   1  -5   63.74   22.26   1
  19   1   4   33.57   20.22  -2
 -19  -1  -4   33.57   20.22   1
  19  -1   4   21.45   16.43  -2
 -19   1  -4   21.45   16.43   1
  19   1   3  120.40   24.82  -2
 -19  -1  -3  120.40   24.82   1
  19  -1   3  128.02   27.31  -2
 -19   1  -3  128.02   27.31   1
  19  -1   2   45.57   19.17  -2
 -19   1  -2   45.57   19.17   1
  19   1   2   27.86   17.26  -2
 -19  -1  -2   27.86   17.26   1
  19  -1   1  203.81   29.94  -2
 -19   1  -1  203.81   29.94   1
  19   1   1  198.81   31.28  -2
 -19  -1  -1  198.81   31.28   1
  19  -1   0   72.11   19.57  -2
 -19   1   0   72.11   19.57   1
  19   1   0   64.98   20.86  -2
 -19  -1   0   64.98   20.86   1
  19  -1  -1  235.67   33.74  -2
 -19   1   1  235.67   33.74   1
  19   1  -1  232.04   36.53  -2
 -19  -1   1  232.04   36.53   1
  19   1  -2   34.52   17.65  -2
 -19  -1   2   34.52   17.65   1
  19  -1  -2   54.11   16.98  -2
 -19   1   2   54.11   16.98   1
  19   1  -3  423.06   50.34  -2
 -19  -1   3  423.06   50.34   1
  19  -1  -3  430.30   49.81  -2
 -19   1   3  430.30   49.81   1
  19  -1  -4    4.63   14.54  -2
 -19   1   4    4.63   14.54   1
  19   1  -4   -2.15   13.17  -2
 -19  -1   4   -2.15   13.17   1
  19  -1  -5  224.21   33.38  -2
 -19   1   5  224.21   33.38   1
  19   1  -5  234.43   34.32  -2
 -19  -1   5  234.43   34.32   1
  19   1  -6   -1.45   12.77  -2
 -19  -1   6   -1.45   12.77   1
  19  -1  -6   -1.99   13.90  -2
 -19   1   6   -1.99   13.90   1
  19   1  -6  -14.05   14.08  -2
 -19  -1   6  -14.05   14.08   1
  19   1  -7  146.55   24.34  -2
 -19  -1   7  146.55   24.34   1
  19   1  -7   80.15   20.18  -2
 -19  -1   7   80.15   20.18   1
  19  -1  -7  130.41   30.75  -2
 -19   1   7  130.41   30.75   1
  19   1  -8    9.05   15.38  -2
 -19  -1   8    9.05   15.38   1
  19  -1  -8   29.93   18.32  -2
 -19   1   8   29.93   18.32   1
  19  -1  -9   91.77   25.39  -2
 -19   1   9   91.77   25.39   1
  19   1  -9  111.87   20.61  -2
 -19  -1   9  111.87   20.61   1
  19  -1 -10    9.78   17.17  -2
 -19   1  10    9.78   17.17   1
  19   1 -10   43.45   17.15  -2
 -19  -1  10   43.45   17.15   1
  19  -1 -11   20.47   20.02  -2
 -19   1  11   20.47   20.02   1
  19   1 -11   17.43   16.06  -2
 -19  -1  11   17.43   16.06   1
  19  -3   7   18.42   22.26  -2
 -19   3  -7   18.42   22.26   1
  19   3   7   37.87   21.33  -2
 -19  -3  -7   37.87   21.33   1
  19   3   6  200.94   29.25  -2
 -19  -3  -6  200.94   29.25   1
  19  -3   6  217.07   35.36  -2
 -19   3  -6  217.07   35.36   1
  19   3   5   11.51   18.69  -2
 -19  -3  -5   11.51   18.69   1
  19  -3   5   11.20   16.48  -2
 -19   3  -5   11.20   16.48   1
  19  -3   4  137.85   26.80  -2
 -19   3  -4  137.85   26.80   1
  19   3   4  148.19   28.58  -2
 -19  -3  -4  148.19   28.58   1
  19  -3   3    7.70   18.62  -2
 -19   3  -3    7.70   18.62   1
  19   3   3   19.67   16.75  -2
 -19  -3  -3   19.67   16.75   1
  19  -3   2  222.63   30.54  -2
 -19   3  -2  222.63   30.54   1
  19   3   2  249.69   35.84  -2
 -19  -3  -2  249.69   35.84   1
  19   3   1    5.94   14.42  -2
 -19  -3  -1    5.94   14.42   1
  19  -3   1   10.62   15.01  -2
 -19   3  -1   10.62   15.01   1
  19  -3   0  150.08   27.70  -2
 -19   3   0  150.08   27.70   1
  19   3   0  106.07   24.46  -2
 -19  -3   0  106.07   24.46   1
  19   3  -1   12.38   14.35  -2
 -19  -3   1   12.38   14.35   1
  19  -3  -1   -3.34   10.99  -2
 -19   3   1   -3.34   10.99   1
  19  -3  -2  232.68   30.24  -2
 -19   3   2  232.68   30.24   1
  19   3  -2  206.62   29.58  -2
 -19  -3   2  206.62   29.58   1
  19  -3  -3   16.08   15.55  -2
 -19   3   3   16.08   15.55   1
  19   3  -3   26.70   15.20  -2
 -19  -3   3   26.70   15.20   1
  19  -3  -4  208.78   30.46  -2
 -19   3   4  208.78   30.46   1
  19   3  -4  183.21   28.75  -2
 -19  -3   4  183.21   28.75   1
  19   3  -5    3.06   12.38  -2
 -19  -3   5    3.06   12.38   1
  19  -3  -5   11.44   15.15  -2
 -19   3   5   11.44   15.15   1
  19  -3  -6  229.54   33.23  -2
 -19   3   6  229.54   33.23   1
  19   3  -6  182.30   30.43  -2
 -19  -3   6  182.30   30.43   1
  19  -3  -7   19.26   18.03  -2
 -19   3   7   19.26   18.03   1
  19   3  -7   -7.28   15.42  -2
 -19  -3   7   -7.28   15.42   1
  19  -3  -8   52.62   20.54  -2
 -19   3   8   52.62   20.54   1
  19   3  -8   66.10   21.39  -2
 -19  -3   8   66.10   21.39   1
  19  -3  -9    8.51   17.17  -2
 -19   3   9    8.51   17.17   1
  19   3  -9    8.85   14.75  -2
 -19  -3   9    8.85   14.75   1
  19  -3 -10  101.96   26.86  -2
 -19   3  10  101.96   26.86   1
  19   3 -10   84.38   20.78  -2
 -19  -3  10   84.38   20.78   1
  19  -3 -11   18.96   20.72  -2
 -19   3  11   18.96   20.72   1
  19   3 -11   15.65   17.89  -2
 -19  -3  11   15.65   17.89   1
  19  -5   6    8.34   20.32  -2
 -19   5  -6    8.34   20.32   1
  19   5   6   29.95   22.69  -2
 -19  -5  -6   29.95   22.69   1
  19  -5   5  307.36   62.58  -2
 -19   5  -5  307.36   62.58   1
  19   5   5  305.14   41.98  -2
 -19  -5  -5  305.14   41.98   1
  19  -5   4   12.60   15.84  -2
 -19   5  -4   12.60   15.84   1
  19   5   4   -4.83   12.61  -2
 -19  -5  -4   -4.83   12.61   1
  19  -5   3  238.53   35.57  -2
 -19   5  -3  238.53   35.57   1
  19   5   3  228.98   42.56  -2
 -19  -5  -3  228.98   42.56   1
  19   5   2    0.18   16.70  -2
 -19  -5  -2    0.18   16.70   1
  19  -5   2   14.94   16.78  -2
 -19   5  -2   14.94   16.78   1
  19   5   1  184.91   32.58  -2
 -19  -5  -1  184.91   32.58   1
  19  -5   1  169.46   27.22  -2
 -19   5  -1  169.46   27.22   1
  19   5   0   16.20   14.69  -2
 -19  -5   0   16.20   14.69   1
  19  -5   0   20.97   17.20  -2
 -19   5   0   20.97   17.20   1
  19   5  -1   96.24   19.58  -2
 -19  -5   1   96.24   19.58   1
  19  -5  -1  111.49   24.22  -2
 -19   5   1  111.49   24.22   1
  19  -5  -2    3.87   15.76  -2
 -19   5   2    3.87   15.76   1
  19   5  -2   11.32   16.10  -2
 -19  -5   2   11.32   16.10   1
  19  -5  -3   14.97   15.78  -2
 -19   5   3   14.97   15.78   1
  19   5  -3   39.51   16.10  -2
 -19  -5   3   39.51   16.10   1
  19  -5  -4   -4.24   14.14  -2
 -19   5   4   -4.24   14.14   1
  19   5  -4   10.95   12.93  -2
 -19  -5   4   10.95   12.93   1
  19  -5  -5  138.20   27.60  -2
 -19   5   5  138.20   27.60   1
  19   5  -5  123.56   21.01  -2
 -19  -5   5  123.56   21.01   1
  19  -5  -6    6.43   16.30  -2
 -19   5   6    6.43   16.30   1
  19   5  -6   22.47   12.66  -2
 -19  -5   6   22.47   12.66   1
  19  -5  -7   85.46   19.89  -2
 -19   5   7   85.46   19.89   1
  19   5  -7   61.22   17.01  -2
 -19  -5   7   61.22   17.01   1
  19   5  -8   12.45   14.43  -2
 -19  -5   8   12.45   14.43   1
  19  -5  -8   11.06   20.30  -2
 -19   5   8   11.06   20.30   1
  19  -5  -9   87.27   26.02  -2
 -19   5   9   87.27   26.02   1
  19   5  -9   87.84   19.70  -2
 -19  -5   9   87.84   19.70   1
  19  -5 -10   18.94   18.83  -2
 -19   5  10   18.94   18.83   1
  19  -5 -11   92.89   26.98  -2
 -19   5  11   92.89   26.98   1
  19  -7   5   -4.17   19.46  -2
 -19   7  -5   -4.17   19.46   1
  19   7   5    8.61   19.39  -2
 -19  -7  -5    8.61   19.39   1
  19  -7   4   49.82   22.53  -2
 -19   7  -4   49.82   22.53   1
  19   7   4   85.41   24.29  -2
 -19  -7  -4   85.41   24.29   1
  19   7   3   46.59   22.40  -2
 -19  -7  -3   46.59   22.40   1
  19  -7   3   32.83   20.96  -2
 -19   7  -3   32.83   20.96   1
  19  -7   2   89.49   22.27  -2
 -19   7  -2   89.49   22.27   1
  19   7   2  108.03   23.89  -2
 -19  -7  -2  108.03   23.89   1
  19  -7   1   16.66   15.04  -2
 -19   7  -1   16.66   15.04   1
  19   7   1   25.28   16.24  -2
 -19  -7  -1   25.28   16.24   1
  19  -7   0   74.48   20.06  -2
 -19   7   0   74.48   20.06   1
  19   7   0   78.08   19.70  -2
 -19  -7   0   78.08   19.70   1
  19  -7  -1   63.35   20.29  -2
 -19   7   1   63.35   20.29   1
  19   7  -1   51.19   19.41  -2
 -19  -7   1   51.19   19.41   1
  19  -7  -2  268.96   36.66  -2
 -19   7   2  268.96   36.66   1
  19   7  -2  287.85   36.06  -2
 -19  -7   2  287.85   36.06   1
  19  -7  -3   19.15   12.37  -2
 -19   7   3   19.15   12.37   1
  19   7  -3   16.76   15.41  -2
 -19  -7   3   16.76   15.41   1
  19  -7  -4  129.09   26.77  -2
 -19   7   4  129.09   26.77   1
  19   7  -4  144.11   24.29  -2
 -19  -7   4  144.11   24.29   1
  19  -7  -5    7.58   16.64  -2
 -19   7   5    7.58   16.64   1
  19   7  -5    6.23   11.97  -2
 -19  -7   5    6.23   11.97   1
  19   7  -6   92.10   19.38  -2
 -19  -7   6   92.10   19.38   1
  19  -7  -6   82.67   20.98  -2
 -19   7   6   82.67   20.98   1
  19  -7  -7    4.09   18.22  -2
 -19   7   7    4.09   18.22   1
  19   7  -7    1.95   14.78  -2
 -19  -7   7    1.95   14.78   1
  19   7  -8   25.90   12.21  -2
 -19  -7   8   25.90   12.21   1
  19  -7  -8   44.92   17.76  -2
 -19   7   8   44.92   17.76   1
  19   7  -9    1.42   13.04  -2
 -19  -7   9    1.42   13.04   1
  19  -7  -9    0.72   20.75  -2
 -19   7   9    0.72   20.75   1
  19  -7 -10   19.21   21.17  -2
 -19   7  10   19.21   21.17   1
  19   7 -10   14.15   13.58  -2
 -19  -7  10   14.15   13.58   1
  19   9   4  102.73   30.13  -2
 -19  -9  -4  102.73   30.13   1
  19  -9   4   91.16   27.86  -2
 -19   9  -4   91.16   27.86   1
  19   9   3   42.60   20.22  -2
 -19  -9  -3   42.60   20.22   1
  19  -9   3   25.76   23.34  -2
 -19   9  -3   25.76   23.34   1
  19   9   2  166.48   28.93  -2
 -19  -9  -2  166.48   28.93   1
  19  -9   2  142.64   31.54  -2
 -19   9  -2  142.64   31.54   1
  19  -9   1  117.57   30.48  -2
 -19   9  -1  117.57   30.48   1
  19   9   1  107.66   28.13  -2
 -19  -9  -1  107.66   28.13   1
  19   9   0   67.58   22.03  -2
 -19  -9   0   67.58   22.03   1
  19  -9   0   84.91   22.94  -2
 -19   9   0   84.91   22.94   1
  19   9  -1   74.08   22.88  -2
 -19  -9   1   74.08   22.88   1
  19  -9  -1   84.88   22.27  -2
 -19   9   1   84.88   22.27   1
  19   9  -2  204.16   37.20  -2
 -19  -9   2  204.16   37.20   1
  19  -9  -2  153.00   30.08  -2
 -19   9   2  153.00   30.08   1
  19   9  -3   65.71   16.75  -2
 -19  -9   3   65.71   16.75   1
  19  -9  -3   90.32   25.23  -2
 -19   9   3   90.32   25.23   1
  19  -9  -4  129.06   24.38  -2
 -19   9   4  129.06   24.38   1
  19   9  -4  136.40   27.12  -2
 -19  -9   4  136.40   27.12   1
  19  -9  -5   41.65   21.28  -2
 -19   9   5   41.65   21.28   1
  19   9  -5   19.84   11.70  -2
 -19  -9   5   19.84   11.70   1
  19  -9  -6   71.55   24.99  -2
 -19   9   6   71.55   24.99   1
  19   9  -6   70.92   19.23  -2
 -19  -9   6   70.92   19.23   1
  19  -9  -7   34.50   20.56  -2
 -19   9   7   34.50   20.56   1
  19   9  -7   19.79   13.34  -2
 -19  -9   7   19.79   13.34   1
  19   9  -8   23.93   12.50  -2
 -19  -9   8   23.93   12.50   1
  19  -9  -8   11.50   15.86  -2
 -19   9   8   11.50   15.86   1
  19 -11   2    4.67   19.25  -2
 -19  11  -2    4.67   19.25   1
  19  11   2    9.25   16.96  -2
 -19 -11  -2    9.25   16.96   1
  19 -11   1  128.76   32.56  -2
 -19  11  -1  128.76   32.56   1
  19  11   1  110.75   23.47  -2
 -19 -11  -1  110.75   23.47   1
  19 -11   0   21.26   23.25  -2
 -19  11   0   21.26   23.25   1
  19  11   0    9.93   14.54  -2
 -19 -11   0    9.93   14.54   1
  19  11  -1  127.72   24.05  -2
 -19 -11   1  127.72   24.05   1
  19 -11  -1  111.60   26.51  -2
 -19  11   1  111.60   26.51   1
  19 -11  -2   27.66   19.62  -2
 -19  11   2   27.66   19.62   1
  19  11  -2   24.56   15.07  -2
 -19 -11   2   24.56   15.07   1
  19 -11  -3   98.14   22.90  -2
 -19  11   3   98.14   22.90   1
  19  11  -3  135.46   24.05  -2
 -19 -11   3  135.46   24.05   1
  19  11  -4   -0.50   14.24  -2
 -19 -11   4   -0.50   14.24   1
  19 -11  -4   10.08   22.26  -2
 -19  11   4   10.08   22.26   1
  19 -11  -5   67.04   26.42  -2
 -19  11   5   67.04   26.42   1
  19  11  -5   84.06   18.86  -2
 -19 -11   5   84.06   18.86   1
  19 -11  -6   10.26   23.09  -2
 -19  11   6   10.26   23.09   1
  19  11  -6    9.05   13.41  -2
 -19 -11   6    9.05   13.41   1
  18   0   8   88.08   25.97  -2
 -18   0  -8   88.08   25.97   1
  18   0   7   11.67   18.67  -2
 -18   0  -7   11.67   18.67   1
  18   0   6  100.62   23.38  -2
 -18   0  -6  100.62   23.38   1
  18   0   5   -9.21   17.63  -2
 -18   0  -5   -9.21   17.63   1
  18   0   4  129.91   26.29  -2
 -18   0  -4  129.91   26.29   1
  18   0   3    2.52   16.69  -2
 -18   0  -3    2.52   16.69   1
  18   0   2   91.71   20.94  -2
 -18   0  -2   91.71   20.94   1
  18   0   1   -1.78   13.98  -2
 -18   0  -1   -1.78   13.98   1
  18   0   0  184.16   26.19  -2
 -18   0   0  184.16   26.19   1
  18   0  -1   16.12   14.46  -2
 -18   0   1   16.12   14.46   1
  18   0  -2  488.55   59.41  -2
 -18   0   2  488.55   59.41   1
  18   0  -3   18.29   13.36  -2
 -18   0   3   18.29   13.36   1
  18   0  -4  447.91   50.99  -2
 -18   0   4  447.91   50.99   1
  18   0  -5   -0.72   12.66  -2
 -18   0   5   -0.72   12.66   1
  18   0  -5   15.19    9.01  -2
 -18   0   5   15.19    9.01   1
  18   0  -6  108.63   19.18  -2
 -18   0   6  108.63   19.18   1
  18   0  -6  112.34   21.71  -2
 -18   0   6  112.34   21.71   1
  18   0  -7   -5.86   12.90  -2
 -18   0   7   -5.86   12.90   1
  18   0  -7   -2.36   14.29  -2
 -18   0   7   -2.36   14.29   1
  18   0  -8  311.57   37.38  -2
 -18   0   8  311.57   37.38   1
  18   0  -8  298.47   45.68  -2
 -18   0   8  298.47   45.68   1
  18   0  -9   11.40   14.66  -2
 -18   0   9   11.40   14.66   1
  18   0 -10  113.26   22.05  -2
 -18   0  10  113.26   22.05   1
  18   0 -11   -2.66   14.58  -2
 -18   0  11   -2.66   14.58   1
  18   0 -12   90.84   22.62  -2
 -18   0  12   90.84   22.62   1
  18   2   8    5.49   22.10  -2
 -18  -2  -8    5.49   22.10   1
  18  -2   8    9.50   19.22  -2
 -18   2  -8    9.50   19.22   1
  18   2   7  111.39   27.15  -2
 -18  -2  -7  111.39   27.15   1
  18  -2   7   88.34   28.58  -2
 -18   2  -7   88.34   28.58   1
  18  -2   6    6.33   20.82  -2
 -18   2  -6    6.33   20.82   1
  18   2   6  -15.44   17.25  -2
 -18  -2  -6  -15.44   17.25   1
  18  -2   5  187.82   32.40  -2
 -18   2  -5  187.82   32.40   1
  18   2   5  202.44   31.18  -2
 -18  -2  -5  202.44   31.18   1
  18  -2   4   -3.06   14.69  -2
 -18   2  -4   -3.06   14.69   1
  18   2   4    9.39   15.89  -2
 -18  -2  -4    9.39   15.89   1
  18   2   3  180.14   27.18  -2
 -18  -2  -3  180.14   27.18   1
  18  -2   3  213.52   33.58  -2
 -18   2  -3  213.52   33.58   1
  18   2   2   64.49   17.01  -2
 -18  -2  -2   64.49   17.01   1
  18  -2   2   57.71   17.68  -2
 -18   2  -2   57.71   17.68   1
  18   2   1  339.26   48.66  -2
 -18  -2  -1  339.26   48.66   1
  18  -2   1  321.45   41.50  -2
 -18   2  -1  321.45   41.50   1
  18   2   0   19.33   13.18  -2
 -18  -2   0   19.33   13.18   1
  18  -2   0    6.53   12.14  -2
 -18   2   0    6.53   12.14   1
  18  -2  -1  263.84   37.58  -2
 -18   2   1  263.84   37.58   1
  18   2  -1  259.93   36.35  -2
 -18  -2   1  259.93   36.35   1
  18  -2  -2   63.15   17.79  -2
 -18   2   2   63.15   17.79   1
  18  -2  -3  152.21   23.82  -2
 -18   2   3  152.21   23.82   1
  18   2  -3  121.46   20.86  -2
 -18  -2   3  121.46   20.86   1
  18  -2  -4   72.10   17.82  -2
 -18   2   4   72.10   17.82   1
  18   2  -4  104.62   21.49  -2
 -18  -2   4  104.62   21.49   1
  18  -2  -4   77.60   17.10  -2
 -18   2   4   77.60   17.10   1
  18   2  -5  115.55   21.01  -2
 -18  -2   5  115.55   21.01   1
  18  -2  -5   90.54   20.38  -2
 -18   2   5   90.54   20.38   1
  18   2  -6   47.41   15.34  -2
 -18  -2   6   47.41   15.34   1
  18   2  -6   59.57   17.39  -2
 -18  -2   6   59.57   17.39   1
  18  -2  -6   65.27   19.39  -2
 -18   2   6   65.27   19.39   1
  18   2  -7  113.12   25.42  -2
 -18  -2   7  113.12   25.42   1
  18  -2  -7   80.36   15.95  -2
 -18   2   7   80.36   15.95   1
  18   2  -7  118.90   22.94  -2
 -18  -2   7  118.90   22.94   1
  18  -2  -7  105.07   23.95  -2
 -18   2   7  105.07   23.95   1
  18   2  -8  162.55   22.74  -2
 -18  -2   8  162.55   22.74   1
  18  -2  -8  169.33   26.85  -2
 -18   2   8  169.33   26.85   1
  18  -2  -8   44.71   22.14  -2
 -18   2   8   44.71   22.14   1
  18   2  -9   59.25   20.82  -2
 -18  -2   9   59.25   20.82   1
  18  -2  -9   64.23   20.51  -2
 -18   2   9   64.23   20.51   1
  18   2 -10   11.98   12.88  -2
 -18  -2  10   11.98   12.88   1
  18  -2 -10   -2.06   15.86  -2
 -18   2  10   -2.06   15.86   1
  18   2 -11   52.58   16.29  -2
 -18  -2  11   52.58   16.29   1
  18  -2 -11   37.47   17.47  -2
 -18   2  11   37.47   17.47   1
  18   2 -12   21.96   17.57  -2
 -18  -2  12   21.96   17.57   1
  18  -2 -12    4.92   17.87  -2
 -18   2  12    4.92   17.87   1
  18  -4   7   72.02   25.49  -2
 -18   4  -7   72.02   25.49   1
  18   4   7  105.65   26.62  -2
 -18  -4  -7  105.65   26.62   1
  18  -4   6  225.44   38.58  -2
 -18   4  -6  225.44   38.58   1
  18   4   6  204.76   41.38  -2
 -18  -4  -6  204.76   41.38   1
  18  -4   5  100.62   22.56  -2
 -18   4  -5  100.62   22.56   1
  18   4   5  139.58   28.69  -2
 -18  -4  -5  139.58   28.69   1
  18  -4   4  271.88   42.08  -2
 -18   4  -4  271.88   42.08   1
  18   4   4  299.11   42.37  -2
 -18  -4  -4  299.11   42.37   1
  18  -4   3  142.11   27.78  -2
 -18   4  -3  142.11   27.78   1
  18   4   3  141.68   24.26  -2
 -18  -4  -3  141.68   24.26   1
  18  -4   2   61.83   17.07  -2
 -18   4  -2   61.83   17.07   1
  18   4   2   80.26   18.77  -2
 -18  -4  -2   80.26   18.77   1
  18   4   1  168.88   27.14  -2
 -18  -4  -1  168.88   27.14   1
  18  -4   1  201.70   35.41  -2
 -18   4  -1  201.70   35.41   1
  18  -4   0  224.80   32.77  -2
 -18   4   0  224.80   32.77   1
  18   4   0  261.84   37.49  -2
 -18  -4   0  261.84   37.49   1
  18   4  -1   53.34   16.96  -2
 -18  -4   1   53.34   16.96   1
  18  -4  -1   34.31   12.67  -2
 -18   4   1   34.31   12.67   1
  18  -4  -2  114.44   21.15  -2
 -18   4   2  114.44   21.15   1
  18   4  -2  122.63   20.67  -2
 -18  -4   2  122.63   20.67   1
  18   4  -3   50.15   14.91  -2
 -18  -4   3   50.15   14.91   1
  18  -4  -3   66.02   15.82  -2
 -18   4   3   66.02   15.82   1
  18  -4  -4   29.43   13.90  -2
 -18   4   4   29.43   13.90   1
  18   4  -4   39.22   17.78  -2
 -18  -4   4   39.22   17.78   1
  18   4  -5   85.91   17.23  -2
 -18  -4   5   85.91   17.23   1
  18  -4  -5   54.55   19.41  -2
 -18   4   5   54.55   19.41   1
  18  -4  -6   69.06   18.10  -2
 -18   4   6   69.06   18.10   1
  18   4  -6   56.11   14.40  -2
 -18  -4   6   56.11   14.40   1
  18   4  -7   59.94   14.16  -2
 -18  -4   7   59.94   14.16   1
  18  -4  -7   68.82   20.82  -2
 -18   4   7   68.82   20.82   1
  18  -4  -8   23.47   17.47  -2
 -18   4   8   23.47   17.47   1
  18   4  -8    6.17   10.45  -2
 -18  -4   8    6.17   10.45   1
  18  -4  -9   48.18   18.48  -2
 -18   4   9   48.18   18.48   1
  18   4  -9   40.65   14.29  -2
 -18  -4   9   40.65   14.29   1
  18  -4 -10    1.11   16.82  -2
 -18   4  10    1.11   16.82   1
  18   4 -10   23.43   16.40  -2
 -18  -4  10   23.43   16.40   1
  18   4 -11   30.67   14.69  -2
 -18  -4  11   30.67   14.69   1
  18  -4 -11   29.68   20.19  -2
 -18   4  11   29.68   20.19   1
  18  -4 -12   18.76   14.13  -2
 -18   4  12   18.76   14.13   1
  18   6   7   28.50   22.10  -2
 -18  -6  -7   28.50   22.10   1
  18  -6   7    1.27   21.50  -2
 -18   6  -7    1.27   21.50   1
  18  -6   6  190.48   36.06  -2
 -18   6  -6  190.48   36.06   1
  18   6   6  173.57   33.54  -2
 -18  -6  -6  173.57   33.54   1
  18  -6   5   17.56   20.56  -2
 -18   6  -5   17.56   20.56   1
  18   6   5   29.21   18.42  -2
 -18  -6  -5   29.21   18.42   1
  18   6   4  296.76   40.77  -2
 -18  -6  -4  296.76   40.77   1
  18  -6   4  269.53   40.40  -2
 -18   6  -4  269.53   40.40   1
  18   6   3   12.14   14.58  -2
 -18  -6  -3   12.14   14.58   1
  18  -6   3   -4.65   15.74  -2
 -18   6  -3   -4.65   15.74   1
  18  -6   2  158.68   24.53  -2
 -18   6  -2  158.68   24.53   1
  18   6   2  216.25   35.55  -2
 -18  -6  -2  216.25   35.55   1
  18  -6   1    2.30   14.45  -2
 -18   6  -1    2.30   14.45   1
  18   6   1   12.01   14.34  -2
 -18  -6  -1   12.01   14.34   1
  18   6   0  435.94   55.76  -2
 -18  -6   0  435.94   55.76   1
  18  -6   0  432.32   52.38  -2
 -18   6   0  432.32   52.38   1
  18   6  -1    1.61   14.91  -2
 -18  -6   1    1.61   14.91   1
  18  -6  -1   22.35   16.90  -2
 -18   6   1   22.35   16.90   1
  18   6  -2  144.34   23.25  -2
 -18  -6   2  144.34   23.25   1
  18  -6  -2  127.54   24.24  -2
 -18   6   2  127.54   24.24   1
  18   6  -3   28.80   11.74  -2
 -18  -6   3   28.80   11.74   1
  18  -6  -3   14.26   14.64  -2
 -18   6   3   14.26   14.64   1
  18   6  -4   73.60   16.59  -2
 -18  -6   4   73.60   16.59   1
  18  -6  -4   53.26   15.81  -2
 -18   6   4   53.26   15.81   1
  18   6  -5   27.48   10.58  -2
 -18  -6   5   27.48   10.58   1
  18  -6  -5   36.97   16.42  -2
 -18   6   5   36.97   16.42   1
  18  -6  -6   71.20   20.75  -2
 -18   6   6   71.20   20.75   1
  18   6  -6   78.10   15.15  -2
 -18  -6   6   78.10   15.15   1
  18   6  -7   57.21   15.14  -2
 -18  -6   7   57.21   15.14   1
  18  -6  -7   44.07   19.42  -2
 -18   6   7   44.07   19.42   1
  18  -6  -8   37.14   21.25  -2
 -18   6   8   37.14   21.25   1
  18   6  -8   21.03   13.41  -2
 -18  -6   8   21.03   13.41   1
  18  -6  -9   79.21   22.26  -2
 -18   6   9   79.21   22.26   1
  18   6  -9   54.32   14.54  -2
 -18  -6   9   54.32   14.54   1
  18  -6 -10   38.11   22.37  -2
 -18   6  10   38.11   22.37   1
  18   6 -10   40.75   15.95  -2
 -18  -6  10   40.75   15.95   1
  18  -6 -11   26.27   21.60  -2
 -18   6  11   26.27   21.60   1
  18   6 -11   11.37   11.66  -2
 -18  -6  11   11.37   11.66   1
  18  -8   6   11.48   21.87  -2
 -18   8  -6   11.48   21.87   1
  18   8   6   -9.69   19.10  -2
 -18  -8  -6   -9.69   19.10   1
  18   8   5  101.73   24.50  -2
 -18  -8  -5  101.73   24.50   1
  18  -8   5   78.09   24.13  -2
 -18   8  -5   78.09   24.13   1
  18   8   4   19.73   17.89  -2
 -18  -8  -4   19.73   17.89   1
  18  -8   4   -1.45   17.63  -2
 -18   8  -4   -1.45   17.63   1
  18   8   3   43.12   19.07  -2
 -18  -8  -3   43.12   19.07   1
  18  -8   3   50.64   20.40  -2
 -18   8  -3   50.64   20.40   1
  18  -8   2   15.18   23.14  -2
 -18   8  -2   15.18   23.14   1
  18   8   2    1.76   15.18  -2
 -18  -8  -2    1.76   15.18   1
  18   8   1   70.63   17.20  -2
 -18  -8  -1   70.63   17.20   1
  18  -8   1   85.25   19.63  -2
 -18   8  -1   85.25   19.63   1
  18  -8   0    4.24   16.98  -2
 -18   8   0    4.24   16.98   1
  18   8   0   11.46   12.70  -2
 -18  -8   0   11.46   12.70   1
  18   8  -1  323.51   48.69  -2
 -18  -8   1  323.51   48.69   1
  18  -8  -1  262.01   40.13  -2
 -18   8   1  262.01   40.13   1
  18   8  -2   28.24   13.28  -2
 -18  -8   2   28.24   13.28   1
  18  -8  -2   24.42   18.83  -2
 -18   8   2   24.42   18.83   1
  18  -8  -3  224.86   33.49  -2
 -18   8   3  224.86   33.49   1
  18   8  -3  251.53   32.88  -2
 -18  -8   3  251.53   32.88   1
  18  -8  -4   11.74   17.39  -2
 -18   8   4   11.74   17.39   1
  18   8  -4   27.84   12.42  -2
 -18  -8   4   27.84   12.42   1
  18  -8  -5  154.67   25.58  -2
 -18   8   5  154.67   25.58   1
  18   8  -5  168.06   26.02  -2
 -18  -8   5  168.06   26.02   1
  18  -8  -6   -4.92   17.71  -2
 -18   8   6   -4.92   17.71   1
  18   8  -6   17.22   12.37  -2
 -18  -8   6   17.22   12.37   1
  18  -8  -7  202.88   37.58  -2
 -18   8   7  202.88   37.58   1
  18   8  -7  158.93   24.27  -2
 -18  -8   7  158.93   24.27   1
  18  -8  -8   19.47   14.16  -2
 -18   8   8   19.47   14.16   1
  18   8  -8    9.46   10.66  -2
 -18  -8   8    9.46   10.66   1
  18   8  -9   78.87   17.68  -2
 -18  -8   9   78.87   17.68   1
  18  -8  -9   77.93   25.07  -2
 -18   8   9   77.93   25.07   1
  18   8 -10   -1.75   11.18  -2
 -18  -8  10   -1.75   11.18   1
  18  -8 -10   -0.72   21.74  -2
 -18   8  10   -0.72   21.74   1
  18 -10   4   26.48   22.35  -2
 -18  10  -4   26.48   22.35   1
  18  10   4   70.02   21.28  -2
 -18 -10  -4   70.02   21.28   1
  18 -10   3   27.23   19.63  -2
 -18  10  -3   27.23   19.63   1
  18  10   3   13.14   17.20  -2
 -18 -10  -3   13.14   17.20   1
  18  10   2   85.14   21.36  -2
 -18 -10  -2   85.14   21.36   1
  18 -10   2   66.51   23.25  -2
 -18  10  -2   66.51   23.25   1
  18 -10   1  -12.83   16.26  -2
 -18  10  -1  -12.83   16.26   1
  18  10   1   23.11   16.98  -2
 -18 -10  -1   23.11   16.98   1
  18 -10   0   75.83   24.96  -2
 -18  10   0   75.83   24.96   1
  18  10   0   64.41   20.58  -2
 -18 -10   0   64.41   20.58   1
  18  10  -1   23.30   15.09  -2
 -18 -10   1   23.30   15.09   1
  18 -10  -1   14.63   18.32  -2
 -18  10   1   14.63   18.32   1
  18 -10  -2   78.55   22.18  -2
 -18  10   2   78.55   22.18   1
  18  10  -2   87.55   21.15  -2
 -18 -10   2   87.55   21.15   1
  18 -10  -3   37.55   20.13  -2
 -18  10   3   37.55   20.13   1
  18  10  -3   48.12   18.10  -2
 -18 -10   3   48.12   18.10   1
  18  10  -4  100.61   21.15  -2
 -18 -10   4  100.61   21.15   1
  18 -10  -4  104.13   26.22  -2
 -18  10   4  104.13   26.22   1
  18 -10  -5   62.26   24.50  -2
 -18  10   5   62.26   24.50   1
  18  10  -5   38.98   12.32  -2
 -18 -10   5   38.98   12.32   1
  18 -10  -6   78.82   24.24  -2
 -18  10   6   78.82   24.24   1
  18  10  -6   71.38   16.72  -2
 -18 -10   6   71.38   16.72   1
  18  10  -7   32.42   12.03  -2
 -18 -10   7   32.42   12.03   1
  18 -10  -7   48.13   23.17  -2
 -18  10   7   48.13   23.17   1
  18  10  -8  102.47   16.18  -2
 -18 -10   8  102.47   16.18   1
  18 -10  -8  104.14   29.73  -2
 -18  10   8  104.14   29.73   1
  18 -12   2   81.77   26.19  -2
 -18  12  -2   81.77   26.19   1
  18  12   2  101.78   27.58  -2
 -18 -12  -2  101.78   27.58   1
  18  12   1  124.20   25.22  -2
 -18 -12  -1  124.20   25.22   1
  18 -12   1   94.42   25.73  -2
 -18  12  -1   94.42   25.73   1
  18 -12   0   43.77   21.55  -2
 -18  12   0   43.77   21.55   1
  18  12   0   37.18   19.57  -2
 -18 -12   0   37.18   19.57   1
  18  12  -1   49.53   18.77  -2
 -18 -12   1   49.53   18.77   1
  18 -12  -1   68.09   24.51  -2
 -18  12   1   68.09   24.51   1
  18 -12  -2   19.75   21.81  -2
 -18  12   2   19.75   21.81   1
  18  12  -2   17.65   13.46  -2
 -18 -12   2   17.65   13.46   1
  18  12  -3   61.31   18.22  -2
 -18 -12   3   61.31   18.22   1
  18 -12  -3   78.54   25.04  -2
 -18  12   3   78.54   25.04   1
  18  12  -4   47.27   14.78  -2
 -18 -12   4   47.27   14.78   1
  18 -12  -4   50.52   24.64  -2
 -18  12   4   50.52   24.64   1
  18  12  -5   10.70   10.54  -2
 -18 -12   5   10.70   10.54   1
  18 -12  -5   22.44   21.26  -2
 -18  12   5   22.44   21.26   1
  18 -12  -6   46.77   24.30  -2
 -18  12   6   46.77   24.30   1
  18  12  -6   39.86   11.62  -2
 -18 -12   6   39.86   11.62   1
  17   1   9  136.06   31.57  -2
 -17  -1  -9  136.06   31.57   1
  17  -1   9   92.68   28.37  -2
 -17   1  -9   92.68   28.37   1
  17   1   8   46.92   19.06  -2
 -17  -1  -8   46.92   19.06   1
  17  -1   8   11.98   18.03  -2
 -17   1  -8   11.98   18.03   1
  17   1   7  161.38   32.98  -2
 -17  -1  -7  161.38   32.98   1
  17  -1   7  155.51   27.39  -2
 -17   1  -7  155.51   27.39   1
  17  -1   6   94.27   25.44  -2
 -17   1  -6   94.27   25.44   1
  17   1   6   89.13   24.50  -2
 -17  -1  -6   89.13   24.50   1
  17   1   5  101.48   22.26  -2
 -17  -1  -5  101.48   22.26   1
  17  -1   5   68.65   16.77  -2
 -17   1  -5   68.65   16.77   1
  17  -1   4   91.73   20.48  -2
 -17   1  -4   91.73   20.48   1
  17   1   4   81.82   19.09  -2
 -17  -1  -4   81.82   19.09   1
  17  -1   3  200.23   33.06  -2
 -17   1  -3  200.23   33.06   1
  17   1   3  205.31   29.18  -2
 -17  -1  -3  205.31   29.18   1
  17   1   2  226.49   30.82  -2
 -17  -1  -2  226.49   30.82   1
  17  -1   2  194.87   26.05  -2
 -17   1  -2  194.87   26.05   1
  17   1   1  157.72   24.08  -2
 -17  -1  -1  157.72   24.08   1
  17  -1   1  194.56   25.34  -2
 -17   1  -1  194.56   25.34   1
  17   1   0  142.82   22.54  -2
 -17  -1   0  142.82   22.54   1
  17  -1   0  122.71   22.66  -2
 -17   1   0  122.71   22.66   1
  17  -1  -1   40.95   12.72  -2
 -17   1   1   40.95   12.72   1
  17   1  -2   84.09   17.62  -2
 -17  -1   2   84.09   17.62   1
  17  -1  -2  122.23   20.10  -2
 -17   1   2  122.23   20.10   1
  17  -1  -3  101.22   16.19  -2
 -17   1   3  101.22   16.19   1
  17   1  -3  114.80   21.63  -2
 -17  -1   3  114.80   21.63   1
  17  -1  -4  127.67   20.86  -2
 -17   1   4  127.67   20.86   1
  17   1  -4  105.85   19.15  -2
 -17  -1   4  105.85   19.15   1
  17  -1  -5  245.64   34.21  -2
 -17   1   5  245.64   34.21   1
  17   1  -5  225.37   29.39  -2
 -17  -1   5  225.37   29.39   1
  17  -1  -5  210.28   28.53  -2
 -17   1   5  210.28   28.53   1
  17   1  -6  144.07   22.06  -2
 -17  -1   6  144.07   22.06   1
  17  -1  -6  112.69   19.86  -2
 -17   1   6  112.69   19.86   1
  17  -1  -6  155.39   22.38  -2
 -17   1   6  155.39   22.38   1
  17   1  -6  109.32   19.46  -2
 -17  -1   6  109.32   19.46   1
  17  -1  -7  162.77   23.62  -2
 -17   1   7  162.77   23.62   1
  17   1  -7  119.64   23.02  -2
 -17  -1   7  119.64   23.02   1
  17  -1  -7  143.12   23.17  -2
 -17   1   7  143.12   23.17   1
  17   1  -7  154.35   22.59  -2
 -17  -1   7  154.35   22.59   1
  17  -1  -8   39.89   15.66  -2
 -17   1   8   39.89   15.66   1
  17   1  -8   43.89   15.95  -2
 -17  -1   8   43.89   15.95   1
  17   1  -8   48.65   14.80  -2
 -17  -1   8   48.65   14.80   1
  17  -1  -8   44.17   15.44  -2
 -17   1   8   44.17   15.44   1
  17   1  -9   75.80   17.10  -2
 -17  -1   9   75.80   17.10   1
  17  -1  -9   93.33   20.59  -2
 -17   1   9   93.33   20.59   1
  17   1  -9  103.48   23.63  -2
 -17  -1   9  103.48   23.63   1
  17  -1 -10   37.16   16.53  -2
 -17   1  10   37.16   16.53   1
  17   1 -10   19.97   15.38  -2
 -17  -1  10   19.97   15.38   1
  17  -1 -11  135.05   25.14  -2
 -17   1  11  135.05   25.14   1
  17   1 -11  160.51   30.10  -2
 -17  -1  11  160.51   30.10   1
  17   1 -12   28.03   17.09  -2
 -17  -1  12   28.03   17.09   1
  17  -1 -12   31.89   18.22  -2
 -17   1  12   31.89   18.22   1
  17   3   8   58.00   24.27  -2
 -17  -3  -8   58.00   24.27   1
  17  -3   8   74.78   25.89  -2
 -17   3  -8   74.78   25.89   1
  17  -3   7    8.13   18.50  -2
 -17   3  -7    8.13   18.50   1
  17   3   7    3.56   15.36  -2
 -17  -3  -7    3.56   15.36   1
  17   3   6  199.58   31.25  -2
 -17  -3  -6  199.58   31.25   1
  17  -3   6  165.33   39.68  -2
 -17   3  -6  165.33   39.68   1
  17   3   5   38.85   18.13  -2
 -17  -3  -5   38.85   18.13   1
  17  -3   5   42.43   18.50  -2
 -17   3  -5   42.43   18.50   1
  17   3   4  360.07   53.47  -2
 -17  -3  -4  360.07   53.47   1
  17  -3   4  403.78   43.01  -2
 -17   3  -4  403.78   43.01   1
  17  -3   3   67.21   18.03  -2
 -17   3  -3   67.21   18.03   1
  17   3   3   38.10   15.89  -2
 -17  -3  -3   38.10   15.89   1
  17   3   2  383.51   48.86  -2
 -17  -3  -2  383.51   48.86   1
  17  -3   2  351.62   47.02  -2
 -17   3  -2  351.62   47.02   1
  17  -3   1   23.51   14.70  -2
 -17   3  -1   23.51   14.70   1
  17   3   1   28.44   13.82  -2
 -17  -3  -1   28.44   13.82   1
  17   3   0  241.35   31.65  -2
 -17  -3   0  241.35   31.65   1
  17  -3   0  259.92   32.24  -2
 -17   3   0  259.92   32.24   1
  17   3  -1   87.12   17.18  -2
 -17  -3   1   87.12   17.18   1
  17  -3  -1   75.35   18.61  -2
 -17   3   1   75.35   18.61   1
  17   3  -2  354.51   43.23  -2
 -17  -3   2  354.51   43.23   1
  17  -3  -2  302.18   38.18  -2
 -17   3   2  302.18   38.18   1
  17   3  -3   41.92   13.14  -2
 -17  -3   3   41.92   13.14   1
  17  -3  -3   38.57   14.72  -2
 -17   3   3   38.57   14.72   1
  17   3  -4  235.55   30.64  -2
 -17  -3   4  235.55   30.64   1
  17  -3  -4  231.87   34.77  -2
 -17   3   4  231.87   34.77   1
  17  -3  -4  181.25   26.06  -2
 -17   3   4  181.25   26.06   1
  17   3  -5   31.00   12.91  -2
 -17  -3   5   31.00   12.91   1
  17  -3  -5   -6.30   13.34  -2
 -17   3   5   -6.30   13.34   1
  17  -3  -5   15.03   12.88  -2
 -17   3   5   15.03   12.88   1
  17  -3  -6  155.79   22.24  -2
 -17   3   6  155.79   22.24   1
  17  -3  -6  115.92   22.02  -2
 -17   3   6  115.92   22.02   1
  17   3  -6  135.63   20.50  -2
 -17  -3   6  135.63   20.50   1
  17  -3  -7   23.21   14.51  -2
 -17   3   7   23.21   14.51   1
  17  -3  -7   -6.95   12.48  -2
 -17   3   7   -6.95   12.48   1
  17   3  -7    5.57   10.00  -2
 -17  -3   7    5.57   10.00   1
  17   3  -7    7.80   12.77  -2
 -17  -3   7    7.80   12.77   1
  17   3  -8   33.82   13.74  -2
 -17  -3   8   33.82   13.74   1
  17  -3  -8   52.23   19.30  -2
 -17   3   8   52.23   19.30   1
  17   3  -8   37.89   13.22  -2
 -17  -3   8   37.89   13.22   1
  17  -3  -9  -11.77   13.23  -2
 -17   3   9  -11.77   13.23   1
  17   3  -9   -7.00   12.67  -2
 -17  -3   9   -7.00   12.67   1
  17   3 -10   92.05   19.33  -2
 -17  -3  10   92.05   19.33   1
  17  -3 -10   77.51   22.22  -2
 -17   3  10   77.51   22.22   1
  17   3 -11   11.39   12.24  -2
 -17  -3  11   11.39   12.24   1
  17  -3 -11    0.74   16.37  -2
 -17   3  11    0.74   16.37   1
  17   3 -12   39.16   16.50  -2
 -17  -3  12   39.16   16.50   1
  17  -3 -12   56.03   22.13  -2
 -17   3  12   56.03   22.13   1
  17   5   8   12.21   21.78  -2
 -17  -5  -8   12.21   21.78   1
  17  -5   8   15.71   19.94  -2
 -17   5  -8   15.71   19.94   1
  17   5   7  184.87   29.87  -2
 -17  -5  -7  184.87   29.87   1
  17  -5   7  215.12   33.41  -2
 -17   5  -7  215.12   33.41   1
  17  -5   6   26.28   20.30  -2
 -17   5  -6   26.28   20.30   1
  17   5   6   24.27   13.89  -2
 -17  -5  -6   24.27   13.89   1
  17   5   5  217.25   31.12  -2
 -17  -5  -5  217.25   31.12   1
  17  -5   5  182.28   32.13  -2
 -17   5  -5  182.28   32.13   1
  17   5   4   25.96   16.62  -2
 -17  -5  -4   25.96   16.62   1
  17  -5   4   31.63   15.25  -2
 -17   5  -4   31.63   15.25   1
  17   5   3  421.17   54.11  -2
 -17  -5  -3  421.17   54.11   1
  17  -5   3  404.76   51.86  -2
 -17   5  -3  404.76   51.86   1
  17  -5   2   41.20   17.34  -2
 -17   5  -2   41.20   17.34   1
  17   5   2   35.08   16.13  -2
 -17  -5  -2   35.08   16.13   1
  17  -5   1  208.09   26.66  -2
 -17   5  -1  208.09   26.66   1
  17   5   1  263.44   34.32  -2
 -17  -5  -1  263.44   34.32   1
  17  -5   0   72.11   18.35  -2
 -17   5   0   72.11   18.35   1
  17   5   0   49.80   14.38  -2
 -17  -5   0   49.80   14.38   1
  17  -5  -1  247.42   36.70  -2
 -17   5   1  247.42   36.70   1
  17   5  -1  243.56   35.66  -2
 -17  -5   1  243.56   35.66   1
  17  -5  -2   47.21   16.64  -2
 -17   5   2   47.21   16.64   1
  17   5  -2   42.99   13.18  -2
 -17  -5   2   42.99   13.18   1
  17  -5  -3  323.96   45.28  -2
 -17   5   3  323.96   45.28   1
  17   5  -3  311.60   44.14  -2
 -17  -5   3  311.60   44.14   1
  17  -5  -4   14.15   13.58  -2
 -17   5   4   14.15   13.58   1
  17   5  -4    6.96   10.58  -2
 -17  -5   4    6.96   10.58   1
  17   5  -5  234.81   31.22  -2
 -17  -5   5  234.81   31.22   1
  17  -5  -5  237.80   31.04  -2
 -17   5   5  237.80   31.04   1
  17   5  -6   -1.07    9.14  -2
 -17  -5   6   -1.07    9.14   1
  17  -5  -6    3.03   13.97  -2
 -17   5   6    3.03   13.97   1
  17   5  -7   50.77   13.46  -2
 -17  -5   7   50.77   13.46   1
  17  -5  -7   37.76   15.47  -2
 -17   5   7   37.76   15.47   1
  17   5  -7   39.15   11.36  -2
 -17  -5   7   39.15   11.36   1
  17  -5  -8   16.01   16.69  -2
 -17   5   8   16.01   16.69   1
  17   5  -8    5.91    9.17  -2
 -17  -5   8    5.91    9.17   1
  17  -5  -9   56.78   19.39  -2
 -17   5   9   56.78   19.39   1
  17   5  -9   61.94   14.38  -2
 -17  -5   9   61.94   14.38   1
  17   5 -10    5.22   11.50  -2
 -17  -5  10    5.22   11.50   1
  17  -5 -10   17.27   11.34  -2
 -17   5  10   17.27   11.34   1
  17   5 -11   16.02   11.52  -2
 -17  -5  11   16.02   11.52   1
  17  -5 -11   24.84   19.87  -2
 -17   5  11   24.84   19.87   1
  17   5 -12   -1.98   12.38  -2
 -17  -5  12   -1.98   12.38   1
  17  -5 -12   11.37   18.48  -2
 -17   5  12   11.37   18.48   1
  17  -7   7    8.00   21.82  -2
 -17   7  -7    8.00   21.82   1
  17   7   7   22.03   21.65  -2
 -17  -7  -7   22.03   21.65   1
  17   7   6   54.45   22.06  -2
 -17  -7  -6   54.45   22.06   1
  17  -7   6   52.70   20.35  -2
 -17   7  -6   52.70   20.35   1
  17   7   5  189.18   31.76  -2
 -17  -7  -5  189.18   31.76   1
  17  -7   5  178.71   30.75  -2
 -17   7  -5  178.71   30.75   1
  17  -7   4   34.94   16.14  -2
 -17   7  -4   34.94   16.14   1
  17   7   4   40.21   17.78  -2
 -17  -7  -4   40.21   17.78   1
  17   7   3  154.72   24.67  -2
 -17  -7  -3  154.72   24.67   1
  17  -7   3  158.48   29.55  -2
 -17   7  -3  158.48   29.55   1
  17   7   2  137.78   24.74  -2
 -17  -7  -2  137.78   24.74   1
  17  -7   2  130.39   24.83  -2
 -17   7  -2  130.39   24.83   1
  17  -7   1   87.43   19.60  -2
 -17   7  -1   87.43   19.60   1
  17   7   1   98.19   19.09  -2
 -17  -7  -1   98.19   19.09   1
  17  -7   0   97.74   18.13  -2
 -17   7   0   97.74   18.13   1
  17   7   0   93.30   18.53  -2
 -17  -7   0   93.30   18.53   1
  17  -7  -1  276.43   32.56  -2
 -17   7   1  276.43   32.56   1
  17   7  -1  301.27   40.83  -2
 -17  -7   1  301.27   40.83   1
  17   7  -2   81.13   15.68  -2
 -17  -7   2   81.13   15.68   1
  17  -7  -2  121.25   20.59  -2
 -17   7   2  121.25   20.59   1
  17   7  -3  118.16   22.21  -2
 -17  -7   3  118.16   22.21   1
  17  -7  -3   73.83   24.48  -2
 -17   7   3   73.83   24.48   1
  17  -7  -4  164.46   21.71  -2
 -17   7   4  164.46   21.71   1
  17   7  -4  184.49   23.94  -2
 -17  -7   4  184.49   23.94   1
  17   7  -5   81.98   16.46  -2
 -17  -7   5   81.98   16.46   1
  17  -7  -5   65.74   21.10  -2
 -17   7   5   65.74   21.10   1
  17  -7  -6  201.23   25.46  -2
 -17   7   6  201.23   25.46   1
  17   7  -6  168.94   26.67  -2
 -17  -7   6  168.94   26.67   1
  17  -7  -7   12.18   17.79  -2
 -17   7   7   12.18   17.79   1
  17   7  -7   25.58   10.74  -2
 -17  -7   7   25.58   10.74   1
  17   7  -8   84.86   16.94  -2
 -17  -7   8   84.86   16.94   1
  17  -7  -8   97.27   21.01  -2
 -17   7   8   97.27   21.01   1
  17   7  -9   25.48   10.42  -2
 -17  -7   9   25.48   10.42   1
  17  -7  -9   25.98   19.65  -2
 -17   7   9   25.98   19.65   1
  17   7 -10  108.40   17.49  -2
 -17  -7  10  108.40   17.49   1
  17  -7 -10  123.00   30.08  -2
 -17   7  10  123.00   30.08   1
  17   7 -11   10.86   10.37  -2
 -17  -7  11   10.86   10.37   1
  17  -7 -11   16.16   20.11  -2
 -17   7  11   16.16   20.11   1
  17  -9   6   84.60   23.02  -2
 -17   9  -6   84.60   23.02   1
  17   9   5   30.60   19.54  -2
 -17  -9  -5   30.60   19.54   1
  17  -9   5   25.07   21.23  -2
 -17   9  -5   25.07   21.23   1
  17  -9   4   20.25   19.09  -2
 -17   9  -4   20.25   19.09   1
  17   9   4   53.47   22.91  -2
 -17  -9  -4   53.47   22.91   1
  17   9   3   63.84   20.77  -2
 -17  -9  -3   63.84   20.77   1
  17  -9   3   52.15   18.72  -2
 -17   9  -3   52.15   18.72   1
  17   9   2   66.94   19.71  -2
 -17  -9  -2   66.94   19.71   1
  17  -9   2   74.96   19.76  -2
 -17   9  -2   74.96   19.76   1
  17   9   1   67.93   16.42  -2
 -17  -9  -1   67.93   16.42   1
  17  -9   1   43.44   16.82  -2
 -17   9  -1   43.44   16.82   1
  17   9   0   21.05   14.19  -2
 -17  -9   0   21.05   14.19   1
  17  -9   0    0.35   15.87  -2
 -17   9   0    0.35   15.87   1
  17   9  -1   33.94   14.77  -2
 -17  -9   1   33.94   14.77   1
  17  -9  -1   38.27   14.96  -2
 -17   9   1   38.27   14.96   1
  17  -9  -2   62.34   14.06  -2
 -17   9   2   62.34   14.06   1
  17   9  -2   61.79   15.62  -2
 -17  -9   2   61.79   15.62   1
  17   9  -3   23.31   14.19  -2
 -17  -9   3   23.31   14.19   1
  17  -9  -3   50.03   17.36  -2
 -17   9   3   50.03   17.36   1
  17   9  -4  132.08   20.94  -2
 -17  -9   4  132.08   20.94   1
  17  -9  -4   95.41   26.53  -2
 -17   9   4   95.41   26.53   1
  17   9  -5   79.50   17.26  -2
 -17  -9   5   79.50   17.26   1
  17  -9  -5   79.05   21.20  -2
 -17   9   5   79.05   21.20   1
  17   9  -6  125.68   16.50  -2
 -17  -9   6  125.68   16.50   1
  17  -9  -6  120.65   22.34  -2
 -17   9   6  120.65   22.34   1
  17   9  -7   67.00   15.82  -2
 -17  -9   7   67.00   15.82   1
  17  -9  -7   33.65   21.49  -2
 -17   9   7   33.65   21.49   1
  17   9  -8   92.88   16.40  -2
 -17  -9   8   92.88   16.40   1
  17  -9  -8   85.17   23.25  -2
 -17   9   8   85.17   23.25   1
  17  -9  -9   58.65   26.14  -2
 -17   9   9   58.65   26.14   1
  17  -9 -10   87.68   25.44  -2
 -17   9  10   87.68   25.44   1
  17 -11   4    6.35   18.29  -2
 -17  11  -4    6.35   18.29   1
  17  11   4   31.76   21.50  -2
 -17 -11  -4   31.76   21.50   1
  17 -11   3   96.05   26.61  -2
 -17  11  -3   96.05   26.61   1
  17  11   3   90.31   22.35  -2
 -17 -11  -3   90.31   22.35   1
  17  11   2   47.11   17.50  -2
 -17 -11  -2   47.11   17.50   1
  17 -11   2   30.52   19.54  -2
 -17  11  -2   30.52   19.54   1
  17  11   1   58.57   21.02  -2
 -17 -11  -1   58.57   21.02   1
  17 -11   1   52.12   22.58  -2
 -17  11  -1   52.12   22.58   1
  17 -11   0   63.49   24.70  -2
 -17  11   0   63.49   24.70   1
  17  11   0   53.85   18.59  -2
 -17 -11   0   53.85   18.59   1
  17  11  -1   84.12   18.35  -2
 -17 -11   1   84.12   18.35   1
  17 -11  -1   62.72   21.44  -2
 -17  11   1   62.72   21.44   1
  17 -11  -2   20.13   17.65  -2
 -17  11   2   20.13   17.65   1
  17  11  -2   26.73   12.66  -2
 -17 -11   2   26.73   12.66   1
  17 -11  -3   39.15   18.66  -2
 -17  11   3   39.15   18.66   1
  17  11  -3   65.86   16.16  -2
 -17 -11   3   65.86   16.16   1
  17  11  -4   10.24   12.62  -2
 -17 -11   4   10.24   12.62   1
  17 -11  -4    1.39   18.29  -2
 -17  11   4    1.39   18.29   1
  17 -11  -5  146.75   27.95  -2
 -17  11   5  146.75   27.95   1
  17  11  -5  117.25   19.95  -2
 -17 -11   5  117.25   19.95   1
  17 -11  -6   -9.66   17.66  -2
 -17  11   6   -9.66   17.66   1
  17  11  -6    9.05   10.46  -2
 -17 -11   6    9.05   10.46   1
  17 -11  -7  105.32   29.58  -2
 -17  11   7  105.32   29.58   1
  17  11  -7   97.02   16.94  -2
 -17 -11   7   97.02   16.94   1
  17 -11  -8   10.22   21.62  -2
 -17  11   8   10.22   21.62   1
  17 -13   2  152.37   30.13  -2
 -17  13  -2  152.37   30.13   1
  17 -13   1  -13.74   20.85  -2
 -17  13  -1  -13.74   20.85   1
  17  13   1   -4.07   14.08  -2
 -17 -13  -1   -4.07   14.08   1
  17 -13   0  184.20   30.42  -2
 -17  13   0  184.20   30.42   1
  17  13   0  187.09   29.36  -2
 -17 -13   0  187.09   29.36   1
  17 -13  -1   18.45   19.12  -2
 -17  13   1   18.45   19.12   1
  17  13  -1   28.76   13.79  -2
 -17 -13   1   28.76   13.79   1
  17  13  -2  168.71   27.73  -2
 -17 -13   2  168.71   27.73   1
  17 -13  -2  204.94   38.27  -2
 -17  13   2  204.94   38.27   1
  17 -13  -3    9.17   19.65  -2
 -17  13   3    9.17   19.65   1
  17  13  -3    9.58   11.95  -2
 -17 -13   3    9.58   11.95   1
  17 -13  -4   67.27   23.41  -2
 -17  13   4   67.27   23.41   1
  17  13  -4   82.52   17.73  -2
 -17 -13   4   82.52   17.73   1
  17  13  -5    8.95    9.12  -2
 -17 -13   5    8.95    9.12   1
  17 -13  -5  -13.03   20.03  -2
 -17  13   5  -13.03   20.03   1
  17 -13  -6   63.87   23.30  -2
 -17  13   6   63.87   23.30   1
  17  13  -6   35.61   11.78  -2
 -17 -13   6   35.61   11.78   1
  16   0   9    5.12   19.78  -2
 -16   0  -9    5.12   19.78   1
  16   0   8  385.81   77.09  -2
 -16   0  -8  385.81   77.09   1
  16   0   7   21.55   16.96  -2
 -16   0  -7   21.55   16.96   1
  16   0   6  387.53   46.29  -2
 -16   0  -6  387.53   46.29   1
  16   0   5   -9.76   12.72  -2
 -16   0  -5   -9.76   12.72   1
  16   0   4   99.80   16.48  -2
 -16   0  -4   99.80   16.48   1
  16   0   3    0.00   12.08  -2
 -16   0  -3    0.00   12.08   1
  16   0   2  496.70   58.86  -2
 -16   0  -2  496.70   58.86   1
  16   0   1   -5.16   10.54  -2
 -16   0  -1   -5.16   10.54   1
  16   0   0  326.76   44.34  -2
 -16   0   0  326.76   44.34   1
  16   0  -1    0.18    9.33  -2
 -16   0   1    0.18    9.33   1
  16   0  -2   74.80   15.30  -2
 -16   0   2   74.80   15.30   1
  16   0  -3    5.15    9.94  -2
 -16   0   3    5.15    9.94   1
  16   0  -4    8.92    8.85  -2
 -16   0   4    8.92    8.85   1
  16   0  -5    7.56   10.37  -2
 -16   0   5    7.56   10.37   1
  16   0  -5    5.31    9.87  -2
 -16   0   5    5.31    9.87   1
  16   0  -6    8.90   11.04  -2
 -16   0   6    8.90   11.04   1
  16   0  -7    7.80   12.22  -2
 -16   0   7    7.80   12.22   1
  16   0  -7    5.87   10.86  -2
 -16   0   7    5.87   10.86   1
  16   0  -8  237.58   32.37  -2
 -16   0   8  237.58   32.37   1
  16   0  -8  213.70   35.17  -2
 -16   0   8  213.70   35.17   1
  16   0  -9    1.31   14.64  -2
 -16   0   9    1.31   14.64   1
  16   0  -9   17.05   12.82  -2
 -16   0   9   17.05   12.82   1
  16   0 -10  139.47   25.34  -2
 -16   0  10  139.47   25.34   1
  16   0 -11    2.08   14.54  -2
 -16   0  11    2.08   14.54   1
  16   0 -12  117.56   24.38  -2
 -16   0  12  117.56   24.38   1
  16   0 -13   17.74   20.14  -2
 -16   0  13   17.74   20.14   1
  16  -2   9   84.95   26.18  -2
 -16   2  -9   84.95   26.18   1
  16   2   9  104.26   26.93  -2
 -16  -2  -9  104.26   26.93   1
  16  -2   8  151.34   32.16  -2
 -16   2  -8  151.34   32.16   1
  16   2   8  135.73   32.86  -2
 -16  -2  -8  135.73   32.86   1
  16   2   7  222.90   32.88  -2
 -16  -2  -7  222.90   32.88   1
  16  -2   7  201.45   41.87  -2
 -16   2  -7  201.45   41.87   1
  16  -2   6  111.54   22.86  -2
 -16   2  -6  111.54   22.86   1
  16   2   6   94.83   23.01  -2
 -16  -2  -6   94.83   23.01   1
  16  -2   5  320.37   36.80  -2
 -16   2  -5  320.37   36.80   1
  16   2   5  362.87   40.21  -2
 -16  -2  -5  362.87   40.21   1
  16   2   4   20.78   13.58  -2
 -16  -2  -4   20.78   13.58   1
  16  -2   4   28.61   15.55  -2
 -16   2  -4   28.61   15.55   1
  16  -2   3  200.58   29.54  -2
 -16   2  -3  200.58   29.54   1
  16   2   3  220.25   28.93  -2
 -16  -2  -3  220.25   28.93   1
  16  -2   2   99.42   15.68  -2
 -16   2  -2   99.42   15.68   1
  16   2   2   97.78   21.33  -2
 -16  -2  -2   97.78   21.33   1
  16  -2   1  545.99   64.19  -2
 -16   2  -1  545.99   64.19   1
  16   2   1  563.06   69.33  -2
 -16  -2  -1  563.06   69.33   1
  16  -2   0   19.04   12.42  -2
 -16   2   0   19.04   12.42   1
  16   2   0    9.11   10.58  -2
 -16  -2   0    9.11   10.58   1
  16  -2  -1  345.69   42.69  -2
 -16   2   1  345.69   42.69   1
  16   2  -1  385.52   42.85  -2
 -16  -2   1  385.52   42.85   1
  16  -2  -2   13.06   11.30  -2
 -16   2   2   13.06   11.30   1
  16   2  -2    3.73    8.82  -2
 -16  -2   2    3.73    8.82   1
  16   2  -3  247.23   30.80  -2
 -16  -2   3  247.23   30.80   1
  16  -2  -3  276.67   38.37  -2
 -16   2   3  276.67   38.37   1
  16  -2  -4   32.98   10.85  -2
 -16   2   4   32.98   10.85   1
  16   2  -4   23.36   11.12  -2
 -16  -2   4   23.36   11.12   1
  16  -2  -5  207.33   25.63  -2
 -16   2   5  207.33   25.63   1
  16  -2  -5  231.66   30.93  -2
 -16   2   5  231.66   30.93   1
  16   2  -5  200.68   29.04  -2
 -16  -2   5  200.68   29.04   1
  16   2  -6    7.41   10.13  -2
 -16  -2   6    7.41   10.13   1
  16  -2  -6    6.29   12.51  -2
 -16   2   6    6.29   12.51   1
  16  -2  -6   21.88   12.14  -2
 -16   2   6   21.88   12.14   1
  16   2  -7  337.65   45.36  -2
 -16  -2   7  337.65   45.36   1
  16   2  -7  361.68   45.49  -2
 -16  -2   7  361.68   45.49   1
  16  -2  -7  346.39   42.38  -2
 -16   2   7  346.39   42.38   1
  16  -2  -7  363.33   50.70  -2
 -16   2   7  363.33   50.70   1
  16  -2  -8   79.59   19.09  -2
 -16   2   8   79.59   19.09   1
  16   2  -8   71.53   16.24  -2
 -16  -2   8   71.53   16.24   1
  16  -2  -8   47.16   16.90  -2
 -16   2   8   47.16   16.90   1
  16   2  -8   56.61   14.40  -2
 -16  -2   8   56.61   14.40   1
  16  -2  -9  120.08   20.56  -2
 -16   2   9  120.08   20.56   1
  16   2  -9  100.42   16.69  -2
 -16  -2   9  100.42   16.69   1
  16  -2  -9   88.05   19.52  -2
 -16   2   9   88.05   19.52   1
  16   2  -9  122.86   22.37  -2
 -16  -2   9  122.86   22.37   1
  16  -2 -10   38.06   18.13  -2
 -16   2  10   38.06   18.13   1
  16   2 -10   60.27   15.63  -2
 -16  -2  10   60.27   15.63   1
  16  -2 -10   13.19   18.37  -2
 -16   2  10   13.19   18.37   1
  16  -2 -11   39.55   17.31  -2
 -16   2  11   39.55   17.31   1
  16   2 -11   61.63   18.77  -2
 -16  -2  11   61.63   18.77   1
  16  -2 -12   44.75   18.29  -2
 -16   2  12   44.75   18.29   1
  16   2 -12   21.66   14.29  -2
 -16  -2  12   21.66   14.29   1
  16   2 -13   18.09   16.75  -2
 -16  -2  13   18.09   16.75   1
  16  -2 -13   30.97   17.42  -2
 -16   2  13   30.97   17.42   1
  16   4   9   84.23   25.30  -2
 -16  -4  -9   84.23   25.30   1
  16  -4   9   93.83   24.90  -2
 -16   4  -9   93.83   24.90   1
  16   4   8   33.66   14.86  -2
 -16  -4  -8   33.66   14.86   1
  16  -4   8   37.83   18.74  -2
 -16   4  -8   37.83   18.74   1
  16  -4   7  146.72   33.02  -2
 -16   4  -7  146.72   33.02   1
  16   4   7  176.26   30.30  -2
 -16  -4  -7  176.26   30.30   1
  16  -4   6   66.24   19.98  -2
 -16   4  -6   66.24   19.98   1
  16   4   6   66.43   17.10  -2
 -16  -4  -6   66.43   17.10   1
  16  -4   5  197.63   32.96  -2
 -16   4  -5  197.63   32.96   1
  16   4   5  188.27   26.69  -2
 -16  -4  -5  188.27   26.69   1
  16   4   4  153.60   26.21  -2
 -16  -4  -4  153.60   26.21   1
  16  -4   4  120.84   23.30  -2
 -16   4  -4  120.84   23.30   1
  16  -4   3   85.48   20.29  -2
 -16   4  -3   85.48   20.29   1
  16   4   3  104.55   17.33  -2
 -16  -4  -3  104.55   17.33   1
  16  -4   2   28.39   14.19  -2
 -16   4  -2   28.39   14.19   1
  16   4   2   20.74   13.57  -2
 -16  -4  -2   20.74   13.57   1
  16   4   1  153.82   24.24  -2
 -16  -4  -1  153.82   24.24   1
  16  -4   1  172.95   23.23  -2
 -16   4  -1  172.95   23.23   1
  16  -4   0  435.49   54.29  -2
 -16   4   0  435.49   54.29   1
  16   4   0  503.47   56.48  -2
 -16  -4   0  503.47   56.48   1
  16   4  -1  198.85   24.42  -2
 -16  -4   1  198.85   24.42   1
  16  -4  -1  217.41   28.54  -2
 -16   4   1  217.41   28.54   1
  16  -4  -2  322.68   33.71  -2
 -16   4   2  322.68   33.71   1
  16   4  -2  330.45   44.38  -2
 -16  -4   2  330.45   44.38   1
  16   4  -3  188.94   26.29  -2
 -16  -4   3  188.94   26.29   1
  16  -4  -3  196.65   26.46  -2
 -16   4   3  196.65   26.46   1
  16  -4  -3  221.27   26.11  -2
 -16   4   3  221.27   26.11   1
  16   4  -4  225.86   33.70  -2
 -16  -4   4  225.86   33.70   1
  16  -4  -4  222.03   30.72  -2
 -16   4   4  222.03   30.72   1
  16  -4  -4  231.40   37.25  -2
 -16   4   4  231.40   37.25   1
  16  -4  -5   60.85   15.82  -2
 -16   4   5   60.85   15.82   1
  16  -4  -5   67.15   16.26  -2
 -16   4   5   67.15   16.26   1
  16   4  -5   48.86   13.14  -2
 -16  -4   5   48.86   13.14   1
  16   4  -6  236.10   32.99  -2
 -16  -4   6  236.10   32.99   1
  16  -4  -6  226.04   32.69  -2
 -16   4   6  226.04   32.69   1
  16  -4  -6  226.87   29.20  -2
 -16   4   6  226.87   29.20   1
  16  -4  -7   79.02   17.84  -2
 -16   4   7   79.02   17.84   1
  16   4  -7   97.71   16.58  -2
 -16  -4   7   97.71   16.58   1
  16   4  -7   97.93   18.43  -2
 -16  -4   7   97.93   18.43   1
  16  -4  -7   64.72   16.64  -2
 -16   4   7   64.72   16.64   1
  16  -4  -8   -2.90   16.66  -2
 -16   4   8   -2.90   16.66   1
  16   4  -8   42.11   12.16  -2
 -16  -4   8   42.11   12.16   1
  16   4  -8   21.99   11.38  -2
 -16  -4   8   21.99   11.38   1
  16  -4  -8   14.97   11.26  -2
 -16   4   8   14.97   11.26   1
  16   4  -9   34.18   11.65  -2
 -16  -4   9   34.18   11.65   1
  16  -4  -9   20.66   15.38  -2
 -16   4   9   20.66   15.38   1
  16  -4 -10    6.19   16.32  -2
 -16   4  10    6.19   16.32   1
  16   4 -10   12.07   11.12  -2
 -16  -4  10   12.07   11.12   1
  16   4 -11   48.31   14.70  -2
 -16  -4  11   48.31   14.70   1
  16  -4 -11   48.45   19.90  -2
 -16   4  11   48.45   19.90   1
  16  -4 -12    0.00   16.74  -2
 -16   4  12    0.00   16.74   1
  16   4 -12    7.18   12.67  -2
 -16  -4  12    7.18   12.67   1
  16   4 -13   17.86   13.25  -2
 -16  -4  13   17.86   13.25   1
  16  -4 -13    2.21   20.90  -2
 -16   4  13    2.21   20.90   1
  16   6   8   81.60   25.50  -2
 -16  -6  -8   81.60   25.50   1
  16  -6   8   52.46   23.46  -2
 -16   6  -8   52.46   23.46   1
  16  -6   7  113.59   24.13  -2
 -16   6  -7  113.59   24.13   1
  16   6   7  126.90   27.66  -2
 -16  -6  -7  126.90   27.66   1
  16  -6   6  139.44   29.90  -2
 -16   6  -6  139.44   29.90   1
  16   6   6  122.16   26.74  -2
 -16  -6  -6  122.16   26.74   1
  16  -6   5   90.14   18.22  -2
 -16   6  -5   90.14   18.22   1
  16   6   5   71.09   18.96  -2
 -16  -6  -5   71.09   18.96   1
  16  -6   4  258.37   34.29  -2
 -16   6  -4  258.37   34.29   1
  16   6   4  251.15   35.31  -2
 -16  -6  -4  251.15   35.31   1
  16   6   3   61.56   17.71  -2
 -16  -6  -3   61.56   17.71   1
  16  -6   3   41.80   15.73  -2
 -16   6  -3   41.80   15.73   1
  16  -6   2  145.57   25.06  -2
 -16   6  -2  145.57   25.06   1
  16   6   2  110.73   20.91  -2
 -16  -6  -2  110.73   20.91   1
  16  -6   1    9.21   13.60  -2
 -16   6  -1    9.21   13.60   1
  16   6   1    9.13   11.46  -2
 -16  -6  -1    9.13   11.46   1
  16  -6   0  401.71   48.77  -2
 -16   6   0  401.71   48.77   1
  16   6   0  409.45   49.39  -2
 -16  -6   0  409.45   49.39   1
  16   6  -1   17.53   11.46  -2
 -16  -6   1   17.53   11.46   1
  16  -6  -1   35.63   16.10  -2
 -16   6   1   35.63   16.10   1
  16   6  -2  426.50   44.45  -2
 -16  -6   2  426.50   44.45   1
  16  -6  -2  397.66   45.55  -2
 -16   6   2  397.66   45.55   1
  16   6  -3   55.42   13.12  -2
 -16  -6   3   55.42   13.12   1
  16  -6  -3   64.13   20.30  -2
 -16   6   3   64.13   20.30   1
  16   6  -4  340.25   38.56  -2
 -16  -6   4  340.25   38.56   1
  16  -6  -4  353.22   45.23  -2
 -16   6   4  353.22   45.23   1
  16  -6  -5   36.66   11.86  -2
 -16   6   5   36.66   11.86   1
  16   6  -5   44.17   12.50  -2
 -16  -6   5   44.17   12.50   1
  16   6  -6  237.99   28.21  -2
 -16  -6   6  237.99   28.21   1
  16  -6  -6  242.27   32.29  -2
 -16   6   6  242.27   32.29   1
  16   6  -7   74.61   16.00  -2
 -16  -6   7   74.61   16.00   1
  16  -6  -7   60.82   18.69  -2
 -16   6   7   60.82   18.69   1
  16   6  -7  110.89   17.60  -2
 -16  -6   7  110.89   17.60   1
  16  -6  -8  114.03   21.60  -2
 -16   6   8  114.03   21.60   1
  16   6  -8   99.31   17.02  -2
 -16  -6   8   99.31   17.02   1
  16  -6  -9   55.53   19.95  -2
 -16   6   9   55.53   19.95   1
  16   6  -9   53.86   11.89  -2
 -16  -6   9   53.86   11.89   1
  16   6 -10   41.28   10.75  -2
 -16  -6  10   41.28   10.75   1
  16  -6 -10   38.24   21.73  -2
 -16   6  10   38.24   21.73   1
  16  -6 -11   11.30   16.66  -2
 -16   6  11   11.30   16.66   1
  16   6 -11   17.26    9.31  -2
 -16  -6  11   17.26    9.31   1
  16   6 -12   11.42    8.72  -2
 -16  -6  12   11.42    8.72   1
  16  -6 -12   20.88   19.01  -2
 -16   6  12   20.88   19.01   1
  16  -8   7  129.76   27.79  -2
 -16   8  -7  129.76   27.79   1
  16   8   6   -6.91   17.70  -2
 -16  -8  -6   -6.91   17.70   1
  16  -8   6   15.09   17.74  -2
 -16   8  -6   15.09   17.74   1
  16   8   5  104.86   21.97  -2
 -16  -8  -5  104.86   21.97   1
  16  -8   5  132.95   25.25  -2
 -16   8  -5  132.95   25.25   1
  16  -8   4   38.03   14.70  -2
 -16   8  -4   38.03   14.70   1
  16   8   4   60.68   20.37  -2
 -16  -8  -4   60.68   20.37   1
  16   8   3  138.61   29.98  -2
 -16  -8  -3  138.61   29.98   1
  16  -8   3  177.88   27.89  -2
 -16   8  -3  177.88   27.89   1
  16   8   2    1.23   12.08  -2
 -16  -8  -2    1.23   12.08   1
  16  -8   2   -3.21   12.85  -2
 -16   8  -2   -3.21   12.85   1
  16  -8   1  299.59   30.86  -2
 -16   8  -1  299.59   30.86   1
  16   8   1  312.07   35.28  -2
 -16  -8  -1  312.07   35.28   1
  16  -8   0   23.21   12.19  -2
 -16   8   0   23.21   12.19   1
  16   8   0   22.37   12.13  -2
 -16  -8   0   22.37   12.13   1
  16   8  -1  217.11   29.97  -2
 -16  -8   1  217.11   29.97   1
  16  -8  -1  152.18   26.03  -2
 -16   8   1  152.18   26.03   1
  16   8  -2    4.93    9.87  -2
 -16  -8   2    4.93    9.87   1
  16  -8  -2   14.60   13.23  -2
 -16   8   2   14.60   13.23   1
  16  -8  -3  101.48   22.46  -2
 -16   8   3  101.48   22.46   1
  16   8  -3  101.03   16.94  -2
 -16  -8   3  101.03   16.94   1
  16   8  -4   29.17   11.82  -2
 -16  -8   4   29.17   11.82   1
  16  -8  -4   20.62   12.02  -2
 -16   8   4   20.62   12.02   1
  16   8  -5  111.05   18.30  -2
 -16  -8   5  111.05   18.30   1
  16  -8  -5  105.30   24.58  -2
 -16   8   5  105.30   24.58   1
  16  -8  -6   10.28   14.50  -2
 -16   8   6   10.28   14.50   1
  16   8  -6   10.33    8.13  -2
 -16  -8   6   10.33    8.13   1
  16   8  -7  146.78   19.15  -2
 -16  -8   7  146.78   19.15   1
  16  -8  -7  139.47   27.10  -2
 -16   8   7  139.47   27.10   1
  16   8  -8   -0.17   10.05  -2
 -16  -8   8   -0.17   10.05   1
  16  -8  -8   13.28   18.74  -2
 -16   8   8   13.28   18.74   1
  16   8  -9  103.66   15.70  -2
 -16  -8   9  103.66   15.70   1
  16  -8  -9  104.31   28.08  -2
 -16   8   9  104.31   28.08   1
  16  -8 -10   -8.98   17.74  -2
 -16   8  10   -8.98   17.74   1
  16  -8 -11   62.02   23.49  -2
 -16   8  11   62.02   23.49   1
  16 -10   6  121.30   29.57  -2
 -16  10  -6  121.30   29.57   1
  16 -10   5   12.72   17.15  -2
 -16  10  -5   12.72   17.15   1
  16  10   5    6.11   14.40  -2
 -16 -10  -5    6.11   14.40   1
  16  10   4   83.06   22.35  -2
 -16 -10  -4   83.06   22.35   1
  16 -10   4   78.17   20.58  -2
 -16  10  -4   78.17   20.58   1
  16  10   3    8.87   15.01  -2
 -16 -10  -3    8.87   15.01   1
  16 -10   3   -1.08   14.99  -2
 -16  10  -3   -1.08   14.99   1
  16 -10   2  207.24   33.07  -2
 -16  10  -2  207.24   33.07   1
  16  10   2  232.31   32.88  -2
 -16 -10  -2  232.31   32.88   1
  16  10   1   11.97   13.14  -2
 -16 -10  -1   11.97   13.14   1
  16 -10   1    5.71   14.85  -2
 -16  10  -1    5.71   14.85   1
  16  10   0  209.99   27.50  -2
 -16 -10   0  209.99   27.50   1
  16 -10   0  157.23   24.77  -2
 -16  10   0  157.23   24.77   1
  16  10  -1    2.57   13.42  -2
 -16 -10   1    2.57   13.42   1
  16 -10  -1   24.52   14.96  -2
 -16  10   1   24.52   14.96   1
  16  10  -2   91.23   15.94  -2
 -16 -10   2   91.23   15.94   1
  16 -10  -2   56.10   17.41  -2
 -16  10   2   56.10   17.41   1
  16  10  -3    4.28   12.05  -2
 -16 -10   3    4.28   12.05   1
  16 -10  -3   14.29   18.40  -2
 -16  10   3   14.29   18.40   1
  16 -10  -4   63.25   19.42  -2
 -16  10   4   63.25   19.42   1
  16  10  -4   69.06   14.26  -2
 -16 -10   4   69.06   14.26   1
  16  10  -5   13.32    9.30  -2
 -16 -10   5   13.32    9.30   1
  16 -10  -5   12.60   17.68  -2
 -16  10   5   12.60   17.68   1
  16  10  -6   80.70   14.80  -2
 -16 -10   6   80.70   14.80   1
  16 -10  -6  106.67   24.58  -2
 -16  10   6  106.67   24.58   1
  16  10  -7   15.00    8.74  -2
 -16 -10   7   15.00    8.74   1
  16 -10  -7    8.79   19.31  -2
 -16  10   7    8.79   19.31   1
  16 -10  -8  111.94   30.43  -2
 -16  10   8  111.94   30.43   1
  16 -10  -9   28.43   20.53  -2
 -16  10   9   28.43   20.53   1
  16 -10 -10   52.91   24.53  -2
 -16  10  10   52.91   24.53   1
  16 -12   4   47.79   19.92  -2
 -16  12  -4   47.79   19.92   1
  16 -12   3   37.40   20.82  -2
 -16  12  -3   37.40   20.82   1
  16  12   3   59.88   21.25  -2
 -16 -12  -3   59.88   21.25   1
  16 -12   2   52.48   19.57  -2
 -16  12  -2   52.48   19.57   1
  16  12   2   63.16   16.99  -2
 -16 -12  -2   63.16   16.99   1
  16  12   1  152.59   26.08  -2
 -16 -12  -1  152.59   26.08   1
  16 -12   1  165.78   31.22  -2
 -16  12  -1  165.78   31.22   1
  16 -12   0   90.99   23.30  -2
 -16  12   0   90.99   23.30   1
  16  12   0   66.72   20.42  -2
 -16 -12   0   66.72   20.42   1
  16 -12  -1  188.64   29.36  -2
 -16  12   1  188.64   29.36   1
  16  12  -1  190.23   31.12  -2
 -16 -12   1  190.23   31.12   1
  16 -12  -2   81.68   23.76  -2
 -16  12   2   81.68   23.76   1
  16  12  -2   65.12   15.38  -2
 -16 -12   2   65.12   15.38   1
  16  12  -3  183.83   25.28  -2
 -16 -12   3  183.83   25.28   1
  16 -12  -3  164.33   29.70  -2
 -16  12   3  164.33   29.70   1
  16  12  -4   98.72   17.78  -2
 -16 -12   4   98.72   17.78   1
  16 -12  -4   47.48   24.51  -2
 -16  12   4   47.48   24.51   1
  16  12  -5   77.26   15.36  -2
 -16 -12   5   77.26   15.36   1
  16 -12  -5   98.83   24.14  -2
 -16  12   5   98.83   24.14   1
  16  12  -6   48.56   10.06  -2
 -16 -12   6   48.56   10.06   1
  16 -12  -6   56.92   21.62  -2
 -16  12   6   56.92   21.62   1
  16 -12  -7   50.27   27.92  -2
 -16  12   7   50.27   27.92   1
  16 -12  -8   28.45   21.39  -2
 -16  12   8   28.45   21.39   1
  16 -14   1  130.36   35.71  -2
 -16  14  -1  130.36   35.71   1
  16  14   1  125.77   22.32  -2
 -16 -14  -1  125.77   22.32   1
  16  14   0   -4.67   13.41  -2
 -16 -14   0   -4.67   13.41   1
  16 -14   0   22.99   20.94  -2
 -16  14   0   22.99   20.94   1
  16  14  -1   83.87   20.42  -2
 -16 -14   1   83.87   20.42   1
  16 -14  -1   97.96   25.54  -2
 -16  14   1   97.96   25.54   1
  16 -14  -2   26.39   20.00  -2
 -16  14   2   26.39   20.00   1
  16  14  -2   10.95   12.62  -2
 -16 -14   2   10.95   12.62   1
  16  14  -3  143.89   25.42  -2
 -16 -14   3  143.89   25.42   1
  16 -14  -3  167.33   35.31  -2
 -16  14   3  167.33   35.31   1
  16 -14  -4   77.81   23.01  -2
 -16  14   4   77.81   23.01   1
  16  14  -4   18.78   12.96  -2
 -16 -14   4   18.78   12.96   1
  16  14  -5   61.26   14.37  -2
 -16 -14   5   61.26   14.37   1
  16 -14  -5   97.57   25.63  -2
 -16  14   5   97.57   25.63   1
  15  -1  10   70.88   25.78  -2
 -15   1 -10   70.88   25.78   1
  15   1  10   64.82   26.14  -2
 -15  -1 -10   64.82   26.14   1
  15  -1   9  121.64   28.35  -2
 -15   1  -9  121.64   28.35   1
  15   1   9  159.41   31.25  -2
 -15  -1  -9  159.41   31.25   1
  15   1   8  115.05   25.01  -2
 -15  -1  -8  115.05   25.01   1
  15  -1   8   88.85   22.61  -2
 -15   1  -8   88.85   22.61   1
  15  -1   7  407.33   62.29  -2
 -15   1  -7  407.33   62.29   1
  15   1   7  374.86   48.50  -2
 -15  -1  -7  374.86   48.50   1
  15  -1   6   53.83   16.77  -2
 -15   1  -6   53.83   16.77   1
  15   1   6   48.44   17.58  -2
 -15  -1  -6   48.44   17.58   1
  15  -1   5  313.14   34.50  -2
 -15   1  -5  313.14   34.50   1
  15   1   5  308.51   35.33  -2
 -15  -1  -5  308.51   35.33   1
  15   1   4   82.57   15.04  -2
 -15  -1  -4   82.57   15.04   1
  15  -1   4   54.96   15.57  -2
 -15   1  -4   54.96   15.57   1
  15  -1   3  459.16   48.93  -2
 -15   1  -3  459.16   48.93   1
  15   1   3  464.87   54.64  -2
 -15  -1  -3  464.87   54.64   1
  15   1   2  103.74   16.96  -2
 -15  -1  -2  103.74   16.96   1
  15  -1   2  101.41   17.70  -2
 -15   1  -2  101.41   17.70   1
  15  -1   1  223.48   28.99  -2
 -15   1  -1  223.48   28.99   1
  15   1   1  230.69   30.64  -2
 -15  -1  -1  230.69   30.64   1
  15  -1   0   67.97   16.11  -2
 -15   1   0   67.97   16.11   1
  15   1   0   60.06   13.09  -2
 -15  -1   0   60.06   13.09   1
  15  -1  -1  274.22   30.30  -2
 -15   1   1  274.22   30.30   1
  15   1  -1  232.02   29.26  -2
 -15  -1   1  232.02   29.26   1
  15  -1  -2   60.78   15.55  -2
 -15   1   2   60.78   15.55   1
  15   1  -2   80.35   15.60  -2
 -15  -1   2   80.35   15.60   1
  15   1  -3  136.08   21.04  -2
 -15  -1   3  136.08   21.04   1
  15  -1  -3  132.22   18.50  -2
 -15   1   3  132.22   18.50   1
  15   1  -4   83.32   14.86  -2
 -15  -1   4   83.32   14.86   1
  15  -1  -4  130.60   18.90  -2
 -15   1   4  130.60   18.90   1
  15  -1  -5   12.33   10.96  -2
 -15   1   5   12.33   10.96   1
  15   1  -5   11.15    9.50  -2
 -15  -1   5   11.15    9.50   1
  15  -1  -5   16.38   10.66  -2
 -15   1   5   16.38   10.66   1
  15  -1  -6   81.65   15.12  -2
 -15   1   6   81.65   15.12   1
  15   1  -6   76.28   17.15  -2
 -15  -1   6   76.28   17.15   1
  15   1  -6   44.88   12.29  -2
 -15  -1   6   44.88   12.29   1
  15  -1  -6   66.49   15.01  -2
 -15   1   6   66.49   15.01   1
  15  -1  -7   69.54   15.02  -2
 -15   1   7   69.54   15.02   1
  15  -1  -7   45.89   15.50  -2
 -15   1   7   45.89   15.50   1
  15   1  -7   44.22   12.34  -2
 -15  -1   7   44.22   12.34   1
  15   1  -7   56.69   13.90  -2
 -15  -1   7   56.69   13.90   1
  15  -1  -8   34.44   12.98  -2
 -15   1   8   34.44   12.98   1
  15   1  -8   31.88   14.24  -2
 -15  -1   8   31.88   14.24   1
  15  -1  -8   24.79   12.32  -2
 -15   1   8   24.79   12.32   1
  15   1  -8   14.68   11.74  -2
 -15  -1   8   14.68   11.74   1
  15  -1  -9  109.53   18.42  -2
 -15   1   9  109.53   18.42   1
  15   1  -9   89.20   19.81  -2
 -15  -1   9   89.20   19.81   1
  15  -1  -9  118.48   22.30  -2
 -15   1   9  118.48   22.30   1
  15   1  -9  123.63   20.08  -2
 -15  -1   9  123.63   20.08   1
  15  -1 -10   93.54   17.92  -2
 -15   1  10   93.54   17.92   1
  15  -1 -10   75.11   19.60  -2
 -15   1  10   75.11   19.60   1
  15   1 -10   99.33   18.42  -2
 -15  -1  10   99.33   18.42   1
  15   1 -10   82.85   19.33  -2
 -15  -1  10   82.85   19.33   1
  15   1 -11   54.81   15.49  -2
 -15  -1  11   54.81   15.49   1
  15  -1 -11   53.34   19.47  -2
 -15   1  11   53.34   19.47   1
  15  -1 -12   92.20   23.17  -2
 -15   1  12   92.20   23.17   1
  15   1 -12   78.85   19.52  -2
 -15  -1  12   78.85   19.52   1
  15  -1 -13   74.89   21.39  -2
 -15   1  13   74.89   21.39   1
  15   1 -13   77.51   17.74  -2
 -15  -1  13   77.51   17.74   1
  15  -3  10  244.01   34.82  -2
 -15   3 -10  244.01   34.82   1
  15  -3   9   -6.59   15.97  -2
 -15   3  -9   -6.59   15.97   1
  15   3   9   -5.05   17.84  -2
 -15  -3  -9   -5.05   17.84   1
  15   3   8  147.82   30.43  -2
 -15  -3  -8  147.82   30.43   1
  15  -3   8  123.65   28.21  -2
 -15   3  -8  123.65   28.21   1
  15  -3   7   29.44   13.30  -2
 -15   3  -7   29.44   13.30   1
  15   3   7    8.17   15.62  -2
 -15  -3  -7    8.17   15.62   1
  15   3   6  299.73   46.98  -2
 -15  -3  -6  299.73   46.98   1
  15  -3   6  320.33   38.58  -2
 -15   3  -6  320.33   38.58   1
  15  -3   5   15.16   12.13  -2
 -15   3  -5   15.16   12.13   1
  15   3   5   11.87   12.66  -2
 -15  -3  -5   11.87   12.66   1
  15   3   4  388.92   48.27  -2
 -15  -3  -4  388.92   48.27   1
  15  -3   4  357.58   50.67  -2
 -15   3  -4  357.58   50.67   1
  15   3   3    0.72   11.26  -2
 -15  -3  -3    0.72   11.26   1
  15  -3   3    0.89   11.42  -2
 -15   3  -3    0.89   11.42   1
  15   3   2  401.99   39.07  -2
 -15  -3  -2  401.99   39.07   1
  15  -3   2  357.85   42.43  -2
 -15   3  -2  357.85   42.43   1
  15  -3   1   30.20   11.58  -2
 -15   3  -1   30.20   11.58   1
  15   3   1   33.45   11.79  -2
 -15  -3  -1   33.45   11.79   1
  15   3   0  357.52   37.65  -2
 -15  -3   0  357.52   37.65   1
  15  -3   0  331.13   40.16  -2
 -15   3   0  331.13   40.16   1
  15  -3  -1   29.08   15.23  -2
 -15   3   1   29.08   15.23   1
  15   3  -1   47.81   13.14  -2
 -15  -3   1   47.81   13.14   1
  15   3  -2  426.29   52.77  -2
 -15  -3   2  426.29   52.77   1
  15  -3  -2  390.97   41.41  -2
 -15   3   2  390.97   41.41   1
  15   3  -3   94.14   15.09  -2
 -15  -3   3   94.14   15.09   1
  15  -3  -3   92.55   19.58  -2
 -15   3   3   92.55   19.58   1
  15   3  -4  458.66   51.10  -2
 -15  -3   4  458.66   51.10   1
  15  -3  -4  433.14   45.17  -2
 -15   3   4  433.14   45.17   1
  15  -3  -5  192.66   24.91  -2
 -15   3   5  192.66   24.91   1
  15  -3  -5  214.18   27.52  -2
 -15   3   5  214.18   27.52   1
  15   3  -5  170.51   26.32  -2
 -15  -3   5  170.51   26.32   1
  15   3  -6  383.18   47.20  -2
 -15  -3   6  383.18   47.20   1
  15   3  -6  340.92   41.81  -2
 -15  -3   6  340.92   41.81   1
  15  -3  -6  387.80   48.67  -2
 -15   3   6  387.80   48.67   1
  15  -3  -6  350.92   47.57  -2
 -15   3   6  350.92   47.57   1
  15   3  -7    8.33   10.88  -2
 -15  -3   7    8.33   10.88   1
  15   3  -7   14.50   11.31  -2
 -15  -3   7   14.50   11.31   1
  15  -3  -7   19.12   12.29  -2
 -15   3   7   19.12   12.29   1
  15  -3  -7   13.16   10.67  -2
 -15   3   7   13.16   10.67   1
  15   3  -8  216.57   30.43  -2
 -15  -3   8  216.57   30.43   1
  15  -3  -8  201.03   31.86  -2
 -15   3   8  201.03   31.86   1
  15  -3  -8  218.31   29.63  -2
 -15   3   8  218.31   29.63   1
  15   3  -8  228.84   30.80  -2
 -15  -3   8  228.84   30.80   1
  15  -3  -9   14.26   13.47  -2
 -15   3   9   14.26   13.47   1
  15   3  -9    2.91   11.79  -2
 -15  -3   9    2.91   11.79   1
  15  -3  -9   14.54   14.26  -2
 -15   3   9   14.54   14.26   1
  15   3  -9    7.57    9.74  -2
 -15  -3   9    7.57    9.74   1
  15  -3 -10  140.30   27.20  -2
 -15   3  10  140.30   27.20   1
  15  -3 -10   99.93   22.64  -2
 -15   3  10   99.93   22.64   1
  15   3 -10  114.69   19.39  -2
 -15  -3  10  114.69   19.39   1
  15   3 -11    0.19   11.39  -2
 -15  -3  11    0.19   11.39   1
  15  -3 -11    2.01   14.94  -2
 -15   3  11    2.01   14.94   1
  15  -3 -12   51.23   21.17  -2
 -15   3  12   51.23   21.17   1
  15   3 -12   42.17   12.96  -2
 -15  -3  12   42.17   12.96   1
  15  -3 -13    9.20   16.48  -2
 -15   3  13    9.20   16.48   1
  15   3 -13   11.32   15.70  -2
 -15  -3  13   11.32   15.70   1
  15   5   9  152.02   29.84  -2
 -15  -5  -9  152.02   29.84   1
  15  -5   9   98.88   26.10  -2
 -15   5  -9   98.88   26.10   1
  15  -5   8    9.39   17.33  -2
 -15   5  -8    9.39   17.33   1
  15   5   8    4.18   16.43  -2
 -15  -5  -8    4.18   16.43   1
  15   5   7   71.95   20.51  -2
 -15  -5  -7   71.95   20.51   1
  15  -5   7   94.56   21.17  -2
 -15   5  -7   94.56   21.17   1
  15  -5   6   21.37   13.90  -2
 -15   5  -6   21.37   13.90   1
  15   5   6    0.18   14.99  -2
 -15  -5  -6    0.18   14.99   1
  15  -5   5  174.80   28.90  -2
 -15   5  -5  174.80   28.90   1
  15   5   5  232.05   28.53  -2
 -15  -5  -5  232.05   28.53   1
  15   5   4    3.58   10.59  -2
 -15  -5  -4    3.58   10.59   1
  15  -5   4   -9.51   12.34  -2
 -15   5  -4   -9.51   12.34   1
  15   5   3  328.25   39.12  -2
 -15  -5  -3  328.25   39.12   1
  15  -5   3  322.24   43.18  -2
 -15   5  -3  322.24   43.18   1
  15  -5   2    6.57   11.63  -2
 -15   5  -2    6.57   11.63   1
  15   5   2   23.55   14.10  -2
 -15  -5  -2   23.55   14.10   1
  15   5   1   82.35   13.82  -2
 -15  -5  -1   82.35   13.82   1
  15  -5   1   76.57   15.01  -2
 -15   5  -1   76.57   15.01   1
  15  -5   0   10.77    8.75  -2
 -15   5   0   10.77    8.75   1
  15   5   0    3.95    9.78  -2
 -15  -5   0    3.95    9.78   1
  15   5  -1  183.25   20.40  -2
 -15  -5   1  183.25   20.40   1
  15  -5  -1  178.10   24.62  -2
 -15   5   1  178.10   24.62   1
  15  -5  -2    7.42   14.13  -2
 -15   5   2    7.42   14.13   1
  15   5  -2    6.79   10.29  -2
 -15  -5   2    6.79   10.29   1
  15  -5  -2   13.45   12.96  -2
 -15   5   2   13.45   12.96   1
  15   5  -3  358.90   42.56  -2
 -15  -5   3  358.90   42.56   1
  15  -5  -3  370.04   43.09  -2
 -15   5   3  370.04   43.09   1
  15  -5  -3  331.06   36.64  -2
 -15   5   3  331.06   36.64   1
  15  -5  -4    4.79   12.03  -2
 -15   5   4    4.79   12.03   1
  15  -5  -4   16.08   11.58  -2
 -15   5   4   16.08   11.58   1
  15   5  -4   17.40   11.36  -2
 -15  -5   4   17.40   11.36   1
  15  -5  -5  741.64   78.06  -2
 -15   5   5  741.64   78.06   1
  15  -5  -5  803.70   80.67  -2
 -15   5   5  803.70   80.67   1
  15   5  -5  741.54   82.93  -2
 -15  -5   5  741.54   82.93   1
  15  -5  -6   27.77   13.58  -2
 -15   5   6   27.77   13.58   1
  15  -5  -6   29.36   16.11  -2
 -15   5   6   29.36   16.11   1
  15   5  -6   46.28   11.07  -2
 -15  -5   6   46.28   11.07   1
  15  -5  -7  234.36   31.84  -2
 -15   5   7  234.36   31.84   1
  15   5  -7  241.75   29.55  -2
 -15  -5   7  241.75   29.55   1
  15  -5  -7  170.17   26.30  -2
 -15   5   7  170.17   26.30   1
  15   5  -7  230.82   27.41  -2
 -15  -5   7  230.82   27.41   1
  15   5  -8    6.63   11.17  -2
 -15  -5   8    6.63   11.17   1
  15  -5  -8    3.02   13.63  -2
 -15   5   8    3.02   13.63   1
  15   5  -8    1.25    9.12  -2
 -15  -5   8    1.25    9.12   1
  15   5  -9  224.08   28.13  -2
 -15  -5   9  224.08   28.13   1
  15  -5  -9  224.52   34.58  -2
 -15   5   9  224.52   34.58   1
  15  -5 -10   18.58   12.00  -2
 -15   5  10   18.58   12.00   1
  15   5 -10   24.71   10.61  -2
 -15  -5  10   24.71   10.61   1
  15  -5 -11   77.05   20.96  -2
 -15   5  11   77.05   20.96   1
  15   5 -11   76.79   15.25  -2
 -15  -5  11   76.79   15.25   1
  15   5 -12   22.43   11.20  -2
 -15  -5  12   22.43   11.20   1
  15  -5 -12   19.05   17.54  -2
 -15   5  12   19.05   17.54   1
  15  -5 -13   23.77   17.87  -2
 -15   5  13   23.77   17.87   1
  15  -7   9   15.03   22.13  -2
 -15   7  -9   15.03   22.13   1
  15  -7   8  106.22   28.06  -2
 -15   7  -8  106.22   28.06   1
  15   7   7   61.41   20.77  -2
 -15  -7  -7   61.41   20.77   1
  15  -7   7   34.15   16.86  -2
 -15   7  -7   34.15   16.86   1
  15  -7   6  223.65   46.19  -2
 -15   7  -6  223.65   46.19   1
  15   7   6  194.28   32.90  -2
 -15  -7  -6  194.28   32.90   1
  15   7   5   32.22   16.26  -2
 -15  -7  -5   32.22   16.26   1
  15  -7   5   26.38   16.48  -2
 -15   7  -5   26.38   16.48   1
  15   7   4  337.53   42.30  -2
 -15  -7  -4  337.53   42.30   1
  15  -7   4  271.19   43.20  -2
 -15   7  -4  271.19   43.20   1
  15   7   3   46.65   14.99  -2
 -15  -7  -3   46.65   14.99   1
  15  -7   3   50.43   14.32  -2
 -15   7  -3   50.43   14.32   1
  15  -7   2  357.06   53.10  -2
 -15   7  -2  357.06   53.10   1
  15   7   2  400.83   44.06  -2
 -15  -7  -2  400.83   44.06   1
  15  -7   1  129.97   19.63  -2
 -15   7  -1  129.97   19.63   1
  15   7   1  138.92   20.50  -2
 -15  -7  -1  138.92   20.50   1
  15  -7   0  313.51   36.67  -2
 -15   7   0  313.51   36.67   1
  15   7   0  376.61   41.65  -2
 -15  -7   0  376.61   41.65   1
  15   7  -1   70.05   14.80  -2
 -15  -7   1   70.05   14.80   1
  15  -7  -1   81.28   18.67  -2
 -15   7   1   81.28   18.67   1
  15  -7  -2  222.35   30.24  -2
 -15   7   2  222.35   30.24   1
  15   7  -2  239.75   31.06  -2
 -15  -7   2  239.75   31.06   1
  15   7  -3   97.32   15.92  -2
 -15  -7   3   97.32   15.92   1
  15  -7  -3  102.73   16.88  -2
 -15   7   3  102.73   16.88   1
  15   7  -4  173.29   24.13  -2
 -15  -7   4  173.29   24.13   1
  15  -7  -4  142.65   23.84  -2
 -15   7   4  142.65   23.84   1
  15   7  -5  344.58   39.18  -2
 -15  -7   5  344.58   39.18   1
  15  -7  -5  334.46   37.30  -2
 -15   7   5  334.46   37.30   1
  15   7  -6   37.81   10.70  -2
 -15  -7   6   37.81   10.70   1
  15  -7  -6   43.23   15.90  -2
 -15   7   6   43.23   15.90   1
  15   7  -7   26.13    8.69  -2
 -15  -7   7   26.13    8.69   1
  15   7  -7   55.24   11.54  -2
 -15  -7   7   55.24   11.54   1
  15  -7  -7   30.85   15.62  -2
 -15   7   7   30.85   15.62   1
  15   7  -8   70.50   12.08  -2
 -15  -7   8   70.50   12.08   1
  15  -7  -8   49.57   17.33  -2
 -15   7   8   49.57   17.33   1
  15  -7  -9   23.10   19.60  -2
 -15   7   9   23.10   19.60   1
  15   7  -9   20.59    9.78  -2
 -15  -7   9   20.59    9.78   1
  15  -7 -10   69.51   21.36  -2
 -15   7  10   69.51   21.36   1
  15  -7 -11   23.43   18.61  -2
 -15   7  11   23.43   18.61   1
  15  -7 -12   19.44   15.84  -2
 -15   7  12   19.44   15.84   1
  15  -9   8  161.78   32.32  -2
 -15   9  -8  161.78   32.32   1
  15  -9   7   71.68   27.52  -2
 -15   9  -7   71.68   27.52   1
  15  -9   6  177.85   32.06  -2
 -15   9  -6  177.85   32.06   1
  15   9   6  169.90   30.11  -2
 -15  -9  -6  169.90   30.11   1
  15  -9   5   69.58   21.47  -2
 -15   9  -5   69.58   21.47   1
  15   9   5   49.76   19.78  -2
 -15  -9  -5   49.76   19.78   1
  15  -9   4  159.64   26.03  -2
 -15   9  -4  159.64   26.03   1
  15   9   4  182.50   29.23  -2
 -15  -9  -4  182.50   29.23   1
  15  -9   3   96.10   19.86  -2
 -15   9  -3   96.10   19.86   1
  15   9   3   85.14   18.53  -2
 -15  -9  -3   85.14   18.53   1
  15  -9   2  146.38   23.81  -2
 -15   9  -2  146.38   23.81   1
  15   9   2  149.58   23.31  -2
 -15  -9  -2  149.58   23.31   1
  15  -9   1   99.66   18.85  -2
 -15   9  -1   99.66   18.85   1
  15   9   1  132.35   23.34  -2
 -15  -9  -1  132.35   23.34   1
  15   9   0  151.10   22.00  -2
 -15  -9   0  151.10   22.00   1
  15  -9   0  124.98   21.63  -2
 -15   9   0  124.98   21.63   1
  15  -9  -1  120.10   21.50  -2
 -15   9   1  120.10   21.50   1
  15   9  -1  122.01   19.23  -2
 -15  -9   1  122.01   19.23   1
  15   9  -2   98.20   16.45  -2
 -15  -9   2   98.20   16.45   1
  15  -9  -2   95.85   22.50  -2
 -15   9   2   95.85   22.50   1
  15   9  -3   47.77   12.53  -2
 -15  -9   3   47.77   12.53   1
  15  -9  -3   48.84   16.19  -2
 -15   9   3   48.84   16.19   1
  15   9  -4   58.32   12.53  -2
 -15  -9   4   58.32   12.53   1
  15  -9  -4   46.12   14.99  -2
 -15   9   4   46.12   14.99   1
  15   9  -5   15.08    8.61  -2
 -15  -9   5   15.08    8.61   1
  15  -9  -5   14.50   15.18  -2
 -15   9   5   14.50   15.18   1
  15   9  -6   30.13    8.61  -2
 -15  -9   6   30.13    8.61   1
  15  -9  -6   28.75   17.07  -2
 -15   9   6   28.75   17.07   1
  15  -9  -7    5.68   16.24  -2
 -15   9   7    5.68   16.24   1
  15   9  -7    0.86    7.47  -2
 -15  -9   7    0.86    7.47   1
  15  -9  -8   77.86   20.98  -2
 -15   9   8   77.86   20.98   1
  15  -9  -9   26.43   17.97  -2
 -15   9   9   26.43   17.97   1
  15   9  -9   21.15    6.61  -2
 -15  -9   9   21.15    6.61   1
  15  -9 -10   65.88   17.50  -2
 -15   9  10   65.88   17.50   1
  15  -9 -11   10.62   23.10  -2
 -15   9  11   10.62   23.10   1
  15 -11   6   18.95   17.44  -2
 -15  11  -6   18.95   17.44   1
  15 -11   5  166.22   29.86  -2
 -15  11  -5  166.22   29.86   1
  15 -11   4   15.75   16.80  -2
 -15  11  -4   15.75   16.80   1
  15  11   4    3.87   15.33  -2
 -15 -11  -4    3.87   15.33   1
  15 -11   3  269.44   41.10  -2
 -15  11  -3  269.44   41.10   1
  15  11   3  294.34   39.70  -2
 -15 -11  -3  294.34   39.70   1
  15 -11   2   -9.70   13.79  -2
 -15  11  -2   -9.70   13.79   1
  15  11   2    7.74   14.00  -2
 -15 -11  -2    7.74   14.00   1
  15 -11   1  243.56   30.16  -2
 -15  11  -1  243.56   30.16   1
  15  11   1  258.90   29.79  -2
 -15 -11  -1  258.90   29.79   1
  15 -11   0   18.11   16.77  -2
 -15  11   0   18.11   16.77   1
  15  11   0   15.15   12.93  -2
 -15 -11   0   15.15   12.93   1
  15  11  -1  320.76   41.97  -2
 -15 -11   1  320.76   41.97   1
  15 -11  -1  280.89   40.16  -2
 -15  11   1  280.89   40.16   1
  15 -11  -2   58.18   16.78  -2
 -15  11   2   58.18   16.78   1
  15  11  -2   45.41   14.02  -2
 -15 -11   2   45.41   14.02   1
  15 -11  -3  194.90   32.77  -2
 -15  11   3  194.90   32.77   1
  15  11  -3  202.87   25.18  -2
 -15 -11   3  202.87   25.18   1
  15 -11  -4    9.63   14.58  -2
 -15  11   4    9.63   14.58   1
  15  11  -4   19.65   10.21  -2
 -15 -11   4   19.65   10.21   1
  15 -11  -5  157.52   26.88  -2
 -15  11   5  157.52   26.88   1
  15  11  -5  150.68   21.58  -2
 -15 -11   5  150.68   21.58   1
  15 -11  -6   34.11   18.29  -2
 -15  11   6   34.11   18.29   1
  15  11  -6   20.28   12.34  -2
 -15 -11   6   20.28   12.34   1
  15 -11  -8   21.68   15.02  -2
 -15  11   8   21.68   15.02   1
  15 -11  -9   27.92   19.74  -2
 -15  11   9   27.92   19.74   1
  15 -11 -10   40.59   25.06  -2
 -15  11  10   40.59   25.06   1
  15 -13   4   73.29   23.68  -2
 -15  13  -4   73.29   23.68   1
  15 -13   3   -2.63   14.18  -2
 -15  13  -3   -2.63   14.18   1
  15  13   2  112.77   24.45  -2
 -15 -13  -2  112.77   24.45   1
  15 -13   2   77.48   22.18  -2
 -15  13  -2   77.48   22.18   1
  15 -13   1   29.47   18.86  -2
 -15  13  -1   29.47   18.86   1
  15  13   1   11.95   15.20  -2
 -15 -13  -1   11.95   15.20   1
  15  13   0  104.66   23.09  -2
 -15 -13   0  104.66   23.09   1
  15 -13   0  117.29   26.98  -2
 -15  13   0  117.29   26.98   1
  15  13  -1   34.48   13.87  -2
 -15 -13   1   34.48   13.87   1
  15 -13  -1    8.60   16.29  -2
 -15  13   1    8.60   16.29   1
  15  13  -2  195.66   29.18  -2
 -15 -13   2  195.66   29.18   1
  15 -13  -2  202.63   30.11  -2
 -15  13   2  202.63   30.11   1
  15 -13  -3    8.95   16.80  -2
 -15  13   3    8.95   16.80   1
  15  13  -3   25.81   12.82  -2
 -15 -13   3   25.81   12.82   1
  15 -13  -4  195.76   29.33  -2
 -15  13   4  195.76   29.33   1
  15  13  -4  178.58   26.30  -2
 -15 -13   4  178.58   26.30   1
  15  13  -5   -0.66    8.66  -2
 -15 -13   5   -0.66    8.66   1
  15 -13  -5   27.19   19.57  -2
 -15  13   5   27.19   19.57   1
  15  13  -6  170.54   22.51  -2
 -15 -13   6  170.54   22.51   1
  15 -13  -6  159.31   35.57  -2
 -15  13   6  159.31   35.57   1
  15 -13  -7   25.43   20.61  -2
 -15  13   7   25.43   20.61   1
  15 -13  -8  135.92   29.41  -2
 -15  13   8  135.92   29.41   1
  15 -15   1   50.28   21.36  -2
 -15  15  -1   50.28   21.36   1
  15 -15   0   23.11   22.02  -2
 -15  15   0   23.11   22.02   1
  15  15   0   19.43   18.51  -2
 -15 -15   0   19.43   18.51   1
  15  15  -1   41.32   14.94  -2
 -15 -15   1   41.32   14.94   1
  15 -15  -1   50.82   22.64  -2
 -15  15   1   50.82   22.64   1
  15 -15  -2   48.74   21.86  -2
 -15  15   2   48.74   21.86   1
  15  15  -2   56.11   15.01  -2
 -15 -15   2   56.11   15.01   1
  15 -15  -3   30.14   20.27  -2
 -15  15   3   30.14   20.27   1
  15  15  -3   25.44   12.98  -2
 -15 -15   3   25.44   12.98   1
  15  15  -4   49.99   14.14  -2
 -15 -15   4   49.99   14.14   1
  15 -15  -4   64.09   22.86  -2
 -15  15   4   64.09   22.86   1
  14   0  11   20.99   19.54  -2
 -14   0 -11   20.99   19.54   1
  14   0  10   62.70   22.86  -2
 -14   0 -10   62.70   22.86   1
  14   0   9    9.34   15.79  -2
 -14   0  -9    9.34   15.79   1
  14   0   8  270.08   32.83  -2
 -14   0  -8  270.08   32.83   1
  14   0   7    1.08   14.06  -2
 -14   0  -7    1.08   14.06   1
  14   0   6  513.58   58.43  -2
 -14   0  -6  513.58   58.43   1
  14   0   5    8.13   12.72  -2
 -14   0  -5    8.13   12.72   1
  14   0   4  372.90   38.53  -2
 -14   0  -4  372.90   38.53   1
  14   0   3   -1.08   10.35  -2
 -14   0  -3   -1.08   10.35   1
  14   0   2 1089.13  115.09  -2
 -14   0  -2 1089.13  115.09   1
  14   0   1   -2.84    7.97  -2
 -14   0  -1   -2.84    7.97   1
  14   0   0  747.47   82.93  -2
 -14   0   0  747.47   82.93   1
  14   0  -1    6.18    9.60  -2
 -14   0   1    6.18    9.60   1
  14   0  -2  524.41   59.01  -2
 -14   0   2  524.41   59.01   1
  14   0  -3   12.96    9.38  -2
 -14   0   3   12.96    9.38   1
  14   0  -4  383.21   42.46  -2
 -14   0   4  383.21   42.46   1
  14   0  -5    3.78    8.53  -2
 -14   0   5    3.78    8.53   1
  14   0  -5   -6.49    8.08  -2
 -14   0   5   -6.49    8.08   1
  14   0  -6  241.79   28.59  -2
 -14   0   6  241.79   28.59   1
  14   0  -6  218.20   32.90  -2
 -14   0   6  218.20   32.90   1
  14   0  -7   13.17   13.70  -2
 -14   0   7   13.17   13.70   1
  14   0  -7   -0.73    9.39  -2
 -14   0   7   -0.73    9.39   1
  14   0  -8  164.15   23.12  -2
 -14   0   8  164.15   23.12   1
  14   0  -8  152.58   24.54  -2
 -14   0   8  152.58   24.54   1
  14   0  -9    8.98   11.33  -2
 -14   0   9    8.98   11.33   1
  14   0  -9    4.09   10.13  -2
 -14   0   9    4.09   10.13   1
  14   0 -10  205.74   25.82  -2
 -14   0  10  205.74   25.82   1
  14   0 -10  214.26   26.51  -2
 -14   0  10  214.26   26.51   1
  14   0 -11    1.50   10.82  -2
 -14   0  11    1.50   10.82   1
  14   0 -12   87.39   20.51  -2
 -14   0  12   87.39   20.51   1
  14   0 -13    7.17   12.67  -2
 -14   0  13    7.17   12.67   1
  14   0 -14   52.28   16.93  -2
 -14   0  14   52.28   16.93   1
  14   2  10    9.33   19.63  -2
 -14  -2 -10    9.33   19.63   1
  14  -2  10   24.73   17.97  -2
 -14   2 -10   24.73   17.97   1
  14  -2   9  216.03   37.82  -2
 -14   2  -9  216.03   37.82   1
  14   2   9  203.22   33.58  -2
 -14  -2  -9  203.22   33.58   1
  14  -2   8   13.98   17.78  -2
 -14   2  -8   13.98   17.78   1
  14   2   8    5.12   14.69  -2
 -14  -2  -8    5.12   14.69   1
  14   2   7  254.39   32.54  -2
 -14  -2  -7  254.39   32.54   1
  14  -2   7  231.18   36.11  -2
 -14   2  -7  231.18   36.11   1
  14  -2   6  151.68   22.59  -2
 -14   2  -6  151.68   22.59   1
  14   2   6  170.45   24.72  -2
 -14  -2  -6  170.45   24.72   1
  14  -2   5  498.05   52.45  -2
 -14   2  -5  498.05   52.45   1
  14   2   5  439.86   52.30  -2
 -14  -2  -5  439.86   52.30   1
  14  -2   4   32.37   13.52  -2
 -14   2  -4   32.37   13.52   1
  14   2   4   17.88   12.43  -2
 -14  -2  -4   17.88   12.43   1
  14  -2   3  219.13   27.52  -2
 -14   2  -3  219.13   27.52   1
  14   2   3  241.38   30.10  -2
 -14  -2  -3  241.38   30.10   1
  14   2   2  160.92   21.34  -2
 -14  -2  -2  160.92   21.34   1
  14  -2   2  168.37   18.82  -2
 -14   2  -2  168.37   18.82   1
  14   2   1  237.41   25.87  -2
 -14  -2  -1  237.41   25.87   1
  14  -2   1  250.05   29.78  -2
 -14   2  -1  250.05   29.78   1
  14  -2   0  129.56   18.66  -2
 -14   2   0  129.56   18.66   1
  14   2   0   91.98   15.42  -2
 -14  -2   0   91.98   15.42   1
  14  -2  -1  258.16   28.03  -2
 -14   2   1  258.16   28.03   1
  14   2  -1  271.74   37.84  -2
 -14  -2   1  271.74   37.84   1
  14  -2  -2  242.47   28.10  -2
 -14   2   2  242.47   28.10   1
  14   2  -2  252.90   30.40  -2
 -14  -2   2  252.90   30.40   1
  14  -2  -3  518.25   59.28  -2
 -14   2   3  518.25   59.28   1
  14   2  -3  482.28   54.34  -2
 -14  -2   3  482.28   54.34   1
  14  -2  -4   52.68   12.29  -2
 -14   2   4   52.68   12.29   1
  14  -2  -4   73.84   14.61  -2
 -14   2   4   73.84   14.61   1
  14   2  -4   43.79   11.68  -2
 -14  -2   4   43.79   11.68   1
  14  -2  -5  263.86   31.86  -2
 -14   2   5  263.86   31.86   1
  14   2  -5  259.45   31.06  -2
 -14  -2   5  259.45   31.06   1
  14  -2  -5  268.13   28.80  -2
 -14   2   5  268.13   28.80   1
  14  -2  -6   31.45   11.49  -2
 -14   2   6   31.45   11.49   1
  14   2  -6   36.63   11.23  -2
 -14  -2   6   36.63   11.23   1
  14   2  -6   28.42   11.01  -2
 -14  -2   6   28.42   11.01   1
  14  -2  -6   49.94   12.42  -2
 -14   2   6   49.94   12.42   1
  14   2  -7  271.60   32.43  -2
 -14  -2   7  271.60   32.43   1
  14  -2  -7  235.65   29.14  -2
 -14   2   7  235.65   29.14   1
  14   2  -7  275.00   28.78  -2
 -14  -2   7  275.00   28.78   1
  14  -2  -7  266.83   30.51  -2
 -14   2   7  266.83   30.51   1
  14   2  -8   13.68    9.17  -2
 -14  -2   8   13.68    9.17   1
  14  -2  -8   17.02   11.82  -2
 -14   2   8   17.02   11.82   1
  14   2  -8    1.54    8.51  -2
 -14  -2   8    1.54    8.51   1
  14  -2  -8    8.90   11.04  -2
 -14   2   8    8.90   11.04   1
  14   2  -9   72.69   16.61  -2
 -14  -2   9   72.69   16.61   1
  14  -2  -9   76.84   16.61  -2
 -14   2   9   76.84   16.61   1
  14   2  -9   90.00   14.66  -2
 -14  -2   9   90.00   14.66   1
  14  -2  -9   91.35   20.45  -2
 -14   2   9   91.35   20.45   1
  14   2 -10    6.21    9.94  -2
 -14  -2  10    6.21    9.94   1
  14  -2 -10   14.02   12.75  -2
 -14   2  10   14.02   12.75   1
  14   2 -10    6.06   11.63  -2
 -14  -2  10    6.06   11.63   1
  14  -2 -10   13.17   13.17  -2
 -14   2  10   13.17   13.17   1
  14  -2 -11  115.01   24.99  -2
 -14   2  11  115.01   24.99   1
  14  -2 -11  106.69   21.39  -2
 -14   2  11  106.69   21.39   1
  14   2 -11   96.81   20.64  -2
 -14  -2  11   96.81   20.64   1
  14  -2 -12   -5.70   13.54  -2
 -14   2  12   -5.70   13.54   1
  14   2 -12    9.70   12.78  -2
 -14  -2  12    9.70   12.78   1
  14   2 -13   69.21   17.71  -2
 -14  -2  13   69.21   17.71   1
  14  -2 -13   58.74   22.40  -2
 -14   2  13   58.74   22.40   1
  14  -2 -14   10.50   18.86  -2
 -14   2  14   10.50   18.86   1
  14   2 -14   17.16   15.86  -2
 -14  -2  14   17.16   15.86   1
  14  -4  10  117.10   28.54  -2
 -14   4 -10  117.10   28.54   1
  14  -4   9  139.66   26.32  -2
 -14   4  -9  139.66   26.32   1
  14   4   9  133.97   29.38  -2
 -14  -4  -9  133.97   29.38   1
  14  -4   8   77.62   18.45  -2
 -14   4  -8   77.62   18.45   1
  14   4   8  103.09   23.78  -2
 -14  -4  -8  103.09   23.78   1
  14  -4   7   54.81   19.10  -2
 -14   4  -7   54.81   19.10   1
  14   4   7   41.95   19.18  -2
 -14  -4  -7   41.95   19.18   1
  14   4   6   51.35   15.36  -2
 -14  -4  -6   51.35   15.36   1
  14  -4   6   82.68   17.09  -2
 -14   4  -6   82.68   17.09   1
  14  -4   5   75.92   19.06  -2
 -14   4  -5   75.92   19.06   1
  14   4   5   98.53   17.76  -2
 -14  -4  -5   98.53   17.76   1
  14   4   4  168.52   24.46  -2
 -14  -4  -4  168.52   24.46   1
  14  -4   4  135.02   21.55  -2
 -14   4  -4  135.02   21.55   1
  14  -4   3    7.84    9.41  -2
 -14   4  -3    7.84    9.41   1
  14   4   3    5.76   10.96  -2
 -14  -4  -3    5.76   10.96   1
  14  -4   2   57.78   12.50  -2
 -14   4  -2   57.78   12.50   1
  14   4   2   90.84   17.02  -2
 -14  -4  -2   90.84   17.02   1
  14  -4   1   90.45   16.13  -2
 -14   4  -1   90.45   16.13   1
  14   4   1   85.31   12.69  -2
 -14  -4  -1   85.31   12.69   1
  14   4   0  123.46   17.54  -2
 -14  -4   0  123.46   17.54   1
  14  -4   0  121.42   16.69  -2
 -14   4   0  121.42   16.69   1
  14  -4  -1  206.46   25.22  -2
 -14   4   1  206.46   25.22   1
  14   4  -1  235.58   29.23  -2
 -14  -4   1  235.58   29.23   1
  14   4  -2   91.68   15.41  -2
 -14  -4   2   91.68   15.41   1
  14  -4  -2   83.13   16.14  -2
 -14   4   2   83.13   16.14   1
  14   4  -3  153.68   20.50  -2
 -14  -4   3  153.68   20.50   1
  14  -4  -3  170.19   22.14  -2
 -14   4   3  170.19   22.14   1
  14  -4  -4  138.12   21.41  -2
 -14   4   4  138.12   21.41   1
  14  -4  -4  174.76   21.04  -2
 -14   4   4  174.76   21.04   1
  14   4  -4  155.25   19.34  -2
 -14  -4   4  155.25   19.34   1
  14  -4  -5  157.64   30.96  -2
 -14   4   5  157.64   30.96   1
  14   4  -5  153.65   19.65  -2
 -14  -4   5  153.65   19.65   1
  14  -4  -6  280.27   39.54  -2
 -14   4   6  280.27   39.54   1
  14  -4  -6  271.71   36.18  -2
 -14   4   6  271.71   36.18   1
  14   4  -6  279.75   33.17  -2
 -14  -4   6  279.75   33.17   1
  14   4  -7  283.09   30.02  -2
 -14  -4   7  283.09   30.02   1
  14  -4  -7  292.62   37.39  -2
 -14   4   7  292.62   37.39   1
  14   4  -7  278.37   33.36  -2
 -14  -4   7  278.37   33.36   1
  14  -4  -7  303.74   42.14  -2
 -14   4   7  303.74   42.14   1
  14   4  -8  177.23   21.73  -2
 -14  -4   8  177.23   21.73   1
  14  -4  -8  174.78   27.30  -2
 -14   4   8  174.78   27.30   1
  14   4  -8  181.75   24.85  -2
 -14  -4   8  181.75   24.85   1
  14  -4  -8  176.36   28.51  -2
 -14   4   8  176.36   28.51   1
  14  -4  -9  129.69   22.56  -2
 -14   4   9  129.69   22.56   1
  14  -4  -9  141.02   24.90  -2
 -14   4   9  141.02   24.90   1
  14   4  -9  143.17   17.81  -2
 -14  -4   9  143.17   17.81   1
  14   4  -9  127.06   20.54  -2
 -14  -4   9  127.06   20.54   1
  14  -4 -10   92.32   19.46  -2
 -14   4  10   92.32   19.46   1
  14   4 -10   75.14   13.22  -2
 -14  -4  10   75.14   13.22   1
  14  -4 -10   94.62   21.07  -2
 -14   4  10   94.62   21.07   1
  14   4 -11  110.81   17.44  -2
 -14  -4  11  110.81   17.44   1
  14  -4 -11   98.64   23.81  -2
 -14   4  11   98.64   23.81   1
  14  -4 -12   47.55   17.23  -2
 -14   4  12   47.55   17.23   1
  14   4 -12   35.14   12.43  -2
 -14  -4  12   35.14   12.43   1
  14   4 -13   22.58   10.37  -2
 -14  -4  13   22.58   10.37   1
  14  -4 -13   15.10   12.94  -2
 -14   4  13   15.10   12.94   1
  14  -6  10  119.23   31.86  -2
 -14   6 -10  119.23   31.86   1
  14  -6   9   42.84   21.66  -2
 -14   6  -9   42.84   21.66   1
  14   6   8  246.71   37.89  -2
 -14  -6  -8  246.71   37.89   1
  14  -6   8  235.24   48.94  -2
 -14   6  -8  235.24   48.94   1
  14  -6   7   36.45   18.86  -2
 -14   6  -7   36.45   18.86   1
  14   6   7   22.09   15.58  -2
 -14  -6  -7   22.09   15.58   1
  14  -6   6  192.69   26.72  -2
 -14   6  -6  192.69   26.72   1
  14   6   6  140.86   25.25  -2
 -14  -6  -6  140.86   25.25   1
  14  -6   5   85.47   16.18  -2
 -14   6  -5   85.47   16.18   1
  14   6   5   96.98   19.20  -2
 -14  -6  -5   96.98   19.20   1
  14   6   4  258.17   34.38  -2
 -14  -6  -4  258.17   34.38   1
  14  -6   4  267.54   32.22  -2
 -14   6  -4  267.54   32.22   1
  14  -6   3   66.00   14.85  -2
 -14   6  -3   66.00   14.85   1
  14   6   3   54.32   16.24  -2
 -14  -6  -3   54.32   16.24   1
  14  -6   2  162.95   19.95  -2
 -14   6  -2  162.95   19.95   1
  14   6   2  125.04   21.17  -2
 -14  -6  -2  125.04   21.17   1
  14   6   1   58.50   14.03  -2
 -14  -6  -1   58.50   14.03   1
  14  -6   1   53.37   15.04  -2
 -14   6  -1   53.37   15.04   1
  14  -6   0  289.69   29.58  -2
 -14   6   0  289.69   29.58   1
  14   6   0  280.70   30.13  -2
 -14  -6   0  280.70   30.13   1
  14  -6  -1   91.03   19.36  -2
 -14   6   1   91.03   19.36   1
  14  -6  -1  144.13   18.16  -2
 -14   6   1  144.13   18.16   1
  14   6  -1  128.47   16.61  -2
 -14  -6   1  128.47   16.61   1
  14  -6  -2  209.15   26.90  -2
 -14   6   2  209.15   26.90   1
  14  -6  -2  195.23   25.92  -2
 -14   6   2  195.23   25.92   1
  14   6  -2  227.98   25.17  -2
 -14  -6   2  227.98   25.17   1
  14   6  -3   56.50   10.26  -2
 -14  -6   3   56.50   10.26   1
  14  -6  -3   38.57   12.90  -2
 -14   6   3   38.57   12.90   1
  14  -6  -3   42.76   14.08  -2
 -14   6   3   42.76   14.08   1
  14   6  -4  206.10   28.42  -2
 -14  -6   4  206.10   28.42   1
  14  -6  -4  218.69   33.46  -2
 -14   6   4  218.69   33.46   1
  14  -6  -5    8.89   13.95  -2
 -14   6   5    8.89   13.95   1
  14   6  -5   23.65    7.90  -2
 -14  -6   5   23.65    7.90   1
  14  -6  -5   22.72   10.35  -2
 -14   6   5   22.72   10.35   1
  14  -6  -6  384.01   40.91  -2
 -14   6   6  384.01   40.91   1
  14   6  -6  388.87   41.12  -2
 -14  -6   6  388.87   41.12   1
  14  -6  -6  328.16   41.71  -2
 -14   6   6  328.16   41.71   1
  14  -6  -7    6.18   17.57  -2
 -14   6   7    6.18   17.57   1
  14   6  -7   17.38    8.72  -2
 -14  -6   7   17.38    8.72   1
  14  -6  -7    5.05   11.42  -2
 -14   6   7    5.05   11.42   1
  14  -6  -8  267.22   34.99  -2
 -14   6   8  267.22   34.99   1
  14   6  -8  229.85   24.35  -2
 -14  -6   8  229.85   24.35   1
  14   6  -8  223.39   29.82  -2
 -14  -6   8  223.39   29.82   1
  14  -6  -9    4.37   13.14  -2
 -14   6   9    4.37   13.14   1
  14   6  -9    7.18   10.37  -2
 -14  -6   9    7.18   10.37   1
  14  -6 -10  109.43   29.73  -2
 -14   6  10  109.43   29.73   1
  14   6 -10  120.91   16.35  -2
 -14  -6  10  120.91   16.35   1
  14  -6 -11    1.23   15.46  -2
 -14   6  11    1.23   15.46   1
  14   6 -11    9.61    7.82  -2
 -14  -6  11    9.61    7.82   1
  14  -6 -12   87.86   25.39  -2
 -14   6  12   87.86   25.39   1
  14  -6 -13   28.58   19.76  -2
 -14   6  13   28.58   19.76   1
  14  -8   9   89.21   29.58  -2
 -14   8  -9   89.21   29.58   1
  14  -8   8   -4.43   18.54  -2
 -14   8  -8   -4.43   18.54   1
  14   8   7  221.22   36.22  -2
 -14  -8  -7  221.22   36.22   1
  14  -8   7  200.66   33.52  -2
 -14   8  -7  200.66   33.52   1
  14   8   6   24.46   15.71  -2
 -14  -8  -6   24.46   15.71   1
  14  -8   6    6.17   12.19  -2
 -14   8  -6    6.17   12.19   1
  14   8   5  480.51   54.69  -2
 -14  -8  -5  480.51   54.69   1
  14  -8   5  411.76   51.92  -2
 -14   8  -5  411.76   51.92   1
  14   8   4    4.87   13.07  -2
 -14  -8  -4    4.87   13.07   1
  14  -8   4   20.14   13.23  -2
 -14   8  -4   20.14   13.23   1
  14   8   3  694.77   66.70  -2
 -14  -8  -3  694.77   66.70   1
  14  -8   3  623.13   74.46  -2
 -14   8  -3  623.13   74.46   1
  14   8   2  109.11   18.80  -2
 -14  -8  -2  109.11   18.80   1
  14  -8   2  113.04   17.74  -2
 -14   8  -2  113.04   17.74   1
  14  -8   1  794.59   67.98  -2
 -14   8  -1  794.59   67.98   1
  14   8   1  777.20   74.99  -2
 -14  -8  -1  777.20   74.99   1
  14   8   0   45.19   12.11  -2
 -14  -8   0   45.19   12.11   1
  14  -8   0   34.09   16.19  -2
 -14   8   0   34.09   16.19   1
  14   8  -1  293.50   31.65  -2
 -14  -8   1  293.50   31.65   1
  14  -8  -1  328.32   42.54  -2
 -14   8   1  328.32   42.54   1
  14   8  -2    8.97   10.42  -2
 -14  -8   2    8.97   10.42   1
  14  -8  -2   30.23   16.32  -2
 -14   8   2   30.23   16.32   1
  14   8  -3  413.78   42.72  -2
 -14  -8   3  413.78   42.72   1
  14  -8  -3  362.85   40.10  -2
 -14   8   3  362.85   40.10   1
  14  -8  -4    8.50   13.04  -2
 -14   8   4    8.50   13.04   1
  14   8  -4    8.60   12.08  -2
 -14  -8   4    8.60   12.08   1
  14  -8  -5  110.24   20.46  -2
 -14   8   5  110.24   20.46   1
  14   8  -5  126.66   16.62  -2
 -14  -8   5  126.66   16.62   1
  14   8  -6   44.23    8.98  -2
 -14  -8   6   44.23    8.98   1
  14  -8  -6   42.97   14.30  -2
 -14   8   6   42.97   14.30   1
  14   8  -7   82.19   12.90  -2
 -14  -8   7   82.19   12.90   1
  14   8  -7   82.56   13.14  -2
 -14  -8   7   82.56   13.14   1
  14  -8  -7   67.62   17.87  -2
 -14   8   7   67.62   17.87   1
  14   8  -8   26.84    8.66  -2
 -14  -8   8   26.84    8.66   1
  14  -8  -8   23.87   16.77  -2
 -14   8   8   23.87   16.77   1
  14   8  -9   92.55   11.12  -2
 -14  -8   9   92.55   11.12   1
  14  -8  -9  107.91   21.79  -2
 -14   8   9  107.91   21.79   1
  14  -8 -10   24.34   17.68  -2
 -14   8  10   24.34   17.68   1
  14   8 -10   10.75    6.00  -2
 -14  -8  10   10.75    6.00   1
  14  -8 -11   51.96   19.14  -2
 -14   8  11   51.96   19.14   1
  14  -8 -12  -14.25   19.46  -2
 -14   8  12  -14.25   19.46   1
  14 -10   8   96.80   27.49  -2
 -14  10  -8   96.80   27.49   1
  14 -10   7   46.24   22.14  -2
 -14  10  -7   46.24   22.14   1
  14  10   6  226.37   34.43  -2
 -14 -10  -6  226.37   34.43   1
  14 -10   6  175.10   33.52  -2
 -14  10  -6  175.10   33.52   1
  14  10   5   37.14   16.83  -2
 -14 -10  -5   37.14   16.83   1
  14 -10   5   61.06   18.86  -2
 -14  10  -5   61.06   18.86   1
  14  10   4  298.14   36.27  -2
 -14 -10  -4  298.14   36.27   1
  14 -10   4  226.03   35.34  -2
 -14  10  -4  226.03   35.34   1
  14 -10   3   53.81   16.13  -2
 -14  10  -3   53.81   16.13   1
  14  10   3   59.44   14.99  -2
 -14 -10  -3   59.44   14.99   1
  14 -10   2  209.89   31.38  -2
 -14  10  -2  209.89   31.38   1
  14  10   2  214.61   27.10  -2
 -14 -10  -2  214.61   27.10   1
  14  10   1  115.47   18.08  -2
 -14 -10  -1  115.47   18.08   1
  14 -10   1  120.44   19.78  -2
 -14  10  -1  120.44   19.78   1
  14  10   0  255.57   26.67  -2
 -14 -10   0  255.57   26.67   1
  14 -10   0  257.87   29.14  -2
 -14  10   0  257.87   29.14   1
  14 -10  -1  104.08   21.20  -2
 -14  10   1  104.08   21.20   1
  14  10  -1   75.59   17.26  -2
 -14 -10   1   75.59   17.26   1
  14  10  -2  330.54   33.07  -2
 -14 -10   2  330.54   33.07   1
  14 -10  -2  317.73   40.42  -2
 -14  10   2  317.73   40.42   1
  14  10  -3   27.69    8.75  -2
 -14 -10   3   27.69    8.75   1
  14 -10  -3   33.61   13.87  -2
 -14  10   3   33.61   13.87   1
  14  10  -4  217.08   26.38  -2
 -14 -10   4  217.08   26.38   1
  14 -10  -4  140.71   23.14  -2
 -14  10   4  140.71   23.14   1
  14  10  -5    3.41    8.19  -2
 -14 -10   5    3.41    8.19   1
  14 -10  -5   14.00   15.02  -2
 -14  10   5   14.00   15.02   1
  14  10  -6   86.73   13.41  -2
 -14 -10   6   86.73   13.41   1
  14 -10  -6   79.41   22.59  -2
 -14  10   6   79.41   22.59   1
  14 -10  -7    8.83   14.67  -2
 -14  10   7    8.83   14.67   1
  14 -10  -8   49.64   16.34  -2
 -14  10   8   49.64   16.34   1
  14  10  -8   22.69    6.06  -2
 -14 -10   8   22.69    6.06   1
  14 -10  -9    9.04   12.27  -2
 -14  10   9    9.04   12.27   1
  14 -10 -10   75.63   24.93  -2
 -14  10  10   75.63   24.93   1
  14 -10 -11   -7.39   13.74  -2
 -14  10  11   -7.39   13.74   1
  14 -12   6  175.53   33.86  -2
 -14  12  -6  175.53   33.86   1
  14 -12   5   61.55   19.44  -2
 -14  12  -5   61.55   19.44   1
  14  12   4   87.48   22.91  -2
 -14 -12  -4   87.48   22.91   1
  14 -12   4   70.97   23.49  -2
 -14  12  -4   70.97   23.49   1
  14  12   3   30.59   15.70  -2
 -14 -12  -3   30.59   15.70   1
  14 -12   3   24.37   17.62  -2
 -14  12  -3   24.37   17.62   1
  14 -12   2   88.64   20.74  -2
 -14  12  -2   88.64   20.74   1
  14  12   2   95.73   20.24  -2
 -14 -12  -2   95.73   20.24   1
  14  12   1   57.64   14.64  -2
 -14 -12  -1   57.64   14.64   1
  14 -12   1   55.43   18.32  -2
 -14  12  -1   55.43   18.32   1
  14 -12   0  156.15   30.43  -2
 -14  12   0  156.15   30.43   1
  14  12   0  191.40   26.69  -2
 -14 -12   0  191.40   26.69   1
  14 -12  -1   59.05   19.41  -2
 -14  12   1   59.05   19.41   1
  14  12  -1   39.98   13.55  -2
 -14 -12   1   39.98   13.55   1
  14 -12  -2  176.48   26.77  -2
 -14  12   2  176.48   26.77   1
  14  12  -2  218.79   24.06  -2
 -14 -12   2  218.79   24.06   1
  14 -12  -3   38.71   17.07  -2
 -14  12   3   38.71   17.07   1
  14  12  -3   45.22   11.94  -2
 -14 -12   3   45.22   11.94   1
  14  12  -4   32.28   10.08  -2
 -14 -12   4   32.28   10.08   1
  14 -12  -4   41.61   16.93  -2
 -14  12   4   41.61   16.93   1
  14  12  -5   81.95   15.14  -2
 -14 -12   5   81.95   15.14   1
  14 -12  -5   79.63   20.08  -2
 -14  12   5   79.63   20.08   1
  14  12  -6   12.60    7.42  -2
 -14 -12   6   12.60    7.42   1
  14 -12  -6    1.01   18.91  -2
 -14  12   6    1.01   18.91   1
  14 -12  -7  124.03   27.86  -2
 -14  12   7  124.03   27.86   1
  14  12  -7  135.40   16.72  -2
 -14 -12   7  135.40   16.72   1
  14 -12  -8   31.44   22.72  -2
 -14  12   8   31.44   22.72   1
  14 -12  -9   26.97   14.66  -2
 -14  12   9   26.97   14.66   1
  14 -12 -10   -0.68   20.45  -2
 -14  12  10   -0.68   20.45   1
  14 -14   4   14.54   16.48  -2
 -14  14  -4   14.54   16.48   1
  14 -14   3   36.05   16.45  -2
 -14  14  -3   36.05   16.45   1
  14 -14   2   35.51   16.18  -2
 -14  14  -2   35.51   16.18   1
  14 -14   1  110.59   28.58  -2
 -14  14  -1  110.59   28.58   1
  14  14   1  113.40   26.62  -2
 -14 -14  -1  113.40   26.62   1
  14 -14   0   -6.19   15.84  -2
 -14  14   0   -6.19   15.84   1
  14  14   0   12.03   11.71  -2
 -14 -14   0   12.03   11.71   1
  14 -14  -1  118.40   27.46  -2
 -14  14   1  118.40   27.46   1
  14  14  -1  113.32   20.64  -2
 -14 -14   1  113.32   20.64   1
  14 -14  -2   32.68   14.38  -2
 -14  14   2   32.68   14.38   1
  14  14  -2   18.07   11.73  -2
 -14 -14   2   18.07   11.73   1
  14  14  -3  115.35   20.69  -2
 -14 -14   3  115.35   20.69   1
  14 -14  -3  124.37   27.14  -2
 -14  14   3  124.37   27.14   1
  14  14  -4   23.61    9.97  -2
 -14 -14   4   23.61    9.97   1
  14 -14  -4   22.56   18.74  -2
 -14  14   4   22.56   18.74   1
  14 -14  -5  112.50   27.55  -2
 -14  14   5  112.50   27.55   1
  14  14  -5  108.97   15.14  -2
 -14 -14   5  108.97   15.14   1
  14 -14  -6   39.71   20.74  -2
 -14  14   6   39.71   20.74   1
  14 -14  -7  142.05   33.71  -2
 -14  14   7  142.05   33.71   1
  14 -16  -1   12.15   12.18  -2
 -14  16   1   12.15   12.18   1
  14  16  -2   64.65   15.42  -2
 -14 -16   2   64.65   15.42   1
  14 -16  -2   78.95   25.62  -2
 -14  16   2   78.95   25.62   1
  13  -1  11   81.84   28.13  -2
 -13   1 -11   81.84   28.13   1
  13   1  11   91.58   26.03  -2
 -13  -1 -11   91.58   26.03   1
  13   1  10   72.90   23.01  -2
 -13  -1 -10   72.90   23.01   1
  13  -1  10   81.33   21.79  -2
 -13   1 -10   81.33   21.79   1
  13  -1   9   92.21   19.52  -2
 -13   1  -9   92.21   19.52   1
  13   1   9   93.89   20.48  -2
 -13  -1  -9   93.89   20.48   1
  13  -1   8   71.21   20.29  -2
 -13   1  -8   71.21   20.29   1
  13   1   8   60.55   18.70  -2
 -13  -1  -8   60.55   18.70   1
  13   1   7  112.37   20.03  -2
 -13  -1  -7  112.37   20.03   1
  13  -1   7  121.57   18.14  -2
 -13   1  -7  121.57   18.14   1
  13  -1   6   42.62   17.06  -2
 -13   1  -6   42.62   17.06   1
  13   1   6   28.42   13.23  -2
 -13  -1  -6   28.42   13.23   1
  13   1   5   46.22   15.02  -2
 -13  -1  -5   46.22   15.02   1
  13  -1   5   34.88   13.30  -2
 -13   1  -5   34.88   13.30   1
  13   1   4  138.39   18.82  -2
 -13  -1  -4  138.39   18.82   1
  13  -1   4  128.11   20.78  -2
 -13   1  -4  128.11   20.78   1
  13   1   3  924.26   77.62  -2
 -13  -1  -3  924.26   77.62   1
  13  -1   3  876.75   84.91  -2
 -13   1  -3  876.75   84.91   1
  13   1   2  259.93   33.07  -2
 -13  -1  -2  259.93   33.07   1
  13  -1   2  233.01   26.00  -2
 -13   1  -2  233.01   26.00   1
  13   1   1  531.03   48.72  -2
 -13  -1  -1  531.03   48.72   1
  13  -1   1  485.63   50.61  -2
 -13   1  -1  485.63   50.61   1
  13  -1   0  197.02   22.37  -2
 -13   1   0  197.02   22.37   1
  13   1   0  205.36   23.62  -2
 -13  -1   0  205.36   23.62   1
  13   1  -1  603.19   61.04  -2
 -13  -1   1  603.19   61.04   1
  13  -1  -1  661.76   58.72  -2
 -13   1   1  661.76   58.72   1
  13   1  -2   54.43   12.74  -2
 -13  -1   2   54.43   12.74   1
  13  -1  -2   57.33   12.18  -2
 -13   1   2   57.33   12.18   1
  13   1  -3 1157.76  118.77  -2
 -13  -1   3 1157.76  118.77   1
  13  -1  -3 1109.14  120.77  -2
 -13   1   3 1109.14  120.77   1
  13  -1  -4   80.39   12.91  -2
 -13   1   4   80.39   12.91   1
  13   1  -4  113.25   18.88  -2
 -13  -1   4  113.25   18.88   1
  13  -1  -5  556.73   55.14  -2
 -13   1   5  556.73   55.14   1
  13  -1  -5  519.49   60.38  -2
 -13   1   5  519.49   60.38   1
  13   1  -5  466.95   42.00  -2
 -13  -1   5  466.95   42.00   1
  13  -1  -6   70.43   13.92  -2
 -13   1   6   70.43   13.92   1
  13  -1  -6   34.98   10.43  -2
 -13   1   6   34.98   10.43   1
  13   1  -6   67.55   12.83  -2
 -13  -1   6   67.55   12.83   1
  13   1  -6   47.70   10.99  -2
 -13  -1   6   47.70   10.99   1
  13  -1  -7  219.47   31.18  -2
 -13   1   7  219.47   31.18   1
  13   1  -7  187.67   24.46  -2
 -13  -1   7  187.67   24.46   1
  13  -1  -7  216.11   27.86  -2
 -13   1   7  216.11   27.86   1
  13   1  -7  239.05   25.15  -2
 -13  -1   7  239.05   25.15   1
  13   1  -8  118.37   18.86  -2
 -13  -1   8  118.37   18.86   1
  13  -1  -8  107.47   19.94  -2
 -13   1   8  107.47   19.94   1
  13  -1  -8  117.87   17.55  -2
 -13   1   8  117.87   17.55   1
  13   1  -9   86.31   15.33  -2
 -13  -1   9   86.31   15.33   1
  13  -1  -9   60.76   16.70  -2
 -13   1   9   60.76   16.70   1
  13  -1  -9   76.70   16.69  -2
 -13   1   9   76.70   16.69   1
  13   1  -9   75.03   14.94  -2
 -13  -1   9   75.03   14.94   1
  13  -1 -10  113.34   19.81  -2
 -13   1  10  113.34   19.81   1
  13   1 -10   96.49   19.23  -2
 -13  -1  10   96.49   19.23   1
  13  -1 -10  104.95   18.53  -2
 -13   1  10  104.95   18.53   1
  13   1 -10  118.79   19.55  -2
 -13  -1  10  118.79   19.55   1
  13  -1 -11   30.91   12.78  -2
 -13   1  11   30.91   12.78   1
  13   1 -11   35.80   12.37  -2
 -13  -1  11   35.80   12.37   1
  13  -1 -11   50.02   14.13  -2
 -13   1  11   50.02   14.13   1
  13   1 -12   16.25   12.10  -2
 -13  -1  12   16.25   12.10   1
  13  -1 -12   45.13   14.45  -2
 -13   1  12   45.13   14.45   1
  13   1 -13   42.75   17.26  -2
 -13  -1  13   42.75   17.26   1
  13  -1 -13   33.56   15.94  -2
 -13   1  13   33.56   15.94   1
  13  -1 -14   19.37   16.24  -2
 -13   1  14   19.37   16.24   1
  13   1 -14    5.86   15.74  -2
 -13  -1  14    5.86   15.74   1
  13  -3  11   32.48   17.42  -2
 -13   3 -11   32.48   17.42   1
  13  -3  10  172.26   32.38  -2
 -13   3 -10  172.26   32.38   1
  13   3  10  168.85   30.53  -2
 -13  -3 -10  168.85   30.53   1
  13   3   9   54.66   18.61  -2
 -13  -3  -9   54.66   18.61   1
  13  -3   9   48.21   16.80  -2
 -13   3  -9   48.21   16.80   1
  13   3   8  391.58   45.81  -2
 -13  -3  -8  391.58   45.81   1
  13  -3   8  392.74   44.94  -2
 -13   3  -8  392.74   44.94   1
  13   3   7   72.36   13.89  -2
 -13  -3  -7   72.36   13.89   1
  13  -3   7   53.64   16.77  -2
 -13   3  -7   53.64   16.77   1
  13  -3   6  280.87   35.95  -2
 -13   3  -6  280.87   35.95   1
  13   3   6  220.45   29.71  -2
 -13  -3  -6  220.45   29.71   1
  13   3   5   93.87   17.54  -2
 -13  -3  -5   93.87   17.54   1
  13  -3   5   87.14   17.90  -2
 -13   3  -5   87.14   17.90   1
  13  -3   4  170.84   22.74  -2
 -13   3  -4  170.84   22.74   1
  13   3   4  191.37   25.70  -2
 -13  -3  -4  191.37   25.70   1
  13   3   3    8.84   10.40  -2
 -13  -3  -3    8.84   10.40   1
  13  -3   3   24.60   11.41  -2
 -13   3  -3   24.60   11.41   1
  13   3   2  407.97   36.45  -2
 -13  -3  -2  407.97   36.45   1
  13  -3   2  377.82   52.85  -2
 -13   3  -2  377.82   52.85   1
  13   3   1   29.11   10.64  -2
 -13  -3  -1   29.11   10.64   1
  13  -3   1   26.13   11.02  -2
 -13   3  -1   26.13   11.02   1
  13  -3   0  454.80   49.28  -2
 -13   3   0  454.80   49.28   1
  13   3   0  429.42   44.77  -2
 -13  -3   0  429.42   44.77   1
  13  -3  -1   22.79   10.75  -2
 -13   3   1   22.79   10.75   1
  13   3  -1    4.80    7.41  -2
 -13  -3   1    4.80    7.41   1
  13  -3  -2  306.11   33.82  -2
 -13   3   2  306.11   33.82   1
  13   3  -2  291.03   33.28  -2
 -13  -3   2  291.03   33.28   1
  13  -3  -3  178.11   25.04  -2
 -13   3   3  178.11   25.04   1
  13   3  -3  183.33   26.94  -2
 -13  -3   3  183.33   26.94   1
  13   3  -4  363.56   39.28  -2
 -13  -3   4  363.56   39.28   1
  13  -3  -4  350.31   38.86  -2
 -13   3   4  350.31   38.86   1
  13  -3  -4  391.80   41.68  -2
 -13   3   4  391.80   41.68   1
  13   3  -5   17.29    7.98  -2
 -13  -3   5   17.29    7.98   1
  13  -3  -5   27.58   10.42  -2
 -13   3   5   27.58   10.42   1
  13  -3  -5    8.36    9.39  -2
 -13   3   5    8.36    9.39   1
  13   3  -6  425.82   49.12  -2
 -13  -3   6  425.82   49.12   1
  13   3  -6  359.21   40.94  -2
 -13  -3   6  359.21   40.94   1
  13  -3  -6  384.26   45.62  -2
 -13   3   6  384.26   45.62   1
  13  -3  -6  404.66   43.71  -2
 -13   3   6  404.66   43.71   1
  13  -3  -7   77.95   16.53  -2
 -13   3   7   77.95   16.53   1
  13  -3  -7  105.75   18.74  -2
 -13   3   7  105.75   18.74   1
  13   3  -7   88.44   15.15  -2
 -13  -3   7   88.44   15.15   1
  13   3  -7  102.58   16.29  -2
 -13  -3   7  102.58   16.29   1
  13   3  -8  200.57   25.86  -2
 -13  -3   8  200.57   25.86   1
  13  -3  -8  206.19   29.09  -2
 -13   3   8  206.19   29.09   1
  13   3  -8  250.56   25.36  -2
 -13  -3   8  250.56   25.36   1
  13  -3  -8  211.02   28.00  -2
 -13   3   8  211.02   28.00   1
  13  -3  -9   65.07   15.98  -2
 -13   3   9   65.07   15.98   1
  13   3  -9   60.65   13.66  -2
 -13  -3   9   60.65   13.66   1
  13  -3  -9   48.70   15.26  -2
 -13   3   9   48.70   15.26   1
  13   3  -9   61.31   12.26  -2
 -13  -3   9   61.31   12.26   1
  13  -3 -10   65.00   15.73  -2
 -13   3  10   65.00   15.73   1
  13   3 -10   53.12   13.36  -2
 -13  -3  10   53.12   13.36   1
  13   3 -10   86.26   15.30  -2
 -13  -3  10   86.26   15.30   1
  13  -3 -10   47.23   15.57  -2
 -13   3  10   47.23   15.57   1
  13  -3 -11   14.31   15.46  -2
 -13   3  11   14.31   15.46   1
  13   3 -11   35.60   13.26  -2
 -13  -3  11   35.60   13.26   1
  13  -3 -11   27.09   15.28  -2
 -13   3  11   27.09   15.28   1
  13  -3 -12  138.72   25.87  -2
 -13   3  12  138.72   25.87   1
  13   3 -12  113.91   20.32  -2
 -13  -3  12  113.91   20.32   1
  13  -3 -13   36.26   17.81  -2
 -13   3  13   36.26   17.81   1
  13   3 -13   24.26   12.43  -2
 -13  -3  13   24.26   12.43   1
  13  -3 -14   72.04   23.31  -2
 -13   3  14   72.04   23.31   1
  13   3 -14   46.79   16.67  -2
 -13  -3  14   46.79   16.67   1
  13  -5  11  169.25   34.11  -2
 -13   5 -11  169.25   34.11   1
  13  -5  10   60.49   21.81  -2
 -13   5 -10   60.49   21.81   1
  13  -5   9  340.75   49.36  -2
 -13   5  -9  340.75   49.36   1
  13   5   9  366.31   53.95  -2
 -13  -5  -9  366.31   53.95   1
  13   5   8    2.77   15.81  -2
 -13  -5  -8    2.77   15.81   1
  13  -5   8    3.25   12.99  -2
 -13   5  -8    3.25   12.99   1
  13  -5   7  486.03   57.52  -2
 -13   5  -7  486.03   57.52   1
  13   5   7  491.53   63.84  -2
 -13  -5  -7  491.53   63.84   1
  13  -5   6   25.87   11.87  -2
 -13   5  -6   25.87   11.87   1
  13   5   6   18.14   13.81  -2
 -13  -5  -6   18.14   13.81   1
  13   5   5  612.04   52.11  -2
 -13  -5  -5  612.04   52.11   1
  13  -5   5  585.93   56.16  -2
 -13   5  -5  585.93   56.16   1
  13  -5   4   48.72   12.90  -2
 -13   5  -4   48.72   12.90   1
  13   5   4   26.93   12.27  -2
 -13  -5  -4   26.93   12.27   1
  13   5   3  163.54   20.94  -2
 -13  -5  -3  163.54   20.94   1
  13  -5   3  168.81   24.26  -2
 -13   5  -3  168.81   24.26   1
  13  -5   2   -3.72    9.09  -2
 -13   5  -2   -3.72    9.09   1
  13   5   2   -7.00    8.91  -2
 -13  -5  -2   -7.00    8.91   1
  13   5   1  256.16   29.65  -2
 -13  -5  -1  256.16   29.65   1
  13  -5   1  256.19   29.82  -2
 -13   5  -1  256.19   29.82   1
  13  -5   0    2.66   10.19  -2
 -13   5   0    2.66   10.19   1
  13   5   0    4.13    6.90  -2
 -13  -5   0    4.13    6.90   1
  13   5  -1  401.56   39.89  -2
 -13  -5   1  401.56   39.89   1
  13  -5  -1  359.31   44.00  -2
 -13   5   1  359.31   44.00   1
  13  -5  -2   21.04    9.06  -2
 -13   5   2   21.04    9.06   1
  13   5  -2   31.71    9.70  -2
 -13  -5   2   31.71    9.70   1
  13  -5  -2   13.98    9.12  -2
 -13   5   2   13.98    9.12   1
  13   5  -3   69.89   11.38  -2
 -13  -5   3   69.89   11.38   1
  13  -5  -3   55.65   13.20  -2
 -13   5   3   55.65   13.20   1
  13  -5  -3   59.79   12.14  -2
 -13   5   3   59.79   12.14   1
  13   5  -4    1.06    5.94  -2
 -13  -5   4    1.06    5.94   1
  13  -5  -4    2.81    6.46  -2
 -13   5   4    2.81    6.46   1
  13  -5  -4    4.79    9.31  -2
 -13   5   4    4.79    9.31   1
  13  -5  -5  550.88   60.66  -2
 -13   5   5  550.88   60.66   1
  13  -5  -5  516.78   62.08  -2
 -13   5   5  516.78   62.08   1
  13   5  -5  548.82   46.64  -2
 -13  -5   5  548.82   46.64   1
  13  -5  -6   82.45   17.30  -2
 -13   5   6   82.45   17.30   1
  13   5  -6   63.08   10.46  -2
 -13  -5   6   63.08   10.46   1
  13  -5  -6   73.64   15.65  -2
 -13   5   6   73.64   15.65   1
  13   5  -7  284.59   38.90  -2
 -13  -5   7  284.59   38.90   1
  13  -5  -7  238.08   32.13  -2
 -13   5   7  238.08   32.13   1
  13   5  -7  276.21   29.55  -2
 -13  -5   7  276.21   29.55   1
  13  -5  -8   65.81   17.01  -2
 -13   5   8   65.81   17.01   1
  13   5  -8   64.24   12.19  -2
 -13  -5   8   64.24   12.19   1
  13  -5  -8   74.18   17.41  -2
 -13   5   8   74.18   17.41   1
  13   5  -8   48.71   10.22  -2
 -13  -5   8   48.71   10.22   1
  13   5  -9  204.07   24.05  -2
 -13  -5   9  204.07   24.05   1
  13   5  -9  231.78   28.24  -2
 -13  -5   9  231.78   28.24   1
  13  -5  -9  194.97   28.02  -2
 -13   5   9  194.97   28.02   1
  13  -5  -9  248.18   34.69  -2
 -13   5   9  248.18   34.69   1
  13  -5 -10   -5.55   15.81  -2
 -13   5  10   -5.55   15.81   1
  13   5 -10   23.06    9.44  -2
 -13  -5  10   23.06    9.44   1
  13  -5 -10   37.72   15.94  -2
 -13   5  10   37.72   15.94   1
  13  -5 -11  117.79   21.62  -2
 -13   5  11  117.79   21.62   1
  13   5 -11   94.18   15.26  -2
 -13  -5  11   94.18   15.26   1
  13   5 -12   18.14    8.34  -2
 -13  -5  12   18.14    8.34   1
  13  -5 -12    9.12   14.88  -2
 -13   5  12    9.12   14.88   1
  13   5 -13  101.70   14.99  -2
 -13  -5  13  101.70   14.99   1
  13  -5 -13  103.87   23.95  -2
 -13   5  13  103.87   23.95   1
  13  -7  10   59.03   23.82  -2
 -13   7 -10   59.03   23.82   1
  13  -7   9   84.56   21.79  -2
 -13   7  -9   84.56   21.79   1
  13   7   8   91.24   23.02  -2
 -13  -7  -8   91.24   23.02   1
  13  -7   8   67.72   21.17  -2
 -13   7  -8   67.72   21.17   1
  13   7   7   54.44   17.38  -2
 -13  -7  -7   54.44   17.38   1
  13  -7   7   62.06   15.98  -2
 -13   7  -7   62.06   15.98   1
  13  -7   6   97.25   20.30  -2
 -13   7  -6   97.25   20.30   1
  13   7   6  113.72   20.82  -2
 -13  -7  -6  113.72   20.82   1
  13   7   5   52.32   16.46  -2
 -13  -7  -5   52.32   16.46   1
  13  -7   5   51.74   15.01  -2
 -13   7  -5   51.74   15.01   1
  13  -7   4  296.46   36.54  -2
 -13   7  -4  296.46   36.54   1
  13   7   4  320.52   35.71  -2
 -13  -7  -4  320.52   35.71   1
  13   7   3  157.83   18.35  -2
 -13  -7  -3  157.83   18.35   1
  13  -7   3  145.39   25.76  -2
 -13   7  -3  145.39   25.76   1
  13  -7   2  375.24   44.03  -2
 -13   7  -2  375.24   44.03   1
  13   7   2  405.95   41.70  -2
 -13  -7  -2  405.95   41.70   1
  13  -7   1   99.63   20.80  -2
 -13   7  -1   99.63   20.80   1
  13   7   1  120.90   17.33  -2
 -13  -7  -1  120.90   17.33   1
  13  -7   0  323.74   36.21  -2
 -13   7   0  323.74   36.21   1
  13  -7   0  261.22   28.03  -2
 -13   7   0  261.22   28.03   1
  13   7   0  341.02   41.55  -2
 -13  -7   0  341.02   41.55   1
  13   7  -1   37.29   12.22  -2
 -13  -7   1   37.29   12.22   1
  13  -7  -1   32.56   12.46  -2
 -13   7   1   32.56   12.46   1
  13  -7  -1   12.40   10.48  -2
 -13   7   1   12.40   10.48   1
  13  -7  -2  224.07   27.10  -2
 -13   7   2  224.07   27.10   1
  13   7  -2  202.04   20.22  -2
 -13  -7   2  202.04   20.22   1
  13  -7  -2  185.59   22.58  -2
 -13   7   2  185.59   22.58   1
  13   7  -3    3.19    6.51  -2
 -13  -7   3    3.19    6.51   1
  13  -7  -3    7.34    9.23  -2
 -13   7   3    7.34    9.23   1
  13  -7  -3   -0.86    9.87  -2
 -13   7   3   -0.86    9.87   1
  13   7  -4  328.56   34.08  -2
 -13  -7   4  328.56   34.08   1
  13  -7  -4  344.24   41.49  -2
 -13   7   4  344.24   41.49   1
  13  -7  -4  402.98   47.47  -2
 -13   7   4  402.98   47.47   1
  13  -7  -5   58.44   15.73  -2
 -13   7   5   58.44   15.73   1
  13   7  -5   61.41    9.04  -2
 -13  -7   5   61.41    9.04   1
  13  -7  -5   40.06   16.16  -2
 -13   7   5   40.06   16.16   1
  13  -7  -6   48.19   13.17  -2
 -13   7   6   48.19   13.17   1
  13  -7  -6   79.62   18.14  -2
 -13   7   6   79.62   18.14   1
  13   7  -6   74.53   12.38  -2
 -13  -7   6   74.53   12.38   1
  13  -7  -7   58.38   15.34  -2
 -13   7   7   58.38   15.34   1
  13   7  -7   73.75   10.96  -2
 -13  -7   7   73.75   10.96   1
  13   7  -7   73.48   12.38  -2
 -13  -7   7   73.48   12.38   1
  13   7  -8   95.33   13.62  -2
 -13  -7   8   95.33   13.62   1
  13   7  -8   89.90   11.50  -2
 -13  -7   8   89.90   11.50   1
  13  -7  -8   97.74   16.19  -2
 -13   7   8   97.74   16.19   1
  13  -7  -9   90.35   23.62  -2
 -13   7   9   90.35   23.62   1
  13  -7 -10   57.06   16.51  -2
 -13   7  10   57.06   16.51   1
  13   7 -10   64.90    9.86  -2
 -13  -7  10   64.90    9.86   1
  13  -7 -11   37.92   21.25  -2
 -13   7  11   37.92   21.25   1
  13   7 -11   45.23    6.82  -2
 -13  -7  11   45.23    6.82   1
  13  -7 -12   23.85   16.05  -2
 -13   7  12   23.85   16.05   1
  13  -7 -13   35.86   23.30  -2
 -13   7  13   35.86   23.30   1
  13  -9   9   19.89   21.31  -2
 -13   9  -9   19.89   21.31   1
  13  -9   8   47.03   20.30  -2
 -13   9  -8   47.03   20.30   1
  13  -9   7   69.46   21.84  -2
 -13   9  -7   69.46   21.84   1
  13   9   7   94.58   17.41  -2
 -13  -9  -7   94.58   17.41   1
  13   9   6  108.40   20.46  -2
 -13  -9  -6  108.40   20.46   1
  13  -9   6   89.80   20.35  -2
 -13   9  -6   89.80   20.35   1
  13   9   5   34.56   19.44  -2
 -13  -9  -5   34.56   19.44   1
  13  -9   5   37.04   13.60  -2
 -13   9  -5   37.04   13.60   1
  13  -9   4  338.56   45.36  -2
 -13   9  -4  338.56   45.36   1
  13   9   4  428.49   46.00  -2
 -13  -9  -4  428.49   46.00   1
  13   9   3  234.72   32.58  -2
 -13  -9  -3  234.72   32.58   1
  13  -9   3  251.29   33.41  -2
 -13   9  -3  251.29   33.41   1
  13  -9   2  372.20   41.44  -2
 -13   9  -2  372.20   41.44   1
  13   9   2  381.95   42.94  -2
 -13  -9  -2  381.95   42.94   1
  13   9   1  223.57   28.03  -2
 -13  -9  -1  223.57   28.03   1
  13  -9   1  207.94   25.52  -2
 -13   9  -1  207.94   25.52   1
  13   9   0  357.72   35.66  -2
 -13  -9   0  357.72   35.66   1
  13  -9   0  353.52   39.14  -2
 -13   9   0  353.52   39.14   1
  13  -9  -1  190.88   26.62  -2
 -13   9   1  190.88   26.62   1
  13   9  -1  167.41   20.05  -2
 -13  -9   1  167.41   20.05   1
  13   9  -2  191.24   22.58  -2
 -13  -9   2  191.24   22.58   1
  13  -9  -2  187.39   26.10  -2
 -13   9   2  187.39   26.10   1
  13  -9  -3  192.43   28.05  -2
 -13   9   3  192.43   28.05   1
  13   9  -3  221.92   29.81  -2
 -13  -9   3  221.92   29.81   1
  13   9  -4  341.27   32.16  -2
 -13  -9   4  341.27   32.16   1
  13  -9  -4  358.77   38.59  -2
 -13   9   4  358.77   38.59   1
  13   9  -5   70.86   12.22  -2
 -13  -9   5   70.86   12.22   1
  13  -9  -5   41.89   13.90  -2
 -13   9   5   41.89   13.90   1
  13  -9  -6  141.68   22.83  -2
 -13   9   6  141.68   22.83   1
  13   9  -6  141.22   15.33  -2
 -13  -9   6  141.22   15.33   1
  13  -9  -7   46.35   16.51  -2
 -13   9   7   46.35   16.51   1
  13   9  -7   15.73    6.85  -2
 -13  -9   7   15.73    6.85   1
  13   9  -8   79.55   10.29  -2
 -13  -9   8   79.55   10.29   1
  13  -9  -8   90.71   19.79  -2
 -13   9   8   90.71   19.79   1
  13  -9  -9    2.54   15.74  -2
 -13   9   9    2.54   15.74   1
  13  -9 -10   61.60   20.16  -2
 -13   9  10   61.60   20.16   1
  13  -9 -11   37.57   21.60  -2
 -13   9  11   37.57   21.60   1
  13  -9 -12   30.66   20.29  -2
 -13   9  12   30.66   20.29   1
  13 -11   8   18.58   17.14  -2
 -13  11  -8   18.58   17.14   1
  13 -11   7  141.42   25.23  -2
 -13  11  -7  141.42   25.23   1
  13 -11   6    7.72   15.30  -2
 -13  11  -6    7.72   15.30   1
  13 -11   5  126.81   29.62  -2
 -13  11  -5  126.81   29.62   1
  13  11   5  125.62   22.34  -2
 -13 -11  -5  125.62   22.34   1
  13  11   4    4.03   12.64  -2
 -13 -11  -4    4.03   12.64   1
  13 -11   4   11.02   14.45  -2
 -13  11  -4   11.02   14.45   1
  13  11   3  249.66   32.13  -2
 -13 -11  -3  249.66   32.13   1
  13 -11   3  232.50   29.26  -2
 -13  11  -3  232.50   29.26   1
  13  11   2    0.17   11.86  -2
 -13 -11  -2    0.17   11.86   1
  13 -11   2   19.77   12.94  -2
 -13  11  -2   19.77   12.94   1
  13  11   1  156.09   25.65  -2
 -13 -11  -1  156.09   25.65   1
  13 -11   1  181.61   27.55  -2
 -13  11  -1  181.61   27.55   1
  13  11   0   -8.92    9.70  -2
 -13 -11   0   -8.92    9.70   1
  13 -11   0    6.40   12.51  -2
 -13  11   0    6.40   12.51   1
  13  11  -1  334.64   34.16  -2
 -13 -11   1  334.64   34.16   1
  13 -11  -1  253.27   37.52  -2
 -13  11   1  253.27   37.52   1
  13 -11  -2    8.52    9.74  -2
 -13  11   2    8.52    9.74   1
  13  11  -2   15.48   10.22  -2
 -13 -11   2   15.48   10.22   1
  13 -11  -3  233.02   34.18  -2
 -13  11   3  233.02   34.18   1
  13  11  -3  249.08   28.66  -2
 -13 -11   3  249.08   28.66   1
  13 -11  -4    4.93   14.16  -2
 -13  11   4    4.93   14.16   1
  13  11  -4   22.66    8.86  -2
 -13 -11   4   22.66    8.86   1
  13  11  -5  146.46   15.90  -2
 -13 -11   5  146.46   15.90   1
  13 -11  -5   95.73   22.45  -2
 -13  11   5   95.73   22.45   1
  13 -11  -6    3.87   10.22  -2
 -13  11   6    3.87   10.22   1
  13  11  -6   15.55    6.42  -2
 -13 -11   6   15.55    6.42   1
  13  11  -7   50.44    8.51  -2
 -13 -11   7   50.44    8.51   1
  13 -11  -7   45.51   16.40  -2
 -13  11   7   45.51   16.40   1
  13 -11  -8   26.40   18.03  -2
 -13  11   8   26.40   18.03   1
  13 -11  -9   64.77   18.10  -2
 -13  11   9   64.77   18.10   1
  13 -11 -10   23.88   16.26  -2
 -13  11  10   23.88   16.26   1
  13 -11 -11   38.93   23.12  -2
 -13  11  11   38.93   23.12   1
  13 -13   6  216.36   43.25  -2
 -13  13  -6  216.36   43.25   1
  13 -13   5   15.05   16.14  -2
 -13  13  -5   15.05   16.14   1
  13 -13   4  149.01   29.92  -2
 -13  13  -4  149.01   29.92   1
  13  13   3   30.37   15.06  -2
 -13 -13  -3   30.37   15.06   1
  13 -13   3   17.87   16.46  -2
 -13  13  -3   17.87   16.46   1
  13  13   2   96.94   21.66  -2
 -13 -13  -2   96.94   21.66   1
  13 -13   2   90.26   19.60  -2
 -13  13  -2   90.26   19.60   1
  13  13   1    9.06   10.54  -2
 -13 -13  -1    9.06   10.54   1
  13 -13   1   36.63   19.15  -2
 -13  13  -1   36.63   19.15   1
  13  13   0   83.27   15.31  -2
 -13 -13   0   83.27   15.31   1
  13 -13   0   92.78   24.94  -2
 -13  13   0   92.78   24.94   1
  13 -13  -1   19.78   15.41  -2
 -13  13   1   19.78   15.41   1
  13  13  -1   -0.16    8.94  -2
 -13 -13   1   -0.16    8.94   1
  13  13  -2  165.58   25.62  -2
 -13 -13   2  165.58   25.62   1
  13 -13  -2  130.49   27.68  -2
 -13  13   2  130.49   27.68   1
  13  13  -3    6.09    6.85  -2
 -13 -13   3    6.09    6.85   1
  13 -13  -3   -0.34   10.38  -2
 -13  13   3   -0.34   10.38   1
  13 -13  -4   89.63   23.30  -2
 -13  13   4   89.63   23.30   1
  13  13  -4   64.27   11.89  -2
 -13 -13   4   64.27   11.89   1
  13  13  -5    8.94    7.95  -2
 -13 -13   5    8.94    7.95   1
  13 -13  -5    7.39   14.51  -2
 -13  13   5    7.39   14.51   1
  13 -13  -6  152.87   28.72  -2
 -13  13   6  152.87   28.72   1
  13 -13  -7    6.53   13.39  -2
 -13  13   7    6.53   13.39   1
  13 -13  -8  126.34   27.97  -2
 -13  13   8  126.34   27.97   1
  13 -13  -9    3.37   20.75  -2
 -13  13   9    3.37   20.75   1
  13 -15   4   47.02   19.87  -2
 -13  15  -4   47.02   19.87   1
  13 -15   3   44.83   17.49  -2
 -13  15  -3   44.83   17.49   1
  13 -15   2    2.12   13.55  -2
 -13  15  -2    2.12   13.55   1
  13  15   1  108.40   22.22  -2
 -13 -15  -1  108.40   22.22   1
  13 -15   1   56.76   23.36  -2
 -13  15  -1   56.76   23.36   1
  13 -15   0   14.45   19.17  -2
 -13  15   0   14.45   19.17   1
  13  15   0    5.37   11.98  -2
 -13 -15   0    5.37   11.98   1
  13  15  -1   63.45   16.21  -2
 -13 -15   1   63.45   16.21   1
  13 -15  -1   41.25   20.06  -2
 -13  15   1   41.25   20.06   1
  13  15  -2   25.20   12.32  -2
 -13 -15   2   25.20   12.32   1
  13 -15  -2    9.97   18.16  -2
 -13  15   2    9.97   18.16   1
  13  15  -3   70.13   15.84  -2
 -13 -15   3   70.13   15.84   1
  13 -15  -3   62.57   19.33  -2
 -13  15   3   62.57   19.33   1
  13  15  -4   -0.17    8.77  -2
 -13 -15   4   -0.17    8.77   1
  13 -15  -4    8.09   18.06  -2
 -13  15   4    8.09   18.06   1
  13  15  -5   88.92   13.81  -2
 -13 -15   5   88.92   13.81   1
  13 -15  -5   88.03   22.82  -2
 -13  15   5   88.03   22.82   1
  13 -15  -6   22.92   20.35  -2
 -13  15   6   22.92   20.35   1
  13 -15  -7   35.17   20.64  -2
 -13  15   7   35.17   20.64   1
  12   0  11    7.71   18.10  -2
 -12   0 -11    7.71   18.10   1
  12   0  10  192.53   31.12  -2
 -12   0 -10  192.53   31.12   1
  12   0   9    7.37   14.61  -2
 -12   0  -9    7.37   14.61   1
  12   0   8   60.34   16.75  -2
 -12   0  -8   60.34   16.75   1
  12   0   7   14.68   11.74  -2
 -12   0  -7   14.68   11.74   1
  12   0   6  330.08   42.72  -2
 -12   0  -6  330.08   42.72   1
  12   0   5   -2.89    9.82  -2
 -12   0  -5   -2.89    9.82   1
  12   0   4  219.12   26.62  -2
 -12   0  -4  219.12   26.62   1
  12   0   3   12.22    9.78  -2
 -12   0  -3   12.22    9.78   1
  12   0   2  607.80   54.54  -2
 -12   0  -2  607.80   54.54   1
  12   0   1   -1.95    8.24  -2
 -12   0  -1   -1.95    8.24   1
  12   0   0  461.65   49.07  -2
 -12   0   0  461.65   49.07   1
  12   0  -1   -3.88    7.62  -2
 -12   0   1   -3.88    7.62   1
  12   0  -2 1415.37  138.94  -2
 -12   0   2 1415.37  138.94   1
  12   0  -3   20.46    9.68  -2
 -12   0   3   20.46    9.68   1
  12   0  -4  922.68   92.38  -2
 -12   0   4  922.68   92.38   1
  12   0  -5   14.81    7.81  -2
 -12   0   5   14.81    7.81   1
  12   0  -6  567.44   61.58  -2
 -12   0   6  567.44   61.58   1
  12   0  -6  606.06   61.28  -2
 -12   0   6  606.06   61.28   1
  12   0  -7    4.15    8.29  -2
 -12   0   7    4.15    8.29   1
  12   0  -7   10.23    8.77  -2
 -12   0   7   10.23    8.77   1
  12   0  -8  269.49   30.14  -2
 -12   0   8  269.49   30.14   1
  12   0  -8  277.87   36.16  -2
 -12   0   8  277.87   36.16   1
  12   0  -9    4.70    8.37  -2
 -12   0   9    4.70    8.37   1
  12   0  -9   -2.94    8.24  -2
 -12   0   9   -2.94    8.24   1
  12   0 -10  258.77   32.21  -2
 -12   0  10  258.77   32.21   1
  12   0 -10  259.65   33.41  -2
 -12   0  10  259.65   33.41   1
  12   0 -11    3.50   12.40  -2
 -12   0  11    3.50   12.40   1
  12   0 -11   11.28   10.56  -2
 -12   0  11   11.28   10.56   1
  12   0 -12   76.80   16.27  -2
 -12   0  12   76.80   16.27   1
  12   0 -13   13.30   12.13  -2
 -12   0  13   13.30   12.13   1
  12   0 -14   43.61   17.46  -2
 -12   0  14   43.61   17.46   1
  12  -2  12   44.18   24.29  -2
 -12   2 -12   44.18   24.29   1
  12  -2  11   83.33   21.82  -2
 -12   2 -11   83.33   21.82   1
  12   2  11   64.52   22.34  -2
 -12  -2 -11   64.52   22.34   1
  12   2  10    9.46   17.34  -2
 -12  -2 -10    9.46   17.34   1
  12  -2  10  -12.24   13.98  -2
 -12   2 -10  -12.24   13.98   1
  12   2   9  138.76   25.34  -2
 -12  -2  -9  138.76   25.34   1
  12  -2   9  134.17   23.25  -2
 -12   2  -9  134.17   23.25   1
  12   2   8   10.90   12.10  -2
 -12  -2  -8   10.90   12.10   1
  12  -2   8   -0.18   12.30  -2
 -12   2  -8   -0.18   12.30   1
  12  -2   7  255.46   30.03  -2
 -12   2  -7  255.46   30.03   1
  12   2   7  251.63   27.89  -2
 -12  -2  -7  251.63   27.89   1
  12   2   6   17.53   12.88  -2
 -12  -2  -6   17.53   12.88   1
  12  -2   6   20.24   12.43  -2
 -12   2  -6   20.24   12.43   1
  12   2   5  586.44   61.73  -2
 -12  -2  -5  586.44   61.73   1
  12  -2   5  562.33   61.98  -2
 -12   2  -5  562.33   61.98   1
  12  -2   4    2.70    9.20  -2
 -12   2  -4    2.70    9.20   1
  12   2   4    4.15    8.66  -2
 -12  -2  -4    4.15    8.66   1
  12  -2   3  246.27   29.23  -2
 -12   2  -3  246.27   29.23   1
  12   2   3  238.05   28.64  -2
 -12  -2  -3  238.05   28.64   1
  12   2   2  115.34   14.42  -2
 -12  -2  -2  115.34   14.42   1
  12  -2   2  137.13   18.21  -2
 -12   2  -2  137.13   18.21   1
  12  -2   1  430.15   45.09  -2
 -12   2  -1  430.15   45.09   1
  12   2   1  477.43   41.70  -2
 -12  -2  -1  477.43   41.70   1
  12  -2   0  381.45   40.21  -2
 -12   2   0  381.45   40.21   1
  12   2   0  423.15   51.66  -2
 -12  -2   0  423.15   51.66   1
  12  -2  -1  941.93   92.82  -2
 -12   2   1  941.93   92.82   1
  12   2  -1 1063.54  102.98  -2
 -12  -2   1 1063.54  102.98   1
  12   2  -2  749.85   72.66  -2
 -12  -2   2  749.85   72.66   1
  12  -2  -2  686.73   68.06  -2
 -12   2   2  686.73   68.06   1
  12  -2  -3  511.12   48.32  -2
 -12   2   3  511.12   48.32   1
  12   2  -3  570.12   57.97  -2
 -12  -2   3  570.12   57.97   1
  12  -2  -4  352.23   38.70  -2
 -12   2   4  352.23   38.70   1
  12  -2  -4  313.59   38.06  -2
 -12   2   4  313.59   38.06   1
  12   2  -4  323.06   32.30  -2
 -12  -2   4  323.06   32.30   1
  12  -2  -5  163.32   19.28  -2
 -12   2   5  163.32   19.28   1
  12  -2  -5  144.35   20.61  -2
 -12   2   5  144.35   20.61   1
  12   2  -5  129.53   14.99  -2
 -12  -2   5  129.53   14.99   1
  12  -2  -6  319.89   44.90  -2
 -12   2   6  319.89   44.90   1
  12  -2  -6  309.53   39.25  -2
 -12   2   6  309.53   39.25   1
  12   2  -6  331.71   37.34  -2
 -12  -2   6  331.71   37.34   1
  12   2  -6  287.33   27.12  -2
 -12  -2   6  287.33   27.12   1
  12  -2  -7  234.20   27.79  -2
 -12   2   7  234.20   27.79   1
  12   2  -7  186.73   26.90  -2
 -12  -2   7  186.73   26.90   1
  12   2  -7  172.05   23.25  -2
 -12  -2   7  172.05   23.25   1
  12  -2  -7  194.67   26.83  -2
 -12   2   7  194.67   26.83   1
  12  -2  -8   13.21   10.27  -2
 -12   2   8   13.21   10.27   1
  12  -2  -8   27.57   12.21  -2
 -12   2   8   27.57   12.21   1
  12   2  -8   34.06   10.02  -2
 -12  -2   8   34.06   10.02   1
  12   2  -8   35.04    9.79  -2
 -12  -2   8   35.04    9.79   1
  12  -2  -9   89.96   17.73  -2
 -12   2   9   89.96   17.73   1
  12   2  -9  100.75   14.83  -2
 -12  -2   9  100.75   14.83   1
  12   2  -9  105.41   20.66  -2
 -12  -2   9  105.41   20.66   1
  12  -2  -9   91.49   16.45  -2
 -12   2   9   91.49   16.45   1
  12  -2 -10   15.72   11.15  -2
 -12   2  10   15.72   11.15   1
  12  -2 -10   14.45   13.09  -2
 -12   2  10   14.45   13.09   1
  12   2 -10   10.78    8.62  -2
 -12  -2  10   10.78    8.62   1
  12   2 -10   14.10    9.63  -2
 -12  -2  10   14.10    9.63   1
  12   2 -11  120.41   20.78  -2
 -12  -2  11  120.41   20.78   1
  12  -2 -11  126.10   20.66  -2
 -12   2  11  126.10   20.66   1
  12  -2 -11  132.31   18.72  -2
 -12   2  11  132.31   18.72   1
  12   2 -11  141.44   21.50  -2
 -12  -2  11  141.44   21.50   1
  12  -2 -12    5.19   12.32  -2
 -12   2  12    5.19   12.32   1
  12   2 -12    8.52   10.61  -2
 -12  -2  12    8.52   10.61   1
  12   2 -13   38.47   12.14  -2
 -12  -2  13   38.47   12.14   1
  12  -2 -13   38.72   15.50  -2
 -12   2  13   38.72   15.50   1
  12  -2 -14   12.69   13.65  -2
 -12   2  14   12.69   13.65   1
  12  -4  11   78.85   21.94  -2
 -12   4 -11   78.85   21.94   1
  12  -4  10   58.46   19.17  -2
 -12   4 -10   58.46   19.17   1
  12   4  10   96.75   26.50  -2
 -12  -4 -10   96.75   26.50   1
  12  -4   9  144.76   25.70  -2
 -12   4  -9  144.76   25.70   1
  12   4   9  112.78   24.82  -2
 -12  -4  -9  112.78   24.82   1
  12   4   8  251.81   34.53  -2
 -12  -4  -8  251.81   34.53   1
  12  -4   8  283.92   40.66  -2
 -12   4  -8  283.92   40.66   1
  12   4   7  233.07   28.67  -2
 -12  -4  -7  233.07   28.67   1
  12  -4   7  236.51   36.22  -2
 -12   4  -7  236.51   36.22   1
  12   4   6  596.03   62.11  -2
 -12  -4  -6  596.03   62.11   1
  12  -4   6  588.59   64.72  -2
 -12   4  -6  588.59   64.72   1
  12  -4   5  364.58   37.62  -2
 -12   4  -5  364.58   37.62   1
  12   4   5  406.21   36.59  -2
 -12  -4  -5  406.21   36.59   1
  12   4   4  784.97   70.99  -2
 -12  -4  -4  784.97   70.99   1
  12  -4   4  730.75   80.48  -2
 -12   4  -4  730.75   80.48   1
  12  -4   3  185.61   32.78  -2
 -12   4  -3  185.61   32.78   1
  12   4   3  205.00   27.65  -2
 -12  -4  -3  205.00   27.65   1
  12  -4   2  285.19   38.06  -2
 -12   4  -2  285.19   38.06   1
  12   4   2  292.59   27.42  -2
 -12  -4  -2  292.59   27.42   1
  12  -4   1  321.99   39.42  -2
 -12   4  -1  321.99   39.42   1
  12   4   1  287.41   25.97  -2
 -12  -4  -1  287.41   25.97   1
  12  -4   0  253.69   36.58  -2
 -12   4   0  253.69   36.58   1
  12   4   0  297.24   30.77  -2
 -12  -4   0  297.24   30.77   1
  12  -4  -1  189.71   26.40  -2
 -12   4   1  189.71   26.40   1
  12   4  -1  174.51   18.32  -2
 -12  -4   1  174.51   18.32   1
  12  -4  -2  296.56   33.82  -2
 -12   4   2  296.56   33.82   1
  12   4  -2  318.10   29.94  -2
 -12  -4   2  318.10   29.94   1
  12  -4  -3  214.84   25.52  -2
 -12   4   3  214.84   25.52   1
  12  -4  -3  251.43   26.82  -2
 -12   4   3  251.43   26.82   1
  12   4  -3  207.34   21.86  -2
 -12  -4   3  207.34   21.86   1
  12  -4  -4   28.99   10.98  -2
 -12   4   4   28.99   10.98   1
  12  -4  -4   26.07    9.58  -2
 -12   4   4   26.07    9.58   1
  12   4  -4   40.75   10.18  -2
 -12  -4   4   40.75   10.18   1
  12  -4  -5  217.80   27.01  -2
 -12   4   5  217.80   27.01   1
  12   4  -5  216.07   23.55  -2
 -12  -4   5  216.07   23.55   1
  12  -4  -5  228.64   26.11  -2
 -12   4   5  228.64   26.11   1
  12   4  -6   80.08   13.66  -2
 -12  -4   6   80.08   13.66   1
  12  -4  -6   92.05   15.14  -2
 -12   4   6   92.05   15.14   1
  12   4  -6   95.67   12.74  -2
 -12  -4   6   95.67   12.74   1
  12  -4  -6   87.66   14.83  -2
 -12   4   6   87.66   14.83   1
  12  -4  -7  163.23   27.06  -2
 -12   4   7  163.23   27.06   1
  12   4  -7  158.07   18.40  -2
 -12  -4   7  158.07   18.40   1
  12  -4  -7  148.17   22.34  -2
 -12   4   7  148.17   22.34   1
  12   4  -7  149.36   19.71  -2
 -12  -4   7  149.36   19.71   1
  12  -4  -8  264.55   33.31  -2
 -12   4   8  264.55   33.31   1
  12  -4  -8  254.76   31.55  -2
 -12   4   8  254.76   31.55   1
  12   4  -8  236.51   31.33  -2
 -12  -4   8  236.51   31.33   1
  12   4  -8  279.38   33.87  -2
 -12  -4   8  279.38   33.87   1
  12   4  -9   46.84   10.32  -2
 -12  -4   9   46.84   10.32   1
  12  -4  -9   58.99   14.45  -2
 -12   4   9   58.99   14.45   1
  12  -4  -9   72.71   15.89  -2
 -12   4   9   72.71   15.89   1
  12   4  -9   53.89   11.70  -2
 -12  -4   9   53.89   11.70   1
  12  -4 -10  123.53   21.73  -2
 -12   4  10  123.53   21.73   1
  12  -4 -10  132.37   22.06  -2
 -12   4  10  132.37   22.06   1
  12   4 -10  134.58   17.17  -2
 -12  -4  10  134.58   17.17   1
  12   4 -10  137.27   16.13  -2
 -12  -4  10  137.27   16.13   1
  12   4 -11  128.87   19.06  -2
 -12  -4  11  128.87   19.06   1
  12  -4 -11  104.16   20.98  -2
 -12   4  11  104.16   20.98   1
  12  -4 -11   71.94   21.71  -2
 -12   4  11   71.94   21.71   1
  12   4 -12   48.31   11.95  -2
 -12  -4  12   48.31   11.95   1
  12  -4 -12   37.41   15.95  -2
 -12   4  12   37.41   15.95   1
  12  -4 -13   51.65   19.62  -2
 -12   4  13   51.65   19.62   1
  12   4 -13   62.20   13.47  -2
 -12  -4  13   62.20   13.47   1
  12   4 -14   78.11   15.23  -2
 -12  -4  14   78.11   15.23   1
  12  -4 -14   72.22   22.18  -2
 -12   4  14   72.22   22.18   1
  12  -6  11   44.10   25.31  -2
 -12   6 -11   44.10   25.31   1
  12  -6  10  113.99   24.94  -2
 -12   6 -10  113.99   24.94   1
  12   6   9   25.07   17.18  -2
 -12  -6  -9   25.07   17.18   1
  12  -6   9   12.73   14.62  -2
 -12   6  -9   12.73   14.62   1
  12  -6   8  221.56   37.94  -2
 -12   6  -8  221.56   37.94   1
  12   6   8  235.98   29.46  -2
 -12  -6  -8  235.98   29.46   1
  12   6   7   20.76   13.84  -2
 -12  -6  -7   20.76   13.84   1
  12  -6   7   43.50   15.95  -2
 -12   6  -7   43.50   15.95   1
  12   6   6  436.04   50.85  -2
 -12  -6  -6  436.04   50.85   1
  12  -6   6  461.73   52.86  -2
 -12   6  -6  461.73   52.86   1
  12   6   5   47.55   15.44  -2
 -12  -6  -5   47.55   15.44   1
  12  -6   5   34.93   12.67  -2
 -12   6  -5   34.93   12.67   1
  12  -6   4  534.31   57.76  -2
 -12   6  -4  534.31   57.76   1
  12   6   4  629.03   57.52  -2
 -12  -6  -4  629.03   57.52   1
  12   6   3   18.45   12.21  -2
 -12  -6  -3   18.45   12.21   1
  12  -6   3   13.19   10.54  -2
 -12   6  -3   13.19   10.54   1
  12  -6   2  415.29   39.98  -2
 -12   6  -2  415.29   39.98   1
  12   6   2  440.87   39.73  -2
 -12  -6  -2  440.87   39.73   1
  12   6   1   52.85   11.44  -2
 -12  -6  -1   52.85   11.44   1
  12  -6   1   50.28   13.09  -2
 -12   6  -1   50.28   13.09   1
  12   6   0  354.12   33.82  -2
 -12  -6   0  354.12   33.82   1
  12  -6   0  315.20   35.06  -2
 -12   6   0  315.20   35.06   1
  12  -6  -1   45.18   12.19  -2
 -12   6   1   45.18   12.19   1
  12  -6  -1   52.02   11.34  -2
 -12   6   1   52.02   11.34   1
  12   6  -1   49.98   10.29  -2
 -12  -6   1   49.98   10.29   1
  12  -6  -2  281.67   35.06  -2
 -12   6   2  281.67   35.06   1
  12   6  -2  282.94   25.46  -2
 -12  -6   2  282.94   25.46   1
  12  -6  -2  297.90   40.53  -2
 -12   6   2  297.90   40.53   1
  12   6  -3   75.58   11.38  -2
 -12  -6   3   75.58   11.38   1
  12  -6  -3   64.39   14.85  -2
 -12   6   3   64.39   14.85   1
  12  -6  -3   59.13   13.17  -2
 -12   6   3   59.13   13.17   1
  12  -6  -4   88.15   16.13  -2
 -12   6   4   88.15   16.13   1
  12  -6  -4   88.49   15.62  -2
 -12   6   4   88.49   15.62   1
  12   6  -4   83.54   13.02  -2
 -12  -6   4   83.54   13.02   1
  12  -6  -5  140.19   18.22  -2
 -12   6   5  140.19   18.22   1
  12  -6  -5  123.13   20.29  -2
 -12   6   5  123.13   20.29   1
  12   6  -5  136.25   17.23  -2
 -12  -6   5  136.25   17.23   1
  12   6  -6   79.30   11.25  -2
 -12  -6   6   79.30   11.25   1
  12  -6  -6   68.82   14.56  -2
 -12   6   6   68.82   14.56   1
  12  -6  -6   90.76   16.19  -2
 -12   6   6   90.76   16.19   1
  12   6  -7   73.63   12.05  -2
 -12  -6   7   73.63   12.05   1
  12   6  -7   85.22   14.40  -2
 -12  -6   7   85.22   14.40   1
  12  -6  -7   59.89   16.26  -2
 -12   6   7   59.89   16.26   1
  12   6  -8  138.39   14.35  -2
 -12  -6   8  138.39   14.35   1
  12  -6  -8  119.60   21.57  -2
 -12   6   8  119.60   21.57   1
  12   6  -8  143.60   19.30  -2
 -12  -6   8  143.60   19.30   1
  12  -6  -8  150.78   28.16  -2
 -12   6   8  150.78   28.16   1
  12   6  -9   59.80    9.23  -2
 -12  -6   9   59.80    9.23   1
  12   6  -9   54.08   10.27  -2
 -12  -6   9   54.08   10.27   1
  12  -6  -9   48.26   16.06  -2
 -12   6   9   48.26   16.06   1
  12  -6  -9   55.32   14.50  -2
 -12   6   9   55.32   14.50   1
  12  -6 -10  146.30   23.62  -2
 -12   6  10  146.30   23.62   1
  12  -6 -11   15.27   13.73  -2
 -12   6  11   15.27   13.73   1
  12   6 -12   46.31    8.03  -2
 -12  -6  12   46.31    8.03   1
  12  -6 -12   57.44   20.38  -2
 -12   6  12   57.44   20.38   1
  12  -6 -13    7.58   17.65  -2
 -12   6  13    7.58   17.65   1
  12  -6 -14   30.37   22.10  -2
 -12   6  14   30.37   22.10   1
  12  -8  10   21.04   21.81  -2
 -12   8 -10   21.04   21.81   1
  12  -8   9   69.47   22.18  -2
 -12   8  -9   69.47   22.18   1
  12   8   8    7.47   17.66  -2
 -12  -8  -8    7.47   17.66   1
  12  -8   8    6.53   13.34  -2
 -12   8  -8    6.53   13.34   1
  12  -8   7  158.51   25.62  -2
 -12   8  -7  158.51   25.62   1
  12   8   7  150.68   21.87  -2
 -12  -8  -7  150.68   21.87   1
  12   8   6   17.84   11.25  -2
 -12  -8  -6   17.84   11.25   1
  12  -8   6   29.16   12.75  -2
 -12   8  -6   29.16   12.75   1
  12  -8   5  270.91   32.13  -2
 -12   8  -5  270.91   32.13   1
  12   8   5  240.24   29.28  -2
 -12  -8  -5  240.24   29.28   1
  12   8   4    2.25   12.46  -2
 -12  -8  -4    2.25   12.46   1
  12  -8   4   12.02   10.05  -2
 -12   8  -4   12.02   10.05   1
  12  -8   3  234.13   33.01  -2
 -12   8  -3  234.13   33.01   1
  12   8   3  285.99   29.57  -2
 -12  -8  -3  285.99   29.57   1
  12   8   2   13.26   10.05  -2
 -12  -8  -2   13.26   10.05   1
  12  -8   2    7.15   10.30  -2
 -12   8  -2    7.15   10.30   1
  12  -8   1  314.04   35.54  -2
 -12   8  -1  314.04   35.54   1
  12  -8   1  213.42   27.20  -2
 -12   8  -1  213.42   27.20   1
  12   8   1  326.88   33.14  -2
 -12  -8  -1  326.88   33.14   1
  12  -8   0   12.63   12.53  -2
 -12   8   0   12.63   12.53   1
  12  -8   0    4.48    9.94  -2
 -12   8   0    4.48    9.94   1
  12   8   0   10.35    8.42  -2
 -12  -8   0   10.35    8.42   1
  12  -8  -1  324.09   35.74  -2
 -12   8   1  324.09   35.74   1
  12   8  -1  337.83   34.69  -2
 -12  -8   1  337.83   34.69   1
  12  -8  -1  303.90   35.02  -2
 -12   8   1  303.90   35.02   1
  12  -8  -2   10.80   10.14  -2
 -12   8   2   10.80   10.14   1
  12  -8  -2   15.58   13.44  -2
 -12   8   2   15.58   13.44   1
  12   8  -2   24.24    8.72  -2
 -12  -8   2   24.24    8.72   1
  12  -8  -3  481.54   56.38  -2
 -12   8   3  481.54   56.38   1
  12   8  -3  498.75   39.38  -2
 -12  -8   3  498.75   39.38   1
  12  -8  -3  464.48   53.54  -2
 -12   8   3  464.48   53.54   1
  12  -8  -4   18.15    8.50  -2
 -12   8   4   18.15    8.50   1
  12   8  -4   28.25    8.43  -2
 -12  -8   4   28.25    8.43   1
  12  -8  -5  232.43   32.40  -2
 -12   8   5  232.43   32.40   1
  12  -8  -5  183.94   21.70  -2
 -12   8   5  183.94   21.70   1
  12   8  -5  258.12   22.90  -2
 -12  -8   5  258.12   22.90   1
  12  -8  -6   37.31   11.62  -2
 -12   8   6   37.31   11.62   1
  12   8  -6   34.30    7.01  -2
 -12  -8   6   34.30    7.01   1
  12  -8  -7  261.86   34.05  -2
 -12   8   7  261.86   34.05   1
  12  -8  -8   11.45    9.44  -2
 -12   8   8   11.45    9.44   1
  12   8  -8   10.77    4.72  -2
 -12  -8   8   10.77    4.72   1
  12   8  -8   10.42    5.28  -2
 -12  -8   8   10.42    5.28   1
  12   8  -9  183.82   14.26  -2
 -12  -8   9  183.82   14.26   1
  12   8  -9  179.69   15.60  -2
 -12  -8   9  179.69   15.60   1
  12  -8  -9  191.53   28.45  -2
 -12   8   9  191.53   28.45   1
  12  -8 -10   26.74   17.87  -2
 -12   8  10   26.74   17.87   1
  12  -8 -11   49.24   20.11  -2
 -12   8  11   49.24   20.11   1
  12  -8 -12    8.68   17.17  -2
 -12   8  12    8.68   17.17   1
  12  -8 -13   23.38   21.30  -2
 -12   8  13   23.38   21.30   1
  12 -10   9   29.19   20.40  -2
 -12  10  -9   29.19   20.40   1
  12 -10   8   99.70   23.15  -2
 -12  10  -8   99.70   23.15   1
  12 -10   7    2.70   15.63  -2
 -12  10  -7    2.70   15.63   1
  12  10   6  173.14   25.71  -2
 -12 -10  -6  173.14   25.71   1
  12 -10   6  153.24   24.45  -2
 -12  10  -6  153.24   24.45   1
  12  10   5    7.45   13.28  -2
 -12 -10  -5    7.45   13.28   1
  12 -10   5    9.39   11.86  -2
 -12  10  -5    9.39   11.86   1
  12 -10   4  124.85   18.22  -2
 -12  10  -4  124.85   18.22   1
  12  10   4  124.03   21.20  -2
 -12 -10  -4  124.03   21.20   1
  12  10   3   33.15   13.60  -2
 -12 -10  -3   33.15   13.60   1
  12 -10   3   29.86   11.81  -2
 -12  10  -3   29.86   11.81   1
  12  10   2  152.40   23.74  -2
 -12 -10  -2  152.40   23.74   1
  12 -10   2  175.30   25.94  -2
 -12  10  -2  175.30   25.94   1
  12 -10   1  156.08   26.40  -2
 -12  10  -1  156.08   26.40   1
  12  10   1  188.22   23.52  -2
 -12 -10  -1  188.22   23.52   1
  12 -10   0  240.53   27.98  -2
 -12  10   0  240.53   27.98   1
  12  10   0  286.14   27.98  -2
 -12 -10   0  286.14   27.98   1
  12  10  -1   45.06   10.38  -2
 -12 -10   1   45.06   10.38   1
  12 -10  -1   54.54   14.08  -2
 -12  10   1   54.54   14.08   1
  12  10  -2  339.27   30.53  -2
 -12 -10   2  339.27   30.53   1
  12 -10  -2  380.34   39.92  -2
 -12  10   2  380.34   39.92   1
  12 -10  -3  208.21   27.79  -2
 -12  10   3  208.21   27.79   1
  12  10  -3  222.04   23.31  -2
 -12 -10   3  222.04   23.31   1
  12 -10  -4  231.96   25.87  -2
 -12  10   4  231.96   25.87   1
  12  10  -4  238.27   22.50  -2
 -12 -10   4  238.27   22.50   1
  12 -10  -5  168.47   26.42  -2
 -12  10   5  168.47   26.42   1
  12  10  -5  206.82   19.42  -2
 -12 -10   5  206.82   19.42   1
  12 -10  -6  209.31   32.99  -2
 -12  10   6  209.31   32.99   1
  12  10  -7   51.35    7.49  -2
 -12 -10   7   51.35    7.49   1
  12  10  -7   42.21    6.93  -2
 -12 -10   7   42.21    6.93   1
  12 -10  -7   33.24   16.30  -2
 -12  10   7   33.24   16.30   1
  12 -10  -8  104.35   23.31  -2
 -12  10   8  104.35   23.31   1
  12 -10  -9   63.56   18.53  -2
 -12  10   9   63.56   18.53   1
  12 -10 -10  182.45   29.46  -2
 -12  10  10  182.45   29.46   1
  12 -10 -11   19.43   20.82  -2
 -12  10  11   19.43   20.82   1
  12 -10 -12   62.36   17.65  -2
 -12  10  12   62.36   17.65   1
  12 -12   8   90.07   25.36  -2
 -12  12  -8   90.07   25.36   1
  12 -12   7  184.98   30.21  -2
 -12  12  -7  184.98   30.21   1
  12 -12   6   90.74   20.83  -2
 -12  12  -6   90.74   20.83   1
  12 -12   5  211.68   31.04  -2
 -12  12  -5  211.68   31.04   1
  12  12   4   43.03   15.76  -2
 -12 -12  -4   43.03   15.76   1
  12 -12   4   37.40   15.04  -2
 -12  12  -4   37.40   15.04   1
  12 -12   3  155.86   23.76  -2
 -12  12  -3  155.86   23.76   1
  12  12   3  167.26   24.61  -2
 -12 -12  -3  167.26   24.61   1
  12  12   2  100.36   19.78  -2
 -12 -12  -2  100.36   19.78   1
  12 -12   2   73.94   19.31  -2
 -12  12  -2   73.94   19.31   1
  12  12   1  128.79   24.83  -2
 -12 -12  -1  128.79   24.83   1
  12 -12   1  126.66   21.81  -2
 -12  12  -1  126.66   21.81   1
  12  12   0   55.78   14.40  -2
 -12 -12   0   55.78   14.40   1
  12 -12   0   64.69   17.87  -2
 -12  12   0   64.69   17.87   1
  12 -12  -1  161.74   24.42  -2
 -12  12   1  161.74   24.42   1
  12  12  -1  141.90   19.76  -2
 -12 -12   1  141.90   19.76   1
  12 -12  -2   92.35   19.07  -2
 -12  12   2   92.35   19.07   1
  12  12  -2   86.75   13.86  -2
 -12 -12   2   86.75   13.86   1
  12 -12  -3   85.50   19.90  -2
 -12  12   3   85.50   19.90   1
  12  12  -3   84.01   14.11  -2
 -12 -12   3   84.01   14.11   1
  12  12  -4  121.62   16.24  -2
 -12 -12   4  121.62   16.24   1
  12 -12  -4  105.96   17.55  -2
 -12  12   4  105.96   17.55   1
  12 -12  -5   49.82   19.26  -2
 -12  12   5   49.82   19.26   1
  12  12  -5   55.28    9.31  -2
 -12 -12   5   55.28    9.31   1
  12 -12  -6  151.72   26.16  -2
 -12  12   6  151.72   26.16   1
  12  12  -6  149.89   17.71  -2
 -12 -12   6  149.89   17.71   1
  12 -12  -7   60.59   17.86  -2
 -12  12   7   60.59   17.86   1
  12 -12  -8    0.83   17.09  -2
 -12  12   8    0.83   17.09   1
  12 -12  -9   19.42   19.55  -2
 -12  12   9   19.42   19.55   1
  12 -12 -10   34.80   20.45  -2
 -12  12  10   34.80   20.45   1
  12 -14   6   37.19   19.58  -2
 -12  14  -6   37.19   19.58   1
  12 -14   5  246.10   37.92  -2
 -12  14  -5  246.10   37.92   1
  12 -14   4   36.10   17.94  -2
 -12  14  -4   36.10   17.94   1
  12 -14   3  184.72   27.52  -2
 -12  14  -3  184.72   27.52   1
  12  14   2   37.00   14.48  -2
 -12 -14  -2   37.00   14.48   1
  12 -14   2   19.22   15.52  -2
 -12  14  -2   19.22   15.52   1
  12  14   1  123.08   19.01  -2
 -12 -14  -1  123.08   19.01   1
  12 -14   1  111.09   24.29  -2
 -12  14  -1  111.09   24.29   1
  12 -14   0   43.75   16.94  -2
 -12  14   0   43.75   16.94   1
  12  14   0   52.57   12.38  -2
 -12 -14   0   52.57   12.38   1
  12  14  -1   57.52   15.26  -2
 -12 -14   1   57.52   15.26   1
  12 -14  -1   51.88   18.67  -2
 -12  14   1   51.88   18.67   1
  12 -14  -2   43.27   18.14  -2
 -12  14   2   43.27   18.14   1
  12  14  -2   43.94   11.86  -2
 -12 -14   2   43.94   11.86   1
  12  14  -3   38.96   12.69  -2
 -12 -14   3   38.96   12.69   1
  12 -14  -3   35.43   18.18  -2
 -12  14   3   35.43   18.18   1
  12 -14  -4    1.18   15.58  -2
 -12  14   4    1.18   15.58   1
  12  14  -4   20.44    9.84  -2
 -12 -14   4   20.44    9.84   1
  12  14  -5   27.92    8.08  -2
 -12 -14   5   27.92    8.08   1
  12 -14  -5   13.18   16.02  -2
 -12  14   5   13.18   16.02   1
  12 -14  -6   14.64   16.51  -2
 -12  14   6   14.64   16.51   1
  12 -14  -7   87.75   23.47  -2
 -12  14   7   87.75   23.47   1
  12 -14  -8   21.04   13.63  -2
 -12  14   8   21.04   13.63   1
  12 -14  -9   64.24   21.76  -2
 -12  14   9   64.24   21.76   1
  12 -16   3   -7.86   13.89  -2
 -12  16  -3   -7.86   13.89   1
  12 -16   2  130.91   26.30  -2
 -12  16  -2  130.91   26.30   1
  12 -16   1   -1.64   11.01  -2
 -12  16  -1   -1.64   11.01   1
  12 -16   0  119.94   21.63  -2
 -12  16   0  119.94   21.63   1
  12  16  -1    8.40   11.33  -2
 -12 -16   1    8.40   11.33   1
  12 -16  -1  -12.30   16.62  -2
 -12  16   1  -12.30   16.62   1
  12 -16  -2   92.68   26.83  -2
 -12  16   2   92.68   26.83   1
  12  16  -2  111.97   19.95  -2
 -12 -16   2  111.97   19.95   1
  12 -16  -3    7.78   11.90  -2
 -12  16   3    7.78   11.90   1
  12  16  -3    8.69    9.36  -2
 -12 -16   3    8.69    9.36   1
  12  16  -4  116.77   17.41  -2
 -12 -16   4  116.77   17.41   1
  12 -16  -4  120.11   28.48  -2
 -12  16   4  120.11   28.48   1
  12 -16  -5   13.19   20.30  -2
 -12  16   5   13.19   20.30   1
  12 -16  -6   84.24   24.58  -2
 -12  16   6   84.24   24.58   1
  11  -1  12   52.62   19.97  -2
 -11   1 -12   52.62   19.97   1
  11   1  11  117.87   26.18  -2
 -11  -1 -11  117.87   26.18   1
  11  -1  11  118.85   27.18  -2
 -11   1 -11  118.85   27.18   1
  11  -1  10   72.42   19.18  -2
 -11   1 -10   72.42   19.18   1
  11   1  10   67.16   16.82  -2
 -11  -1 -10   67.16   16.82   1
  11  -1   9  274.13   32.99  -2
 -11   1  -9  274.13   32.99   1
  11   1   9  245.75   29.33  -2
 -11  -1  -9  245.75   29.33   1
  11   1   8   94.22   17.49  -2
 -11  -1  -8   94.22   17.49   1
  11  -1   8   68.28   13.95  -2
 -11   1  -8   68.28   13.95   1
  11  -1   7  538.76   63.55  -2
 -11   1  -7  538.76   63.55   1
  11   1   7  492.92   51.92  -2
 -11  -1  -7  492.92   51.92   1
  11  -1   6  126.28   19.65  -2
 -11   1  -6  126.28   19.65   1
  11   1   6  105.79   16.08  -2
 -11  -1  -6  105.79   16.08   1
  11  -1   5   34.32   11.28  -2
 -11   1  -5   34.32   11.28   1
  11   1   5   29.92   11.25  -2
 -11  -1  -5   29.92   11.25   1
  11  -1   4  329.89   36.99  -2
 -11   1  -4  329.89   36.99   1
  11   1   4  388.36   31.02  -2
 -11  -1  -4  388.36   31.02   1
  11  -1   3  398.34   39.12  -2
 -11   1  -3  398.34   39.12   1
  11   1   3  415.01   36.16  -2
 -11  -1  -3  415.01   36.16   1
  11  -1   2  247.01   32.22  -2
 -11   1  -2  247.01   32.22   1
  11   1   2  253.00   28.19  -2
 -11  -1  -2  253.00   28.19   1
  11   1   1  493.92   44.94  -2
 -11  -1  -1  493.92   44.94   1
  11  -1   1  450.79   45.44  -2
 -11   1  -1  450.79   45.44   1
  11  -1   0  100.68   12.45  -2
 -11   1   0  100.68   12.45   1
  11   1   0   95.95   13.62  -2
 -11  -1   0   95.95   13.62   1
  11  -1  -1  244.26   22.99  -2
 -11   1   1  244.26   22.99   1
  11   1  -1  236.25   25.78  -2
 -11  -1   1  236.25   25.78   1
  11   1  -2  160.03   20.40  -2
 -11  -1   2  160.03   20.40   1
  11  -1  -2  133.79   15.94  -2
 -11   1   2  133.79   15.94   1
  11   1  -3  598.24   64.14  -2
 -11  -1   3  598.24   64.14   1
  11  -1  -3  627.22   67.26  -2
 -11   1   3  627.22   67.26   1
  11  -1  -4  224.06   24.70  -2
 -11   1   4  224.06   24.70   1
  11  -1  -4  229.62   24.96  -2
 -11   1   4  229.62   24.96   1
  11   1  -4  224.67   27.87  -2
 -11  -1   4  224.67   27.87   1
  11   1  -5  797.10   85.70  -2
 -11  -1   5  797.10   85.70   1
  11  -1  -5  779.16   66.02  -2
 -11   1   5  779.16   66.02   1
  11   1  -5  711.42   69.66  -2
 -11  -1   5  711.42   69.66   1
  11  -1  -5  846.68   94.18  -2
 -11   1   5  846.68   94.18   1
  11   1  -6  119.96   16.37  -2
 -11  -1   6  119.96   16.37   1
  11  -1  -6  145.92   21.55  -2
 -11   1   6  145.92   21.55   1
  11   1  -6  155.81   22.70  -2
 -11  -1   6  155.81   22.70   1
  11  -1  -6  123.40   15.54  -2
 -11   1   6  123.40   15.54   1
  11   1  -7  301.34   32.37  -2
 -11  -1   7  301.34   32.37   1
  11  -1  -7  316.73   40.80  -2
 -11   1   7  316.73   40.80   1
  11  -1  -7  325.21   37.54  -2
 -11   1   7  325.21   37.54   1
  11   1  -7  325.75   39.84  -2
 -11  -1   7  325.75   39.84   1
  11   1  -8  340.30   38.72  -2
 -11  -1   8  340.30   38.72   1
  11  -1  -8  343.28   39.68  -2
 -11   1   8  343.28   39.68   1
  11  -1  -8  310.96   34.19  -2
 -11   1   8  310.96   34.19   1
  11   1  -8  308.42   43.38  -2
 -11  -1   8  308.42   43.38   1
  11  -1  -9  123.91   18.35  -2
 -11   1   9  123.91   18.35   1
  11  -1  -9  150.38   23.20  -2
 -11   1   9  150.38   23.20   1
  11   1  -9  149.46   21.84  -2
 -11  -1   9  149.46   21.84   1
  11   1  -9  147.33   21.31  -2
 -11  -1   9  147.33   21.31   1
  11  -1 -10   77.09   16.45  -2
 -11   1  10   77.09   16.45   1
  11  -1 -10   61.69   15.74  -2
 -11   1  10   61.69   15.74   1
  11   1 -10   95.53   18.38  -2
 -11  -1  10   95.53   18.38   1
  11   1 -10   80.63   16.59  -2
 -11  -1  10   80.63   16.59   1
  11   1 -11  115.71   21.95  -2
 -11  -1  11  115.71   21.95   1
  11  -1 -11   77.04   18.35  -2
 -11   1  11   77.04   18.35   1
  11   1 -11   93.62   14.96  -2
 -11  -1  11   93.62   14.96   1
  11  -1 -11  115.03   20.08  -2
 -11   1  11  115.03   20.08   1
  11  -1 -12   30.62   15.47  -2
 -11   1  12   30.62   15.47   1
  11   1 -12   20.75   11.57  -2
 -11  -1  12   20.75   11.57   1
  11   1 -13   65.78   17.22  -2
 -11  -1  13   65.78   17.22   1
  11  -1 -13   68.09   16.93  -2
 -11   1  13   68.09   16.93   1
  11   1 -14    9.26   14.22  -2
 -11  -1  14    9.26   14.22   1
  11  -1 -14   13.27   16.64  -2
 -11   1  14   13.27   16.64   1
  11  -1 -15   51.66   17.81  -2
 -11   1  15   51.66   17.81   1
  11   1 -15   22.60   13.63  -2
 -11  -1  15   22.60   13.63   1
  11  -3  12   74.55   25.26  -2
 -11   3 -12   74.55   25.26   1
  11  -3  11    1.52   17.60  -2
 -11   3 -11    1.52   17.60   1
  11   3  10  245.92   44.58  -2
 -11  -3 -10  245.92   44.58   1
  11  -3  10  271.18   40.96  -2
 -11   3 -10  271.18   40.96   1
  11  -3   9   14.01   13.33  -2
 -11   3  -9   14.01   13.33   1
  11   3   9   14.31   14.62  -2
 -11  -3  -9   14.31   14.62   1
  11   3   8  365.60   49.95  -2
 -11  -3  -8  365.60   49.95   1
  11  -3   8  384.02   50.83  -2
 -11   3  -8  384.02   50.83   1
  11  -3   7    9.38   10.69  -2
 -11   3  -7    9.38   10.69   1
  11   3   7   -8.09    7.31  -2
 -11  -3  -7   -8.09    7.31   1
  11   3   6  209.04   25.02  -2
 -11  -3  -6  209.04   25.02   1
  11  -3   6  172.32   21.46  -2
 -11   3  -6  172.32   21.46   1
  11   3   5  541.52   45.33  -2
 -11  -3  -5  541.52   45.33   1
  11  -3   5  525.11   51.82  -2
 -11   3  -5  525.11   51.82   1
  11  -3   4 1076.24  112.27  -2
 -11   3  -4 1076.24  112.27   1
  11   3   4 1083.04   89.41  -2
 -11  -3  -4 1083.04   89.41   1
  11   3   3  258.95   27.15  -2
 -11  -3  -3  258.95   27.15   1
  11  -3   3  218.32   31.97  -2
 -11   3  -3  218.32   31.97   1
  11  -3   2 1111.95  115.17  -2
 -11   3  -2 1111.95  115.17   1
  11   3   2 1130.07   83.90  -2
 -11  -3  -2 1130.07   83.90   1
  11   3   1    8.98    8.34  -2
 -11  -3  -1    8.98    8.34   1
  11  -3   1   -5.48    7.63  -2
 -11   3  -1   -5.48    7.63   1
  11   3   0  861.80   64.64  -2
 -11  -3   0  861.80   64.64   1
  11  -3   0  793.59   88.80  -2
 -11   3   0  793.59   88.80   1
  11  -3  -1   45.55   11.63  -2
 -11   3   1   45.55   11.63   1
  11   3  -1   63.21   11.09  -2
 -11  -3   1   63.21   11.09   1
  11  -3  -2  550.96   62.93  -2
 -11   3   2  550.96   62.93   1
  11   3  -2  593.00   53.68  -2
 -11  -3   2  593.00   53.68   1
  11  -3  -3   22.87    9.65  -2
 -11   3   3   22.87    9.65   1
  11   3  -3   25.75    7.34  -2
 -11  -3   3   25.75    7.34   1
  11  -3  -3    6.22    5.81  -2
 -11   3   3    6.22    5.81   1
  11  -3  -4  522.54   50.21  -2
 -11   3   4  522.54   50.21   1
  11   3  -4  468.03   46.03  -2
 -11  -3   4  468.03   46.03   1
  11  -3  -5    9.79    8.24  -2
 -11   3   5    9.79    8.24   1
  11  -3  -5    7.73    8.16  -2
 -11   3   5    7.73    8.16   1
  11   3  -5   17.11    7.14  -2
 -11  -3   5   17.11    7.14   1
  11  -3  -6  147.03   19.58  -2
 -11   3   6  147.03   19.58   1
  11   3  -6  147.00   16.40  -2
 -11  -3   6  147.00   16.40   1
  11  -3  -6  133.89   18.21  -2
 -11   3   6  133.89   18.21   1
  11   3  -6  133.33   17.90  -2
 -11  -3   6  133.33   17.90   1
  11   3  -7   33.18    7.79  -2
 -11  -3   7   33.18    7.79   1
  11  -3  -7   31.12    9.14  -2
 -11   3   7   31.12    9.14   1
  11   3  -7   41.22    9.06  -2
 -11  -3   7   41.22    9.06   1
  11  -3  -7   48.05   11.71  -2
 -11   3   7   48.05   11.71   1
  11  -3  -8  107.56   20.85  -2
 -11   3   8  107.56   20.85   1
  11   3  -8  115.37   15.70  -2
 -11  -3   8  115.37   15.70   1
  11  -3  -8  105.26   16.98  -2
 -11   3   8  105.26   16.98   1
  11   3  -8  115.16   14.50  -2
 -11  -3   8  115.16   14.50   1
  11  -3  -9   -4.52    9.46  -2
 -11   3   9   -4.52    9.46   1
  11   3  -9   10.27    6.42  -2
 -11  -3   9   10.27    6.42   1
  11  -3  -9   11.28    9.17  -2
 -11   3   9   11.28    9.17   1
  11   3  -9    9.88    6.56  -2
 -11  -3   9    9.88    6.56   1
  11  -3 -10  150.95   22.32  -2
 -11   3  10  150.95   22.32   1
  11   3 -10  167.46   19.98  -2
 -11  -3  10  167.46   19.98   1
  11   3 -10  158.11   22.29  -2
 -11  -3  10  158.11   22.29   1
  11  -3 -10  139.68   21.74  -2
 -11   3  10  139.68   21.74   1
  11  -3 -11   13.57   11.70  -2
 -11   3  11   13.57   11.70   1
  11   3 -11    2.40    7.95  -2
 -11  -3  11    2.40    7.95   1
  11   3 -11    7.55    9.06  -2
 -11  -3  11    7.55    9.06   1
  11  -3 -11    5.04   11.68  -2
 -11   3  11    5.04   11.68   1
  11   3 -12  130.23   18.83  -2
 -11  -3  12  130.23   18.83   1
  11  -3 -12   69.81   17.81  -2
 -11   3  12   69.81   17.81   1
  11  -3 -12  116.03   20.13  -2
 -11   3  12  116.03   20.13   1
  11   3 -13   10.04   10.91  -2
 -11  -3  13   10.04   10.91   1
  11  -3 -13    0.70   13.12  -2
 -11   3  13    0.70   13.12   1
  11   3 -14   25.56   12.42  -2
 -11  -3  14   25.56   12.42   1
  11  -3 -14   25.50   15.94  -2
 -11   3  14   25.50   15.94   1
  11  -5  11  221.71   37.22  -2
 -11   5 -11  221.71   37.22   1
  11  -5  10   -9.70   13.82  -2
 -11   5 -10   -9.70   13.82   1
  11   5  10   14.58   18.18  -2
 -11  -5 -10   14.58   18.18   1
  11   5   9  233.81   34.21  -2
 -11  -5  -9  233.81   34.21   1
  11  -5   9  204.47   27.49  -2
 -11   5  -9  204.47   27.49   1
  11   5   8    1.03   12.94  -2
 -11  -5  -8    1.03   12.94   1
  11  -5   8   13.52   13.55  -2
 -11   5  -8   13.52   13.55   1
  11  -5   7  206.90   28.43  -2
 -11   5  -7  206.90   28.43   1
  11   5   7  226.72   31.42  -2
 -11  -5  -7  226.72   31.42   1
  11   5   6  144.73   22.43  -2
 -11  -5  -6  144.73   22.43   1
  11  -5   6  134.93   21.15  -2
 -11   5  -6  134.93   21.15   1
  11   5   5  457.96   43.01  -2
 -11  -5  -5  457.96   43.01   1
  11  -5   5  484.05   48.85  -2
 -11   5  -5  484.05   48.85   1
  11   5   4  121.78   17.63  -2
 -11  -5  -4  121.78   17.63   1
  11  -5   4  113.57   18.05  -2
 -11   5  -4  113.57   18.05   1
  11   5   3  626.91   55.54  -2
 -11  -5  -3  626.91   55.54   1
  11  -5   3  557.10   62.80  -2
 -11   5  -3  557.10   62.80   1
  11   5   2   42.62   10.61  -2
 -11  -5  -2   42.62   10.61   1
  11  -5   2   28.03   10.78  -2
 -11   5  -2   28.03   10.78   1
  11  -5   1  756.15   84.27  -2
 -11   5  -1  756.15   84.27   1
  11   5   1  845.46   73.09  -2
 -11  -5  -1  845.46   73.09   1
  11   5   0  112.02   14.93  -2
 -11  -5   0  112.02   14.93   1
  11  -5   0  134.93   21.06  -2
 -11   5   0  134.93   21.06   1
  11   5  -1  727.96   61.41  -2
 -11  -5   1  727.96   61.41   1
  11  -5  -1  688.77   84.18  -2
 -11   5   1  688.77   84.18   1
  11  -5  -2   57.72   12.16  -2
 -11   5   2   57.72   12.16   1
  11   5  -2   79.71   11.41  -2
 -11  -5   2   79.71   11.41   1
  11  -5  -2   54.32   10.50  -2
 -11   5   2   54.32   10.50   1
  11  -5  -3  418.47   42.46  -2
 -11   5   3  418.47   42.46   1
  11  -5  -3  438.52   40.51  -2
 -11   5   3  438.52   40.51   1
  11   5  -3  424.54   38.13  -2
 -11  -5   3  424.54   38.13   1
  11  -5  -4    3.99    9.17  -2
 -11   5   4    3.99    9.17   1
  11  -5  -4    9.25    8.77  -2
 -11   5   4    9.25    8.77   1
  11   5  -4    3.70    5.07  -2
 -11  -5   4    3.70    5.07   1
  11  -5  -5  335.95   33.98  -2
 -11   5   5  335.95   33.98   1
  11  -5  -5  347.74   40.38  -2
 -11   5   5  347.74   40.38   1
  11   5  -5  316.94   30.22  -2
 -11  -5   5  316.94   30.22   1
  11   5  -6   16.09    6.64  -2
 -11  -5   6   16.09    6.64   1
  11   5  -6    7.01    5.04  -2
 -11  -5   6    7.01    5.04   1
  11  -5  -6    2.58    9.07  -2
 -11   5   6    2.58    9.07   1
  11  -5  -6    3.25    6.83  -2
 -11   5   6    3.25    6.83   1
  11  -5  -7  133.76   16.93  -2
 -11   5   7  133.76   16.93   1
  11   5  -7  128.91   14.70  -2
 -11  -5   7  128.91   14.70   1
  11   5  -7  138.10   17.06  -2
 -11  -5   7  138.10   17.06   1
  11  -5  -7  159.11   23.20  -2
 -11   5   7  159.11   23.20   1
  11  -5  -8   10.88    9.79  -2
 -11   5   8   10.88    9.79   1
  11  -5  -8   12.62   11.62  -2
 -11   5   8   12.62   11.62   1
  11   5  -8   10.82    5.86  -2
 -11  -5   8   10.82    5.86   1
  11   5  -8    7.24    5.65  -2
 -11  -5   8    7.24    5.65   1
  11  -5  -9  150.22   26.38  -2
 -11   5   9  150.22   26.38   1
  11  -5  -9  184.49   25.65  -2
 -11   5   9  184.49   25.65   1
  11   5  -9  165.92   19.46  -2
 -11  -5   9  165.92   19.46   1
  11   5  -9  151.88   16.90  -2
 -11  -5   9  151.88   16.90   1
  11  -5 -10    6.47   12.54  -2
 -11   5  10    6.47   12.54   1
  11   5 -10    9.32    5.73  -2
 -11  -5  10    9.32    5.73   1
  11   5 -10   33.09    7.92  -2
 -11  -5  10   33.09    7.92   1
  11  -5 -11  137.33   22.85  -2
 -11   5  11  137.33   22.85   1
  11   5 -11  152.91   18.56  -2
 -11  -5  11  152.91   18.56   1
  11  -5 -11  152.46   22.48  -2
 -11   5  11  152.46   22.48   1
  11  -5 -12    1.88   14.51  -2
 -11   5  12    1.88   14.51   1
  11   5 -12    5.97    6.66  -2
 -11  -5  12    5.97    6.66   1
  11  -5 -13   91.01   20.88  -2
 -11   5  13   91.01   20.88   1
  11  -5 -14    0.86   17.02  -2
 -11   5  14    0.86   17.02   1
  11  -7  11    6.20   21.73  -2
 -11   7 -11    6.20   21.73   1
  11  -7  10  136.11   30.48  -2
 -11   7 -10  136.11   30.48   1
  11  -7   9   34.71   19.78  -2
 -11   7  -9   34.71   19.78   1
  11  -7   8  214.99   32.21  -2
 -11   7  -8  214.99   32.21   1
  11   7   8  184.43   25.92  -2
 -11  -7  -8  184.43   25.92   1
  11   7   7   28.27   13.15  -2
 -11  -7  -7   28.27   13.15   1
  11  -7   7   30.47   11.33  -2
 -11   7  -7   30.47   11.33   1
  11   7   6  134.09   23.73  -2
 -11  -7  -6  134.09   23.73   1
  11  -7   6  114.51   16.24  -2
 -11   7  -6  114.51   16.24   1
  11   7   5  527.76   53.12  -2
 -11  -7  -5  527.76   53.12   1
  11  -7   5  490.52   61.79  -2
 -11   7  -5  490.52   61.79   1
  11  -7   4  196.74   28.13  -2
 -11   7  -4  196.74   28.13   1
  11   7   4  216.20   28.50  -2
 -11  -7  -4  216.20   28.50   1
  11  -7   3  556.03   63.31  -2
 -11   7  -3  556.03   63.31   1
  11   7   3  655.26   58.80  -2
 -11  -7  -3  655.26   58.80   1
  11  -7   2  234.78   34.61  -2
 -11   7  -2  234.78   34.61   1
  11   7   2  268.42   34.98  -2
 -11  -7  -2  268.42   34.98   1
  11  -7   1  224.94   30.32  -2
 -11   7  -1  224.94   30.32   1
  11   7   1  267.58   23.54  -2
 -11  -7  -1  267.58   23.54   1
  11  -7   0  273.34   39.07  -2
 -11   7   0  273.34   39.07   1
  11  -7   0  307.47   33.58  -2
 -11   7   0  307.47   33.58   1
  11   7   0  328.04   28.72  -2
 -11  -7   0  328.04   28.72   1
  11   7  -1  335.15   30.74  -2
 -11  -7   1  335.15   30.74   1
  11  -7  -1  284.69   31.50  -2
 -11   7   1  284.69   31.50   1
  11  -7  -1  301.92   33.97  -2
 -11   7   1  301.92   33.97   1
  11  -7  -2  118.85   17.39  -2
 -11   7   2  118.85   17.39   1
  11   7  -2  112.18   13.36  -2
 -11  -7   2  112.18   13.36   1
  11  -7  -2  114.21   17.86  -2
 -11   7   2  114.21   17.86   1
  11   7  -3   24.07    7.65  -2
 -11  -7   3   24.07    7.65   1
  11  -7  -3   18.33   10.78  -2
 -11   7   3   18.33   10.78   1
  11  -7  -3   34.73    8.50  -2
 -11   7   3   34.73    8.50   1
  11  -7  -4  437.87   49.09  -2
 -11   7   4  437.87   49.09   1
  11  -7  -4  514.89   51.57  -2
 -11   7   4  514.89   51.57   1
  11   7  -4  457.09   42.35  -2
 -11  -7   4  457.09   42.35   1
  11   7  -5   21.84    6.21  -2
 -11  -7   5   21.84    6.21   1
  11  -7  -5   27.56   10.96  -2
 -11   7   5   27.56   10.96   1
  11  -7  -5   13.20    9.74  -2
 -11   7   5   13.20    9.74   1
  11  -7  -6  289.47   35.07  -2
 -11   7   6  289.47   35.07   1
  11   7  -6  270.81   26.86  -2
 -11  -7   6  270.81   26.86   1
  11  -7  -6  293.57   35.73  -2
 -11   7   6  293.57   35.73   1
  11   7  -7   32.89    6.18  -2
 -11  -7   7   32.89    6.18   1
  11  -7  -7   40.06   14.75  -2
 -11   7   7   40.06   14.75   1
  11   7  -7   28.31    8.06  -2
 -11  -7   7   28.31    8.06   1
  11  -7  -7   46.40   15.68  -2
 -11   7   7   46.40   15.68   1
  11   7  -8  323.49   23.90  -2
 -11  -7   8  323.49   23.90   1
  11  -7  -8  284.04   35.52  -2
 -11   7   8  284.04   35.52   1
  11  -7  -8  298.31   38.11  -2
 -11   7   8  298.31   38.11   1
  11   7  -8  290.79   31.31  -2
 -11  -7   8  290.79   31.31   1
  11   7  -9   48.07    7.07  -2
 -11  -7   9   48.07    7.07   1
  11   7  -9   49.76    6.80  -2
 -11  -7   9   49.76    6.80   1
  11  -7 -10  122.91   22.67  -2
 -11   7  10  122.91   22.67   1
  11   7 -10  130.85   10.16  -2
 -11  -7  10  130.85   10.16   1
  11  -7 -11   22.80   11.34  -2
 -11   7  11   22.80   11.34   1
  11  -7 -12   63.83   18.45  -2
 -11   7  12   63.83   18.45   1
  11  -7 -13   -4.75   17.92  -2
 -11   7  13   -4.75   17.92   1
  11  -9  10  115.86   27.38  -2
 -11   9 -10  115.86   27.38   1
  11  -9   9   91.14   21.54  -2
 -11   9  -9   91.14   21.54   1
  11  -9   8  132.60   27.82  -2
 -11   9  -8  132.60   27.82   1
  11   9   7   72.62   18.96  -2
 -11  -9  -7   72.62   18.96   1
  11  -9   7   85.37   16.02  -2
 -11   9  -7   85.37   16.02   1
  11  -9   6  107.36   20.61  -2
 -11   9  -6  107.36   20.61   1
  11   9   6   90.37   21.49  -2
 -11  -9  -6   90.37   21.49   1
  11   9   5   41.08   13.92  -2
 -11  -9  -5   41.08   13.92   1
  11  -9   5   15.50   12.40  -2
 -11   9  -5   15.50   12.40   1
  11  -9   4   33.23   13.52  -2
 -11   9  -4   33.23   13.52   1
  11   9   4   54.73   13.70  -2
 -11  -9  -4   54.73   13.70   1
  11  -9   3   75.73   15.81  -2
 -11   9  -3   75.73   15.81   1
  11   9   3   94.86   17.58  -2
 -11  -9  -3   94.86   17.58   1
  11  -9   2   30.68   11.78  -2
 -11   9  -2   30.68   11.78   1
  11   9   2   44.20   11.30  -2
 -11  -9  -2   44.20   11.30   1
  11   9   1   21.38    9.65  -2
 -11  -9  -1   21.38    9.65   1
  11  -9   1   17.00   11.17  -2
 -11   9  -1   17.00   11.17   1
  11  -9   0  167.71   21.68  -2
 -11   9   0  167.71   21.68   1
  11   9   0  178.38   19.95  -2
 -11  -9   0  178.38   19.95   1
  11  -9   0  134.08   18.50  -2
 -11   9   0  134.08   18.50   1
  11  -9  -1   55.42   11.84  -2
 -11   9   1   55.42   11.84   1
  11   9  -1   49.27    9.41  -2
 -11  -9   1   49.27    9.41   1
  11  -9  -1   35.70   12.64  -2
 -11   9   1   35.70   12.64   1
  11  -9  -2   61.33   12.34  -2
 -11   9   2   61.33   12.34   1
  11  -9  -2   81.56   16.67  -2
 -11   9   2   81.56   16.67   1
  11   9  -2   95.64   13.31  -2
 -11  -9   2   95.64   13.31   1
  11  -9  -3  162.35   19.20  -2
 -11   9   3  162.35   19.20   1
  11  -9  -3  204.74   24.16  -2
 -11   9   3  204.74   24.16   1
  11   9  -3  217.03   21.14  -2
 -11  -9   3  217.03   21.14   1
  11  -9  -4  530.65   52.37  -2
 -11   9   4  530.65   52.37   1
  11   9  -4  521.29   40.14  -2
 -11  -9   4  521.29   40.14   1
  11   9  -5  228.53   18.35  -2
 -11  -9   5  228.53   18.35   1
  11  -9  -5  196.10   29.23  -2
 -11   9   5  196.10   29.23   1
  11  -9  -6  377.11   54.43  -2
 -11   9   6  377.11   54.43   1
  11   9  -7   95.69    8.43  -2
 -11  -9   7   95.69    8.43   1
  11  -9  -7  108.98   19.17  -2
 -11   9   7  108.98   19.17   1
  11   9  -7   97.24   12.02  -2
 -11  -9   7   97.24   12.02   1
  11  -9  -8  311.98   44.29  -2
 -11   9   8  311.98   44.29   1
  11  -9  -9   72.37   20.83  -2
 -11   9   9   72.37   20.83   1
  11  -9 -10   97.41   16.66  -2
 -11   9  10   97.41   16.66   1
  11  -9 -11   78.77   25.82  -2
 -11   9  11   78.77   25.82   1
  11  -9 -12   50.86   22.38  -2
 -11   9  12   50.86   22.38   1
  11  -9 -13   -3.21   17.82  -2
 -11   9  13   -3.21   17.82   1
  11 -11   9  139.20   27.60  -2
 -11  11  -9  139.20   27.60   1
  11 -11   8  -15.41   15.54  -2
 -11  11  -8  -15.41   15.54   1
  11 -11   7  225.35   29.57  -2
 -11  11  -7  225.35   29.57   1
  11 -11   6   28.45   16.53  -2
 -11  11  -6   28.45   16.53   1
  11  11   6   45.32   16.93  -2
 -11 -11  -6   45.32   16.93   1
  11 -11   5   87.88   18.03  -2
 -11  11  -5   87.88   18.03   1
  11  11   4  170.03   24.80  -2
 -11 -11  -4  170.03   24.80   1
  11 -11   4  139.01   19.98  -2
 -11  11  -4  139.01   19.98   1
  11 -11   3  156.24   23.14  -2
 -11  11  -3  156.24   23.14   1
  11  11   3  143.89   24.00  -2
 -11 -11  -3  143.89   24.00   1
  11  11   2   42.60   13.20  -2
 -11 -11  -2   42.60   13.20   1
  11 -11   2   46.96   16.42  -2
 -11  11  -2   46.96   16.42   1
  11 -11   1  239.56   30.75  -2
 -11  11  -1  239.56   30.75   1
  11  11   1  244.66   24.90  -2
 -11 -11  -1  244.66   24.90   1
  11 -11   0   19.86   12.21  -2
 -11  11   0   19.86   12.21   1
  11  11   0   13.47    8.35  -2
 -11 -11   0   13.47    8.35   1
  11  11  -1  330.86   32.46  -2
 -11 -11   1  330.86   32.46   1
  11 -11  -1  271.86   34.26  -2
 -11  11   1  271.86   34.26   1
  11 -11  -2   70.80   12.42  -2
 -11  11   2   70.80   12.42   1
  11  11  -2   64.68   15.87  -2
 -11 -11   2   64.68   15.87   1
  11 -11  -3  195.84   31.55  -2
 -11  11   3  195.84   31.55   1
  11  11  -3  230.55   22.38  -2
 -11 -11   3  230.55   22.38   1
  11 -11  -4   13.75   11.81  -2
 -11  11   4   13.75   11.81   1
  11  11  -4   19.57    7.23  -2
 -11 -11   4   19.57    7.23   1
  11  11  -5  198.30   20.61  -2
 -11 -11   5  198.30   20.61   1
  11 -11  -5  223.14   29.87  -2
 -11  11   5  223.14   29.87   1
  11 -11  -6    4.14   10.59  -2
 -11  11   6    4.14   10.59   1
  11  11  -6    3.97    4.69  -2
 -11 -11   6    3.97    4.69   1
  11 -11  -7  263.79   38.48  -2
 -11  11   7  263.79   38.48   1
  11 -11  -8    8.62   13.26  -2
 -11  11   8    8.62   13.26   1
  11 -11  -9   88.53   22.93  -2
 -11  11   9   88.53   22.93   1
  11 -11 -10    0.17   11.76  -2
 -11  11  10    0.17   11.76   1
  11 -11 -11   44.45   21.74  -2
 -11  11  11   44.45   21.74   1
  11 -13   7   15.66   18.66  -2
 -11  13  -7   15.66   18.66   1
  11 -13   6  214.55   36.56  -2
 -11  13  -6  214.55   36.56   1
  11 -13   5   11.14   14.91  -2
 -11  13  -5   11.14   14.91   1
  11 -13   4  264.87   30.00  -2
 -11  13  -4  264.87   30.00   1
  11  13   4  279.91   36.83  -2
 -11 -13  -4  279.91   36.83   1
  11 -13   3    8.66   12.13  -2
 -11  13  -3    8.66   12.13   1
  11  13   3    0.50   10.62  -2
 -11 -13  -3    0.50   10.62   1
  11 -13   2  242.43   32.94  -2
 -11  13  -2  242.43   32.94   1
  11  13   2  295.38   34.16  -2
 -11 -13  -2  295.38   34.16   1
  11 -13   1    5.71   12.86  -2
 -11  13  -1    5.71   12.86   1
  11  13   1   -9.62    9.02  -2
 -11 -13  -1   -9.62    9.02   1
  11  13   0  383.17   40.29  -2
 -11 -13   0  383.17   40.29   1
  11 -13   0  321.65   37.44  -2
 -11  13   0  321.65   37.44   1
  11 -13  -1   -2.78   13.92  -2
 -11  13   1   -2.78   13.92   1
  11  13  -1   11.92    9.81  -2
 -11 -13   1   11.92    9.81   1
  11 -13  -2  297.17   42.30  -2
 -11  13   2  297.17   42.30   1
  11  13  -2  267.95   30.59  -2
 -11 -13   2  267.95   30.59   1
  11 -13  -3    4.56   13.23  -2
 -11  13   3    4.56   13.23   1
  11  13  -3    4.14    7.15  -2
 -11 -13   3    4.14    7.15   1
  11 -13  -4  112.25   22.74  -2
 -11  13   4  112.25   22.74   1
  11  13  -4  103.70   14.40  -2
 -11 -13   4  103.70   14.40   1
  11  13  -5   26.50    7.52  -2
 -11 -13   5   26.50    7.52   1
  11 -13  -5   34.67   16.72  -2
 -11  13   5   34.67   16.72   1
  11 -13  -6   63.19   17.74  -2
 -11  13   6   63.19   17.74   1
  11  13  -6   57.70    8.02  -2
 -11 -13   6   57.70    8.02   1
  11 -13  -7   51.97   22.78  -2
 -11  13   7   51.97   22.78   1
  11 -13  -8    3.65   16.74  -2
 -11  13   8    3.65   16.74   1
  11 -13 -10   65.32   25.47  -2
 -11  13  10   65.32   25.47   1
  11 -15   5   91.46   24.13  -2
 -11  15  -5   91.46   24.13   1
  11 -15   4   96.31   20.67  -2
 -11  15  -4   96.31   20.67   1
  11 -15   3  163.05   26.53  -2
 -11  15  -3  163.05   26.53   1
  11 -15   2   88.73   16.69  -2
 -11  15  -2   88.73   16.69   1
  11 -15   1  131.32   27.06  -2
 -11  15  -1  131.32   27.06   1
  11  15   1  143.64   25.42  -2
 -11 -15  -1  143.64   25.42   1
  11 -15   0   74.97   20.24  -2
 -11  15   0   74.97   20.24   1
  11  15   0   74.92   16.40  -2
 -11 -15   0   74.92   16.40   1
  11  15  -1  124.98   20.45  -2
 -11 -15   1  124.98   20.45   1
  11 -15  -1  114.07   20.53  -2
 -11  15   1  114.07   20.53   1
  11 -15  -2   42.65   18.83  -2
 -11  15   2   42.65   18.83   1
  11  15  -2   67.70   15.42  -2
 -11 -15   2   67.70   15.42   1
  11 -15  -3  130.91   24.29  -2
 -11  15   3  130.91   24.29   1
  11  15  -3  102.53   16.08  -2
 -11 -15   3  102.53   16.08   1
  11 -15  -4   -1.00   10.42  -2
 -11  15   4   -1.00   10.42   1
  11  15  -4    9.12    7.30  -2
 -11 -15   4    9.12    7.30   1
  11  15  -5   76.66   11.82  -2
 -11 -15   5   76.66   11.82   1
  11 -15  -5   80.71   23.39  -2
 -11  15   5   80.71   23.39   1
  11 -15  -6   24.71   19.10  -2
 -11  15   6   24.71   19.10   1
  11 -15  -7   45.51   23.12  -2
 -11  15   7   45.51   23.12   1
  11 -15  -8   14.17   14.67  -2
 -11  15   8   14.17   14.67   1
  11 -17   1   52.91   15.90  -2
 -11  17  -1   52.91   15.90   1
  11 -17   0   48.60   17.81  -2
 -11  17   0   48.60   17.81   1
  11 -17  -1   91.70   20.61  -2
 -11  17   1   91.70   20.61   1
  11  17  -2   20.99   11.02  -2
 -11 -17   2   20.99   11.02   1
  11 -17  -2   21.62   19.89  -2
 -11  17   2   21.62   19.89   1
  11 -17  -3   41.89   13.04  -2
 -11  17   3   41.89   13.04   1
  11 -17  -4   17.40   19.81  -2
 -11  17   4   17.40   19.81   1
  10   0  12  191.10   34.32  -2
 -10   0 -12  191.10   34.32   1
  10   0  11    7.84   13.36  -2
 -10   0 -11    7.84   13.36   1
  10   0  10  297.07   37.58  -2
 -10   0 -10  297.07   37.58   1
  10   0   9    5.41   12.56  -2
 -10   0  -9    5.41   12.56   1
  10   0   8  457.97   50.08  -2
 -10   0  -8  457.97   50.08   1
  10   0   7    8.91   10.54  -2
 -10   0  -7    8.91   10.54   1
  10   0   6 1196.29  109.78  -2
 -10   0  -6 1196.29  109.78   1
  10   0   5    1.44    8.37  -2
 -10   0  -5    1.44    8.37   1
  10   0   4  774.52   71.78  -2
 -10   0  -4  774.52   71.78   1
  10   0   3    5.21    9.78  -2
 -10   0  -3    5.21    9.78   1
  10   0   2  300.24   28.96  -2
 -10   0  -2  300.24   28.96   1
  10   0   1    6.03    6.53  -2
 -10   0  -1    6.03    6.53   1
  10   0   0   73.04   10.46  -2
 -10   0   0   73.04   10.46   1
  10   0  -1    6.53    6.77  -2
 -10   0   1    6.53    6.77   1
  10   0  -2  976.99  117.17  -2
 -10   0   2  976.99  117.17   1
  10   0  -3    3.57    5.42  -2
 -10   0   3    3.57    5.42   1
  10   0  -4   91.79   12.38  -2
 -10   0   4   91.79   12.38   1
  10   0  -5    1.73    6.08  -2
 -10   0   5    1.73    6.08   1
  10   0  -5    7.75    7.20  -2
 -10   0   5    7.75    7.20   1
  10   0  -6  906.71   79.63  -2
 -10   0   6  906.71   79.63   1
  10   0  -6  892.93  104.69  -2
 -10   0   6  892.93  104.69   1
  10   0  -7    0.54    6.91  -2
 -10   0   7    0.54    6.91   1
  10   0  -7    9.74    6.40  -2
 -10   0   7    9.74    6.40   1
  10   0  -8  594.29   60.56  -2
 -10   0   8  594.29   60.56   1
  10   0  -9   14.79    9.74  -2
 -10   0   9   14.79    9.74   1
  10   0  -9   27.60    9.18  -2
 -10   0   9   27.60    9.18   1
  10   0 -10  350.13   42.00  -2
 -10   0  10  350.13   42.00   1
  10   0 -10  337.76   39.82  -2
 -10   0  10  337.76   39.82   1
  10   0 -11   -3.04    8.59  -2
 -10   0  11   -3.04    8.59   1
  10   0 -11    3.11    9.94  -2
 -10   0  11    3.11    9.94   1
  10   0 -12  174.27   22.74  -2
 -10   0  12  174.27   22.74   1
  10   0 -12  132.32   25.15  -2
 -10   0  12  132.32   25.15   1
  10   0 -13   10.57   10.32  -2
 -10   0  13   10.57   10.32   1
  10   0 -14  119.05   24.72  -2
 -10   0  14  119.05   24.72   1
  10   0 -15    2.87   14.35  -2
 -10   0  15    2.87   14.35   1
  10  -2  12   28.70   18.27  -2
 -10   2 -12   28.70   18.27   1
  10   2  11  173.50   28.21  -2
 -10  -2 -11  173.50   28.21   1
  10  -2  11  147.04   27.22  -2
 -10   2 -11  147.04   27.22   1
  10  -2  10  124.28   22.83  -2
 -10   2 -10  124.28   22.83   1
  10   2  10  113.62   22.16  -2
 -10  -2 -10  113.62   22.16   1
  10   2   9  291.39   32.67  -2
 -10  -2  -9  291.39   32.67   1
  10  -2   9  243.51   36.11  -2
 -10   2  -9  243.51   36.11   1
  10   2   8  270.60   32.72  -2
 -10  -2  -8  270.60   32.72   1
  10  -2   8  258.81   27.42  -2
 -10   2  -8  258.81   27.42   1
  10  -2   7  517.88   49.02  -2
 -10   2  -7  517.88   49.02   1
  10   2   7  507.50   54.56  -2
 -10  -2  -7  507.50   54.56   1
  10  -2   6  192.65   24.59  -2
 -10   2  -6  192.65   24.59   1
  10   2   6  183.08   21.95  -2
 -10  -2  -6  183.08   21.95   1
  10  -2   5  792.96   66.98  -2
 -10   2  -5  792.96   66.98   1
  10   2   5  787.53   60.14  -2
 -10  -2  -5  787.53   60.14   1
  10  -2   4   13.48    8.34  -2
 -10   2  -4   13.48    8.34   1
  10   2   4   10.26    8.64  -2
 -10  -2  -4   10.26    8.64   1
  10   2   3  689.57   59.01  -2
 -10  -2  -3  689.57   59.01   1
  10  -2   3  694.06   59.41  -2
 -10   2  -3  694.06   59.41   1
  10   2   2    2.88    8.06  -2
 -10  -2  -2    2.88    8.06   1
  10  -2   2    9.57    7.09  -2
 -10   2  -2    9.57    7.09   1
  10  -2   1 1274.08  142.54  -2
 -10   2  -1 1274.08  142.54   1
  10   2   1 1210.71   98.90  -2
 -10  -2  -1 1210.71   98.90   1
  10  -2   0   15.90    8.19  -2
 -10   2   0   15.90    8.19   1
  10   2   0    3.91    5.97  -2
 -10  -2   0    3.91    5.97   1
  10   2  -1  955.60   77.33  -2
 -10  -2   1  955.60   77.33   1
  10  -2  -1  931.01   96.46  -2
 -10   2   1  931.01   96.46   1
  10   2  -2   27.33    7.90  -2
 -10  -2   2   27.33    7.90   1
  10  -2  -2   30.58    8.26  -2
 -10   2   2   30.58    8.26   1
  10  -2  -3  313.04   33.95  -2
 -10   2   3  313.04   33.95   1
  10   2  -3  291.85   30.94  -2
 -10  -2   3  291.85   30.94   1
  10  -2  -4    4.25    7.94  -2
 -10   2   4    4.25    7.94   1
  10  -2  -4   16.54    7.17  -2
 -10   2   4   16.54    7.17   1
  10   2  -4   12.84    6.27  -2
 -10  -2   4   12.84    6.27   1
  10  -2  -5  608.35   60.75  -2
 -10   2   5  608.35   60.75   1
  10   2  -5  526.32   53.55  -2
 -10  -2   5  526.32   53.55   1
  10   2  -5  591.77   61.81  -2
 -10  -2   5  591.77   61.81   1
  10  -2  -5  560.76   54.30  -2
 -10   2   5  560.76   54.30   1
  10   2  -6   60.37   10.02  -2
 -10  -2   6   60.37   10.02   1
  10  -2  -6   48.34   12.70  -2
 -10   2   6   48.34   12.70   1
  10  -2  -6   62.48   12.34  -2
 -10   2   6   62.48   12.34   1
  10   2  -6   59.26   11.39  -2
 -10  -2   6   59.26   11.39   1
  10  -2  -7  451.63   45.86  -2
 -10   2   7  451.63   45.86   1
  10  -2  -7  460.98   53.94  -2
 -10   2   7  460.98   53.94   1
  10   2  -7  457.18   60.98  -2
 -10  -2   7  457.18   60.98   1
  10   2  -7  470.70   42.53  -2
 -10  -2   7  470.70   42.53   1
  10   2  -8   17.93    8.58  -2
 -10  -2   8   17.93    8.58   1
  10  -2  -8   19.61   10.00  -2
 -10   2   8   19.61   10.00   1
  10  -2  -8   14.42    8.62  -2
 -10   2   8   14.42    8.62   1
  10   2  -8   21.46    8.66  -2
 -10  -2   8   21.46    8.66   1
  10  -2  -9  163.25   21.68  -2
 -10   2   9  163.25   21.68   1
  10   2  -9  180.66   24.99  -2
 -10  -2   9  180.66   24.99   1
  10  -2  -9  177.61   26.48  -2
 -10   2   9  177.61   26.48   1
  10   2  -9  193.71   24.82  -2
 -10  -2   9  193.71   24.82   1
  10  -2 -10   77.58   18.35  -2
 -10   2  10   77.58   18.35   1
  10  -2 -10   96.89   17.78  -2
 -10   2  10   96.89   17.78   1
  10   2 -10   91.60   17.26  -2
 -10  -2  10   91.60   17.26   1
  10   2 -10   83.32   13.81  -2
 -10  -2  10   83.32   13.81   1
  10  -2 -11  151.10   21.44  -2
 -10   2  11  151.10   21.44   1
  10   2 -11  158.25   23.57  -2
 -10  -2  11  158.25   23.57   1
  10   2 -11  168.49   20.91  -2
 -10  -2  11  168.49   20.91   1
  10  -2 -11  166.86   24.77  -2
 -10   2  11  166.86   24.77   1
  10  -2 -12   41.04   15.81  -2
 -10   2  12   41.04   15.81   1
  10   2 -12   68.07   15.20  -2
 -10  -2  12   68.07   15.20   1
  10  -2 -12   59.40   16.42  -2
 -10   2  12   59.40   16.42   1
  10  -2 -13  108.86   20.91  -2
 -10   2  13  108.86   20.91   1
  10   2 -13  113.82   20.27  -2
 -10  -2  13  113.82   20.27   1
  10   2 -14   57.63   14.88  -2
 -10  -2  14   57.63   14.88   1
  10  -2 -14   66.67   22.30  -2
 -10   2  14   66.67   22.30   1
  10  -2 -15   69.18   21.22  -2
 -10   2  15   69.18   21.22   1
  10   2 -15   48.87   13.68  -2
 -10  -2  15   48.87   13.68   1
  10  -4  12   21.91   19.81  -2
 -10   4 -12   21.91   19.81   1
  10  -4  11   53.69   19.39  -2
 -10   4 -11   53.69   19.39   1
  10  -4  10   36.45   15.14  -2
 -10   4 -10   36.45   15.14   1
  10   4  10   28.83   16.54  -2
 -10  -4 -10   28.83   16.54   1
  10   4   9   90.09   17.79  -2
 -10  -4  -9   90.09   17.79   1
  10  -4   9   95.18   16.21  -2
 -10   4  -9   95.18   16.21   1
  10   4   8   15.52   12.69  -2
 -10  -4  -8   15.52   12.69   1
  10  -4   8   52.23   13.50  -2
 -10   4  -8   52.23   13.50   1
  10   4   7  212.50   25.66  -2
 -10  -4  -7  212.50   25.66   1
  10  -4   7  235.38   27.52  -2
 -10   4  -7  235.38   27.52   1
  10  -4   6  120.26   16.51  -2
 -10   4  -6  120.26   16.51   1
  10   4   6  104.47   14.06  -2
 -10  -4  -6  104.47   14.06   1
  10  -4   5  201.96   25.14  -2
 -10   4  -5  201.96   25.14   1
  10   4   5  212.08   21.57  -2
 -10  -4  -5  212.08   21.57   1
  10  -4   4  208.12   24.11  -2
 -10   4  -4  208.12   24.11   1
  10   4   4  189.49   20.29  -2
 -10  -4  -4  189.49   20.29   1
  10   4   3  366.58   29.33  -2
 -10  -4  -3  366.58   29.33   1
  10  -4   3  346.46   39.94  -2
 -10   4  -3  346.46   39.94   1
  10  -4   2  587.84   66.22  -2
 -10   4  -2  587.84   66.22   1
  10   4   2  690.07   63.09  -2
 -10  -4  -2  690.07   63.09   1
  10  -4   1  300.77   38.91  -2
 -10   4  -1  300.77   38.91   1
  10   4   1  298.97   30.24  -2
 -10  -4  -1  298.97   30.24   1
  10  -4   0  715.74   81.15  -2
 -10   4   0  715.74   81.15   1
  10   4   0  857.54   74.18  -2
 -10  -4   0  857.54   74.18   1
  10  -4  -1  535.75   69.15  -2
 -10   4   1  535.75   69.15   1
  10   4  -1  596.32   45.57  -2
 -10  -4   1  596.32   45.57   1
  10  -4  -2  300.79   32.62  -2
 -10   4   2  300.79   32.62   1
  10  -4  -2  291.71   31.94  -2
 -10   4   2  291.71   31.94   1
  10   4  -2  325.96   27.90  -2
 -10  -4   2  325.96   27.90   1
  10  -4  -3  738.87   59.14  -2
 -10   4   3  738.87   59.14   1
  10   4  -3  658.67   61.73  -2
 -10  -4   3  658.67   61.73   1
  10  -4  -3  662.29   60.56  -2
 -10   4   3  662.29   60.56   1
  10  -4  -4  302.82   29.71  -2
 -10   4   4  302.82   29.71   1
  10  -4  -4  281.52   27.86  -2
 -10   4   4  281.52   27.86   1
  10   4  -4  299.75   29.38  -2
 -10  -4   4  299.75   29.38   1
  10  -4  -5  263.21   31.62  -2
 -10   4   5  263.21   31.62   1
  10  -4  -5  252.70   27.02  -2
 -10   4   5  252.70   27.02   1
  10   4  -5  213.78   20.11  -2
 -10  -4   5  213.78   20.11   1
  10   4  -6  219.68   21.41  -2
 -10  -4   6  219.68   21.41   1
  10  -4  -6  212.02   26.51  -2
 -10   4   6  212.02   26.51   1
  10   4  -6  239.02   24.59  -2
 -10  -4   6  239.02   24.59   1
  10  -4  -6  219.22   27.58  -2
 -10   4   6  219.22   27.58   1
  10  -4  -7   79.06   14.93  -2
 -10   4   7   79.06   14.93   1
  10   4  -7   83.95   11.78  -2
 -10  -4   7   83.95   11.78   1
  10  -4  -7   84.64   14.94  -2
 -10   4   7   84.64   14.94   1
  10   4  -7   81.51   10.37  -2
 -10  -4   7   81.51   10.37   1
  10  -4  -8    8.30    9.49  -2
 -10   4   8    8.30    9.49   1
  10   4  -8   19.83    7.28  -2
 -10  -4   8   19.83    7.28   1
  10   4  -8   14.47    7.54  -2
 -10  -4   8   14.47    7.54   1
  10  -4  -8   22.33   10.53  -2
 -10   4   8   22.33   10.53   1
  10  -4  -9   10.16    9.49  -2
 -10   4   9   10.16    9.49   1
  10  -4  -9   10.40   11.92  -2
 -10   4   9   10.40   11.92   1
  10   4  -9   18.05    6.19  -2
 -10  -4   9   18.05    6.19   1
  10   4  -9   14.99    6.34  -2
 -10  -4   9   14.99    6.34   1
  10  -4 -10    5.94   10.86  -2
 -10   4  10    5.94   10.86   1
  10   4 -10    8.85    6.00  -2
 -10  -4  10    8.85    6.00   1
  10   4 -10    0.74    5.95  -2
 -10  -4  10    0.74    5.95   1
  10  -4 -10    4.34   11.65  -2
 -10   4  10    4.34   11.65   1
  10   4 -11   55.07   11.41  -2
 -10  -4  11   55.07   11.41   1
  10  -4 -11   66.97   15.79  -2
 -10   4  11   66.97   15.79   1
  10  -4 -11   81.01   18.06  -2
 -10   4  11   81.01   18.06   1
  10   4 -11   65.33   11.46  -2
 -10  -4  11   65.33   11.46   1
  10   4 -12   36.86   10.83  -2
 -10  -4  12   36.86   10.83   1
  10  -4 -12   19.58   14.45  -2
 -10   4  12   19.58   14.45   1
  10  -4 -12   18.93   16.11  -2
 -10   4  12   18.93   16.11   1
  10  -4 -13   59.70   18.30  -2
 -10   4  13   59.70   18.30   1
  10   4 -13   48.57   11.15  -2
 -10  -4  13   48.57   11.15   1
  10  -4 -14   29.88   17.22  -2
 -10   4  14   29.88   17.22   1
  10   4 -14   10.34    9.02  -2
 -10  -4  14   10.34    9.02   1
  10  -6  12   69.91   24.56  -2
 -10   6 -12   69.91   24.56   1
  10  -6  11   57.83   22.00  -2
 -10   6 -11   57.83   22.00   1
  10  -6  10  105.32   24.54  -2
 -10   6 -10  105.32   24.54   1
  10  -6   9   55.77   19.26  -2
 -10   6  -9   55.77   19.26   1
  10   6   8   99.13   17.49  -2
 -10  -6  -8   99.13   17.49   1
  10  -6   8   96.93   17.06  -2
 -10   6  -8   96.93   17.06   1
  10  -6   7   73.74   17.12  -2
 -10   6  -7   73.74   17.12   1
  10   6   7   85.21   16.78  -2
 -10  -6  -7   85.21   16.78   1
  10  -6   6  400.39   51.34  -2
 -10   6  -6  400.39   51.34   1
  10   6   6  414.35   44.94  -2
 -10  -6  -6  414.35   44.94   1
  10  -6   5    9.89    8.35  -2
 -10   6  -5    9.89    8.35   1
  10   6   5    2.09    6.69  -2
 -10  -6  -5    2.09    6.69   1
  10  -6   4  631.06   71.14  -2
 -10   6  -4  631.06   71.14   1
  10   6   4  660.74   50.16  -2
 -10  -6  -4  660.74   50.16   1
  10  -6   3   11.22    8.54  -2
 -10   6  -3   11.22    8.54   1
  10   6   3    5.82    8.19  -2
 -10  -6  -3    5.82    8.19   1
  10   6   2 1168.44   77.55  -2
 -10  -6  -2 1168.44   77.55   1
  10  -6   2 1080.45  116.85  -2
 -10   6  -2 1080.45  116.85   1
  10  -6   1  172.66   23.98  -2
 -10   6  -1  172.66   23.98   1
  10   6   1  188.38   19.97  -2
 -10  -6  -1  188.38   19.97   1
  10   6   0  638.14   56.06  -2
 -10  -6   0  638.14   56.06   1
  10  -6   0  570.24   78.16  -2
 -10   6   0  570.24   78.16   1
  10  -6  -1   63.87   13.04  -2
 -10   6   1   63.87   13.04   1
  10   6  -1   57.95   10.56  -2
 -10  -6   1   57.95   10.56   1
  10  -6  -1   73.67   13.81  -2
 -10   6   1   73.67   13.81   1
  10  -6  -2  606.67   60.13  -2
 -10   6   2  606.67   60.13   1
  10   6  -2  633.64   50.64  -2
 -10  -6   2  633.64   50.64   1
  10  -6  -2  666.06   57.33  -2
 -10   6   2  666.06   57.33   1
  10  -6  -3  245.31   26.34  -2
 -10   6   3  245.31   26.34   1
  10  -6  -3  265.04   26.34  -2
 -10   6   3  265.04   26.34   1
  10   6  -3  256.97   22.53  -2
 -10  -6   3  256.97   22.53   1
  10  -6  -4  516.32   53.87  -2
 -10   6   4  516.32   53.87   1
  10   6  -4  556.05   47.49  -2
 -10  -6   4  556.05   47.49   1
  10  -6  -4  570.04   62.48  -2
 -10   6   4  570.04   62.48   1
  10  -6  -5  141.71   16.75  -2
 -10   6   5  141.71   16.75   1
  10  -6  -5  158.28   21.66  -2
 -10   6   5  158.28   21.66   1
  10   6  -5  145.96   14.42  -2
 -10  -6   5  145.96   14.42   1
  10  -6  -6  278.58   30.35  -2
 -10   6   6  278.58   30.35   1
  10   6  -6  263.83   22.86  -2
 -10  -6   6  263.83   22.86   1
  10  -6  -6  310.22   36.02  -2
 -10   6   6  310.22   36.02   1
  10   6  -6  306.66   32.19  -2
 -10  -6   6  306.66   32.19   1
  10   6  -7   55.35    8.69  -2
 -10  -6   7   55.35    8.69   1
  10  -6  -7   81.05   16.03  -2
 -10   6   7   81.05   16.03   1
  10   6  -7   63.23    8.11  -2
 -10  -6   7   63.23    8.11   1
  10  -6  -8  138.57   23.79  -2
 -10   6   8  138.57   23.79   1
  10  -6  -8  167.81   22.37  -2
 -10   6   8  167.81   22.37   1
  10  -6  -9   76.51   17.39  -2
 -10   6   9   76.51   17.39   1
  10  -6  -9   69.57   17.70  -2
 -10   6   9   69.57   17.70   1
  10   6  -9   83.29   11.94  -2
 -10  -6   9   83.29   11.94   1
  10  -6 -10  152.26   22.32  -2
 -10   6  10  152.26   22.32   1
  10   6 -10  129.94   12.27  -2
 -10  -6  10  129.94   12.27   1
  10  -6 -10  145.60   20.53  -2
 -10   6  10  145.60   20.53   1
  10   6 -10  145.78   14.45  -2
 -10  -6  10  145.78   14.45   1
  10  -6 -11   42.83   15.33  -2
 -10   6  11   42.83   15.33   1
  10  -6 -11  -11.78   19.12  -2
 -10   6  11  -11.78   19.12   1
  10   6 -11   29.75    5.57  -2
 -10  -6  11   29.75    5.57   1
  10   6 -11   28.39    5.58  -2
 -10  -6  11   28.39    5.58   1
  10  -6 -12   55.90   19.95  -2
 -10   6  12   55.90   19.95   1
  10  -6 -13   26.99   16.74  -2
 -10   6  13   26.99   16.74   1
  10  -6 -14    1.01   17.30  -2
 -10   6  14    1.01   17.30   1
  10  -8  11  205.83   39.63  -2
 -10   8 -11  205.83   39.63   1
  10  -8  10   13.25   16.37  -2
 -10   8 -10   13.25   16.37   1
  10  -8   9  278.19   33.74  -2
 -10   8  -9  278.19   33.74   1
  10  -8   8   14.68   13.33  -2
 -10   8  -8   14.68   13.33   1
  10   8   8   17.75   15.97  -2
 -10  -8  -8   17.75   15.97   1
  10   8   7  344.42   38.94  -2
 -10  -8  -7  344.42   38.94   1
  10  -8   7  342.28   36.18  -2
 -10   8  -7  342.28   36.18   1
  10   8   6   14.16   12.02  -2
 -10  -8  -6   14.16   12.02   1
  10  -8   6   17.72   11.87  -2
 -10   8  -6   17.72   11.87   1
  10  -8   5  504.17   54.35  -2
 -10   8  -5  504.17   54.35   1
  10   8   5  563.83   59.92  -2
 -10  -8  -5  563.83   59.92   1
  10  -8   4   10.93    9.74  -2
 -10   8  -4   10.93    9.74   1
  10   8   4    8.61    9.36  -2
 -10  -8  -4    8.61    9.36   1
  10   8   3  286.07   31.33  -2
 -10  -8  -3  286.07   31.33   1
  10  -8   3  212.99   25.28  -2
 -10   8  -3  212.99   25.28   1
  10  -8   2   99.95   14.64  -2
 -10   8  -2   99.95   14.64   1
  10   8   2  126.65   16.69  -2
 -10  -8  -2  126.65   16.69   1
  10  -8   2   79.90   13.09  -2
 -10   8  -2   79.90   13.09   1
  10  -8   1  448.75   54.26  -2
 -10   8  -1  448.75   54.26   1
  10   8   1  491.17   38.35  -2
 -10  -8  -1  491.17   38.35   1
  10  -8   1  446.51   46.13  -2
 -10   8  -1  446.51   46.13   1
  10  -8   0   17.08    9.97  -2
 -10   8   0   17.08    9.97   1
  10  -8   0   26.52   10.48  -2
 -10   8   0   26.52   10.48   1
  10   8   0   20.07    8.10  -2
 -10  -8   0   20.07    8.10   1
  10   8  -1  343.53   26.18  -2
 -10  -8   1  343.53   26.18   1
  10  -8  -1  299.51   33.58  -2
 -10   8   1  299.51   33.58   1
  10  -8  -1  322.66   31.39  -2
 -10   8   1  322.66   31.39   1
  10  -8  -2   13.68   11.09  -2
 -10   8   2   13.68   11.09   1
  10   8  -2   16.10    6.16  -2
 -10  -8   2   16.10    6.16   1
  10  -8  -2   20.86   10.13  -2
 -10   8   2   20.86   10.13   1
  10  -8  -3  338.33   31.23  -2
 -10   8   3  338.33   31.23   1
  10  -8  -3  327.28   36.96  -2
 -10   8   3  327.28   36.96   1
  10   8  -3  359.12   30.43  -2
 -10  -8   3  359.12   30.43   1
  10  -8  -4   52.78   11.57  -2
 -10   8   4   52.78   11.57   1
  10  -8  -4   46.24   13.38  -2
 -10   8   4   46.24   13.38   1
  10   8  -4   46.21    8.69  -2
 -10  -8   4   46.21    8.69   1
  10  -8  -5  426.82   49.14  -2
 -10   8   5  426.82   49.14   1
  10  -8  -5  454.99   53.92  -2
 -10   8   5  454.99   53.92   1
  10   8  -5  456.47   33.02  -2
 -10  -8   5  456.47   33.02   1
  10  -8  -6   11.75   11.39  -2
 -10   8   6   11.75   11.39   1
  10  -8  -6    6.50   10.40  -2
 -10   8   6    6.50   10.40   1
  10   8  -6   17.71    5.57  -2
 -10  -8   6   17.71    5.57   1
  10  -8  -7  337.58   38.70  -2
 -10   8   7  337.58   38.70   1
  10   8  -7  372.21   26.58  -2
 -10  -8   7  372.21   26.58   1
  10  -8  -7  355.37   45.33  -2
 -10   8   7  355.37   45.33   1
  10   8  -7  387.38   35.15  -2
 -10  -8   7  387.38   35.15   1
  10  -8  -8   20.18   12.98  -2
 -10   8   8   20.18   12.98   1
  10  -8  -9  376.07   47.17  -2
 -10   8   9  376.07   47.17   1
  10  -8 -10    2.33   12.51  -2
 -10   8  10    2.33   12.51   1
  10  -8 -11  104.22   24.35  -2
 -10   8  11  104.22   24.35   1
  10  -8 -12    0.17   15.26  -2
 -10   8  12    0.17   15.26   1
  10  -8 -13  126.65   31.73  -2
 -10   8  13  126.65   31.73   1
  10 -10  10   94.21   25.18  -2
 -10  10 -10   94.21   25.18   1
  10 -10   9   22.13   19.86  -2
 -10  10  -9   22.13   19.86   1
  10 -10   8  151.01   26.62  -2
 -10  10  -8  151.01   26.62   1
  10  10   7    5.72   14.54  -2
 -10 -10  -7    5.72   14.54   1
  10 -10   7   15.44   13.07  -2
 -10  10  -7   15.44   13.07   1
  10 -10   6  252.97   32.29  -2
 -10  10  -6  252.97   32.29   1
  10  10   6  262.79   32.45  -2
 -10 -10  -6  262.79   32.45   1
  10  10   5   11.66   12.18  -2
 -10 -10  -5   11.66   12.18   1
  10 -10   5   13.69    9.52  -2
 -10  10  -5   13.69    9.52   1
  10 -10   4  109.71   16.74  -2
 -10  10  -4  109.71   16.74   1
  10  10   4  166.96   21.17  -2
 -10 -10  -4  166.96   21.17   1
  10 -10   3   -0.54    7.78  -2
 -10  10  -3   -0.54    7.78   1
  10  10   3    7.46    9.23  -2
 -10 -10  -3    7.46    9.23   1
  10 -10   2  241.39   26.30  -2
 -10  10  -2  241.39   26.30   1
  10  10   2  261.87   26.99  -2
 -10 -10  -2  261.87   26.99   1
  10  10   1   12.92   10.61  -2
 -10 -10  -1   12.92   10.61   1
  10 -10   1   13.07   10.90  -2
 -10  10  -1   13.07   10.90   1
  10 -10   0  297.20   31.34  -2
 -10  10   0  297.20   31.34   1
  10  10   0  275.79   22.72  -2
 -10 -10   0  275.79   22.72   1
  10 -10   0  214.09   23.76  -2
 -10  10   0  214.09   23.76   1
  10  10  -1   17.00    7.07  -2
 -10 -10   1   17.00    7.07   1
  10 -10  -1   26.73    8.67  -2
 -10  10   1   26.73    8.67   1
  10 -10  -2  362.33   37.50  -2
 -10  10   2  362.33   37.50   1
  10  10  -2  328.52   28.69  -2
 -10 -10   2  328.52   28.69   1
  10 -10  -2  255.23   31.01  -2
 -10  10   2  255.23   31.01   1
  10 -10  -3   41.39   14.06  -2
 -10  10   3   41.39   14.06   1
  10  10  -3   61.66   10.59  -2
 -10 -10   3   61.66   10.59   1
  10 -10  -4  112.86   17.63  -2
 -10  10   4  112.86   17.63   1
  10  10  -4  118.47   11.92  -2
 -10 -10   4  118.47   11.92   1
  10 -10  -5    5.62   10.85  -2
 -10  10   5    5.62   10.85   1
  10  10  -5   12.08    5.10  -2
 -10 -10   5   12.08    5.10   1
  10 -10  -6  392.55   49.90  -2
 -10  10   6  392.55   49.90   1
  10  10  -6  439.87   34.96  -2
 -10 -10   6  439.87   34.96   1
  10 -10  -7   14.97   15.01  -2
 -10  10   7   14.97   15.01   1
  10 -10  -8  285.48   33.38  -2
 -10  10   8  285.48   33.38   1
  10 -10  -9   82.27   20.94  -2
 -10  10   9   82.27   20.94   1
  10 -10 -10  165.03   27.20  -2
 -10  10  10  165.03   27.20   1
  10 -10 -11   34.36   18.96  -2
 -10  10  11   34.36   18.96   1
  10 -10 -12   39.64   22.48  -2
 -10  10  12   39.64   22.48   1
  10 -12   9   40.97   21.14  -2
 -10  12  -9   40.97   21.14   1
  10 -12   8  132.31   25.98  -2
 -10  12  -8  132.31   25.98   1
  10 -12   7   40.66   16.86  -2
 -10  12  -7   40.66   16.86   1
  10 -12   6  113.81   21.18  -2
 -10  12  -6  113.81   21.18   1
  10  12   5   82.52   18.50  -2
 -10 -12  -5   82.52   18.50   1
  10 -12   5   89.87   15.65  -2
 -10  12  -5   89.87   15.65   1
  10 -12   4   44.00   15.89  -2
 -10  12  -4   44.00   15.89   1
  10  12   4   74.65   16.08  -2
 -10 -12  -4   74.65   16.08   1
  10 -12   3  190.66   27.23  -2
 -10  12  -3  190.66   27.23   1
  10  12   3  190.09   27.38  -2
 -10 -12  -3  190.09   27.38   1
  10 -12   2   63.90   15.86  -2
 -10  12  -2   63.90   15.86   1
  10  12   2   65.23   14.46  -2
 -10 -12  -2   65.23   14.46   1
  10 -12   1  155.16   22.94  -2
 -10  12  -1  155.16   22.94   1
  10  12   1  175.81   22.26  -2
 -10 -12  -1  175.81   22.26   1
  10 -12   0  124.63   18.69  -2
 -10  12   0  124.63   18.69   1
  10  12   0  123.53   16.61  -2
 -10 -12   0  123.53   16.61   1
  10  12  -1  315.39   31.09  -2
 -10 -12   1  315.39   31.09   1
  10 -12  -1  301.46   32.91  -2
 -10  12   1  301.46   32.91   1
  10 -12  -2  284.83   31.78  -2
 -10  12   2  284.83   31.78   1
  10  12  -2  259.97   28.59  -2
 -10 -12   2  259.97   28.59   1
  10  12  -3  186.49   20.27  -2
 -10 -12   3  186.49   20.27   1
  10 -12  -3  189.19   22.91  -2
 -10  12   3  189.19   22.91   1
  10 -12  -4  181.50   24.77  -2
 -10  12   4  181.50   24.77   1
  10  12  -4  179.40   20.02  -2
 -10 -12   4  179.40   20.02   1
  10 -12  -5   80.79   18.48  -2
 -10  12   5   80.79   18.48   1
  10  12  -5   85.68   10.21  -2
 -10 -12   5   85.68   10.21   1
  10 -12  -6  110.33   20.02  -2
 -10  12   6  110.33   20.02   1
  10 -12  -7   57.26   17.65  -2
 -10  12   7   57.26   17.65   1
  10 -12  -8   21.13   16.38  -2
 -10  12   8   21.13   16.38   1
  10 -12  -9    8.45   16.45  -2
 -10  12   9    8.45   16.45   1
  10 -12 -10   63.27   25.06  -2
 -10  12  10   63.27   25.06   1
  10 -12 -11   19.39   20.06  -2
 -10  12  11   19.39   20.06   1
  10 -14   7   50.04   21.36  -2
 -10  14  -7   50.04   21.36   1
  10 -14   6    9.17   18.40  -2
 -10  14  -6    9.17   18.40   1
  10 -14   5  106.40   23.22  -2
 -10  14  -5  106.40   23.22   1
  10 -14   4   22.29   14.37  -2
 -10  14  -4   22.29   14.37   1
  10  14   3  303.98   36.10  -2
 -10 -14  -3  303.98   36.10   1
  10 -14   3  260.71   33.06  -2
 -10  14  -3  260.71   33.06   1
  10 -14   2  114.35   25.89  -2
 -10  14  -2  114.35   25.89   1
  10  14   2  136.16   18.94  -2
 -10 -14  -2  136.16   18.94   1
  10  14   1  180.37   23.47  -2
 -10 -14  -1  180.37   23.47   1
  10 -14   1  171.21   24.56  -2
 -10  14  -1  171.21   24.56   1
  10  14   0   95.04   18.61  -2
 -10 -14   0   95.04   18.61   1
  10 -14   0   81.13   17.73  -2
 -10  14   0   81.13   17.73   1
  10  14  -1  335.97   34.19  -2
 -10 -14   1  335.97   34.19   1
  10 -14  -1  305.31   34.69  -2
 -10  14   1  305.31   34.69   1
  10 -14  -2   -2.21   13.33  -2
 -10  14   2   -2.21   13.33   1
  10  14  -2   23.43   10.91  -2
 -10 -14   2   23.43   10.91   1
  10  14  -3  293.52   31.39  -2
 -10 -14   3  293.52   31.39   1
  10 -14  -3  280.63   33.62  -2
 -10  14   3  280.63   33.62   1
  10  14  -4   23.91    7.82  -2
 -10 -14   4   23.91    7.82   1
  10 -14  -4   37.68   15.66  -2
 -10  14   4   37.68   15.66   1
  10  14  -5  164.20   18.96  -2
 -10 -14   5  164.20   18.96   1
  10 -14  -5  219.04   33.87  -2
 -10  14   5  219.04   33.87   1
  10 -14  -6   17.14   13.18  -2
 -10  14   6   17.14   13.18   1
  10 -14  -7   95.94   20.37  -2
 -10  14   7   95.94   20.37   1
  10 -14  -8    3.15   17.78  -2
 -10  14   8    3.15   17.78   1
  10 -14  -9   27.32   22.93  -2
 -10  14   9   27.32   22.93   1
  10 -16   5   11.97   15.42  -2
 -10  16  -5   11.97   15.42   1
  10 -16   4  127.90   26.66  -2
 -10  16  -4  127.90   26.66   1
  10 -16   3    1.99   14.08  -2
 -10  16  -3    1.99   14.08   1
  10 -16   2  184.93   29.38  -2
 -10  16  -2  184.93   29.38   1
  10 -16   1    7.97   11.42  -2
 -10  16  -1    7.97   11.42   1
  10 -16   0  125.46   19.52  -2
 -10  16   0  125.46   19.52   1
  10  16  -1   30.05   10.69  -2
 -10 -16   1   30.05   10.69   1
  10 -16  -1   13.08   15.97  -2
 -10  16   1   13.08   15.97   1
  10 -16  -2  154.55   27.18  -2
 -10  16   2  154.55   27.18   1
  10  16  -2  164.30   25.07  -2
 -10 -16   2  164.30   25.07   1
  10  16  -3   17.94   10.02  -2
 -10 -16   3   17.94   10.02   1
  10 -16  -3    0.00   16.90  -2
 -10  16   3    0.00   16.90   1
  10 -16  -4  149.23   26.66  -2
 -10  16   4  149.23   26.66   1
  10  16  -4  168.08   22.27  -2
 -10 -16   4  168.08   22.27   1
  10 -16  -5   16.74   17.76  -2
 -10  16   5   16.74   17.76   1
  10 -16  -6   65.46   22.82  -2
 -10  16   6   65.46   22.82   1
  10 -16  -7   -5.65   21.54  -2
 -10  16   7   -5.65   21.54   1
   9  -1  12   33.89   17.54  -2
  -9   1 -12   33.89   17.54   1
   9   1  12   57.72   19.07  -2
  -9  -1 -12   57.72   19.07   1
   9  -1  11  207.14   28.94  -2
  -9   1 -11  207.14   28.94   1
   9   1  11  161.27   25.76  -2
  -9  -1 -11  161.27   25.76   1
   9   1  10   76.38   16.14  -2
  -9  -1 -10   76.38   16.14   1
   9  -1  10   71.53   16.29  -2
  -9   1 -10   71.53   16.29   1
   9  -1   9  258.62   31.62  -2
  -9   1  -9  258.62   31.62   1
   9   1   9  303.64   36.29  -2
  -9  -1  -9  303.64   36.29   1
   9  -1   8  217.44   26.90  -2
  -9   1  -8  217.44   26.90   1
   9   1   8  202.96   25.76  -2
  -9  -1  -8  202.96   25.76   1
   9  -1   7 1169.21  103.71  -2
  -9   1  -7 1169.21  103.71   1
   9   1   7 1129.17  105.39  -2
  -9  -1  -7 1129.17  105.39   1
   9  -1   6  170.14   19.02  -2
  -9   1  -6  170.14   19.02   1
   9   1   6  208.03   20.86  -2
  -9  -1  -6  208.03   20.86   1
   9   1   5  682.04   53.02  -2
  -9  -1  -5  682.04   53.02   1
   9  -1   5  689.96   58.78  -2
  -9   1  -5  689.96   58.78   1
   9   1   4  321.26   24.58  -2
  -9  -1  -4  321.26   24.58   1
   9  -1   4  300.63   29.18  -2
  -9   1  -4  300.63   29.18   1
   9   1   3  193.77   16.77  -2
  -9  -1  -3  193.77   16.77   1
   9  -1   3  164.75   19.81  -2
  -9   1  -3  164.75   19.81   1
   9  -1   2  116.92   12.54  -2
  -9   1  -2  116.92   12.54   1
   9   1   2  122.44   15.23  -2
  -9  -1  -2  122.44   15.23   1
   9   1   1  218.57   22.85  -2
  -9  -1  -1  218.57   22.85   1
   9  -1   1  219.56   22.42  -2
  -9   1  -1  219.56   22.42   1
   9   1   0  178.54   16.48  -2
  -9  -1   0  178.54   16.48   1
   9  -1   0  165.49   17.84  -2
  -9   1   0  165.49   17.84   1
   9  -1  -1  274.49   29.57  -2
  -9   1   1  274.49   29.57   1
   9   1  -1  286.22   29.44  -2
  -9  -1   1  286.22   29.44   1
   9  -1  -2  115.00   12.29  -2
  -9   1   2  115.00   12.29   1
   9   1  -2  113.14   14.74  -2
  -9  -1   2  113.14   14.74   1
   9  -1  -3  273.88   28.06  -2
  -9   1   3  273.88   28.06   1
   9   1  -3  286.56   28.05  -2
  -9  -1   3  286.56   28.05   1
   9  -1  -4  125.99   14.40  -2
  -9   1   4  125.99   14.40   1
   9   1  -4  113.46   12.40  -2
  -9  -1   4  113.46   12.40   1
   9  -1  -4  118.86   15.12  -2
  -9   1   4  118.86   15.12   1
   9  -1  -5   59.02   10.50  -2
  -9   1   5   59.02   10.50   1
   9   1  -5   51.01    8.69  -2
  -9  -1   5   51.01    8.69   1
   9   1  -5   48.37    8.61  -2
  -9  -1   5   48.37    8.61   1
   9  -1  -6  384.39   32.69  -2
  -9   1   6  384.39   32.69   1
   9  -1  -6  398.70   40.54  -2
  -9   1   6  398.70   40.54   1
   9   1  -6  412.92   49.33  -2
  -9  -1   6  412.92   49.33   1
   9   1  -6  404.55   37.81  -2
  -9  -1   6  404.55   37.81   1
   9   1  -7   72.71   11.60  -2
  -9  -1   7   72.71   11.60   1
   9  -1  -7   83.45   15.28  -2
  -9   1   7   83.45   15.28   1
   9   1  -7   94.55   12.58  -2
  -9  -1   7   94.55   12.58   1
   9  -1  -7   92.84   12.85  -2
  -9   1   7   92.84   12.85   1
   9  -1  -8  195.52   29.22  -2
  -9   1   8  195.52   29.22   1
   9  -1  -8  237.06   25.06  -2
  -9   1   8  237.06   25.06   1
   9   1  -8  211.93   26.77  -2
  -9  -1   8  211.93   26.77   1
   9   1  -8  219.67   22.02  -2
  -9  -1   8  219.67   22.02   1
   9  -1  -9  396.09   42.26  -2
  -9   1   9  396.09   42.26   1
   9   1  -9  406.15   39.33  -2
  -9  -1   9  406.15   39.33   1
   9  -1  -9  411.18   51.70  -2
  -9   1   9  411.18   51.70   1
   9   1  -9  383.53   49.62  -2
  -9  -1   9  383.53   49.62   1
   9   1 -10   51.29   12.37  -2
  -9  -1  10   51.29   12.37   1
   9  -1 -10   46.93   11.06  -2
  -9   1  10   46.93   11.06   1
   9   1 -10   66.07   14.67  -2
  -9  -1  10   66.07   14.67   1
   9  -1 -10   48.08   11.90  -2
  -9   1  10   48.08   11.90   1
   9  -1 -11  207.89   24.38  -2
  -9   1  11  207.89   24.38   1
   9  -1 -11  164.76   26.10  -2
  -9   1  11  164.76   26.10   1
   9   1 -11  194.10   26.48  -2
  -9  -1  11  194.10   26.48   1
   9   1 -11  194.72   23.92  -2
  -9  -1  11  194.72   23.92   1
   9  -1 -12   55.26   14.98  -2
  -9   1  12   55.26   14.98   1
   9   1 -12   56.27   13.47  -2
  -9  -1  12   56.27   13.47   1
   9  -1 -12   50.34   15.74  -2
  -9   1  12   50.34   15.74   1
   9   1 -12   47.89   14.06  -2
  -9  -1  12   47.89   14.06   1
   9  -1 -13   93.65   18.62  -2
  -9   1  13   93.65   18.62   1
   9   1 -13   60.63   18.38  -2
  -9  -1  13   60.63   18.38   1
   9  -1 -14    4.86   11.95  -2
  -9   1  14    4.86   11.95   1
   9   1 -14   38.59   15.52  -2
  -9  -1  14   38.59   15.52   1
   9  -1 -15  130.03   26.75  -2
  -9   1  15  130.03   26.75   1
   9   1 -15  130.96   24.77  -2
  -9  -1  15  130.96   24.77   1
   9  -3  13   -1.99   19.41  -2
  -9   3 -13   -1.99   19.41   1
   9  -3  12  141.56   32.91  -2
  -9   3 -12  141.56   32.91   1
   9  -3  11    3.43   12.08  -2
  -9   3 -11    3.43   12.08   1
   9   3  11   19.01   15.34  -2
  -9  -3 -11   19.01   15.34   1
   9  -3  10  258.70   32.06  -2
  -9   3 -10  258.70   32.06   1
   9   3  10  265.85   35.33  -2
  -9  -3 -10  265.85   35.33   1
   9  -3   9    4.23   10.43  -2
  -9   3  -9    4.23   10.43   1
   9   3   9    4.62   12.32  -2
  -9  -3  -9    4.62   12.32   1
   9   3   8  416.60   47.62  -2
  -9  -3  -8  416.60   47.62   1
   9  -3   8  430.76   52.61  -2
  -9   3  -8  430.76   52.61   1
   9  -3   7  104.72   16.43  -2
  -9   3  -7  104.72   16.43   1
   9   3   7   93.45   14.53  -2
  -9  -3  -7   93.45   14.53   1
   9   3   6  406.06   35.87  -2
  -9  -3  -6  406.06   35.87   1
   9  -3   6  446.74   38.29  -2
  -9   3  -6  446.74   38.29   1
   9   3   5   40.12   11.65  -2
  -9  -3  -5   40.12   11.65   1
   9  -3   5   33.91   11.26  -2
  -9   3  -5   33.91   11.26   1
   9   3   4 1176.59   87.84  -2
  -9  -3  -4 1176.59   87.84   1
   9  -3   4 1148.68  132.86  -2
  -9   3  -4 1148.68  132.86   1
   9  -3   3    0.00    6.83  -2
  -9   3  -3    0.00    6.83   1
   9   3   3   -0.72    7.18  -2
  -9  -3  -3   -0.72    7.18   1
   9  -3   2  752.31   69.41  -2
  -9   3  -2  752.31   69.41   1
   9   3   2  787.45   62.62  -2
  -9  -3  -2  787.45   62.62   1
   9  -3   1  207.09   26.94  -2
  -9   3  -1  207.09   26.94   1
   9   3   1  209.66   18.72  -2
  -9  -3  -1  209.66   18.72   1
   9  -3   0 1156.25  123.54  -2
  -9   3   0 1156.25  123.54   1
   9   3   0 1262.29   95.28  -2
  -9  -3   0 1262.29   95.28   1
   9  -3  -1  353.79   39.06  -2
  -9   3   1  353.79   39.06   1
   9   3  -1  410.66   31.38  -2
  -9  -3   1  410.66   31.38   1
   9  -3  -2  886.35   86.74  -2
  -9   3   2  886.35   86.74   1
   9   3  -2  864.10   79.86  -2
  -9  -3   2  864.10   79.86   1
   9  -3  -3  251.97   24.61  -2
  -9   3   3  251.97   24.61   1
   9  -3  -3  246.33   23.97  -2
  -9   3   3  246.33   23.97   1
   9   3  -3  253.15   22.91  -2
  -9  -3   3  253.15   22.91   1
   9  -3  -4  972.89   93.07  -2
  -9   3   4  972.89   93.07   1
   9  -3  -4 1063.79  115.34  -2
  -9   3   4 1063.79  115.34   1
   9   3  -4  902.63   89.71  -2
  -9  -3   4  902.63   89.71   1
   9  -3  -5   38.60    9.06  -2
  -9   3   5   38.60    9.06   1
   9  -3  -5   34.19    7.42  -2
  -9   3   5   34.19    7.42   1
   9   3  -5   31.99    8.58  -2
  -9  -3   5   31.99    8.58   1
   9  -3  -6  535.09   59.68  -2
  -9   3   6  535.09   59.68   1
   9   3  -6  475.11   45.68  -2
  -9  -3   6  475.11   45.68   1
   9  -3  -6  488.33   54.82  -2
  -9   3   6  488.33   54.82   1
   9   3  -6  529.78   53.78  -2
  -9  -3   6  529.78   53.78   1
   9   3  -7   18.71    7.04  -2
  -9  -3   7   18.71    7.04   1
   9  -3  -7   20.03    8.58  -2
  -9   3   7   20.03    8.58   1
   9   3  -7   18.15    7.82  -2
  -9  -3   7   18.15    7.82   1
   9  -3  -7   11.16    9.20  -2
  -9   3   7   11.16    9.20   1
   9   3  -8  607.40   59.46  -2
  -9  -3   8  607.40   59.46   1
   9  -3  -8  614.57   82.10  -2
  -9   3   8  614.57   82.10   1
   9   3  -8  604.37   66.58  -2
  -9  -3   8  604.37   66.58   1
   9  -3  -8  540.21   68.72  -2
  -9   3   8  540.21   68.72   1
   9  -3  -9    9.16    9.41  -2
  -9   3   9    9.16    9.41   1
   9   3  -9   14.38    7.39  -2
  -9  -3   9   14.38    7.39   1
   9   3  -9    9.31    8.05  -2
  -9  -3   9    9.31    8.05   1
   9  -3 -10  284.62   37.15  -2
  -9   3  10  284.62   37.15   1
   9   3 -10  265.37   25.42  -2
  -9  -3  10  265.37   25.42   1
   9   3 -10  255.64   26.98  -2
  -9  -3  10  255.64   26.98   1
   9  -3 -10  244.58   28.90  -2
  -9   3  10  244.58   28.90   1
   9  -3 -11    6.60    8.93  -2
  -9   3  11    6.60    8.93   1
   9  -3 -11    1.38   11.62  -2
  -9   3  11    1.38   11.62   1
   9   3 -11    8.59    8.06  -2
  -9  -3  11    8.59    8.06   1
   9   3 -11    2.72    7.36  -2
  -9  -3  11    2.72    7.36   1
   9  -3 -12   84.34   21.36  -2
  -9   3  12   84.34   21.36   1
   9   3 -12   87.44   15.87  -2
  -9  -3  12   87.44   15.87   1
   9  -3 -12   70.02   17.10  -2
  -9   3  12   70.02   17.10   1
   9  -3 -13    9.68   11.95  -2
  -9   3  13    9.68   11.95   1
   9   3 -13   13.07   13.46  -2
  -9  -3  13   13.07   13.46   1
   9   3 -14   55.43   15.25  -2
  -9  -3  14   55.43   15.25   1
   9  -3 -14   49.80   16.34  -2
  -9   3  14   49.80   16.34   1
   9  -3 -15   13.78   17.42  -2
  -9   3  15   13.78   17.42   1
   9   3 -15   10.25   11.94  -2
  -9  -3  15   10.25   11.94   1
   9  -5  12   10.67   17.87  -2
  -9   5 -12   10.67   17.87   1
   9  -5  11   91.97   25.20  -2
  -9   5 -11   91.97   25.20   1
   9   5  10    7.75   14.56  -2
  -9  -5 -10    7.75   14.56   1
   9  -5  10  -13.32   12.90  -2
  -9   5 -10  -13.32   12.90   1
   9   5   9  311.53   44.02  -2
  -9  -5  -9  311.53   44.02   1
   9  -5   9  286.34   41.87  -2
  -9   5  -9  286.34   41.87   1
   9   5   8   68.66   13.68  -2
  -9  -5  -8   68.66   13.68   1
   9  -5   8   48.71   13.81  -2
  -9   5  -8   48.71   13.81   1
   9   5   7   82.27   16.26  -2
  -9  -5  -7   82.27   16.26   1
   9  -5   7   90.24   16.80  -2
  -9   5  -7   90.24   16.80   1
   9  -5   6   27.13    9.55  -2
  -9   5  -6   27.13    9.55   1
   9   5   6   21.34   11.10  -2
  -9  -5  -6   21.34   11.10   1
   9  -5   5  135.84   19.62  -2
  -9   5  -5  135.84   19.62   1
   9   5   5  140.58   19.89  -2
  -9  -5  -5  140.58   19.89   1
   9  -5   4   29.30    8.58  -2
  -9   5  -4   29.30    8.58   1
   9   5   4   25.54    9.58  -2
  -9  -5  -4   25.54    9.58   1
   9  -5   3  812.58   89.57  -2
  -9   5  -3  812.58   89.57   1
   9   5   3  858.03   67.47  -2
  -9  -5  -3  858.03   67.47   1
   9   5   2    8.91    7.70  -2
  -9  -5  -2    8.91    7.70   1
   9  -5   2   10.30    8.53  -2
  -9   5  -2   10.30    8.53   1
   9  -5   1 1209.40  136.74  -2
  -9   5  -1 1209.40  136.74   1
   9   5   1 1297.18  103.58  -2
  -9  -5  -1 1297.18  103.58   1
   9  -5   0    8.01   12.24  -2
  -9   5   0    8.01   12.24   1
   9   5   0    6.98    6.30  -2
  -9  -5   0    6.98    6.30   1
   9  -5  -1  955.93   90.11  -2
  -9   5   1  955.93   90.11   1
   9   5  -1 1022.33   82.91  -2
  -9  -5   1 1022.33   82.91   1
   9  -5  -1 1061.21   91.81  -2
  -9   5   1 1061.21   91.81   1
   9   5  -2   10.86    5.12  -2
  -9  -5   2   10.86    5.12   1
   9  -5  -2    8.75    7.84  -2
  -9   5   2    8.75    7.84   1
   9  -5  -2   11.51    7.70  -2
  -9   5   2   11.51    7.70   1
   9  -5  -3  983.62  101.78  -2
  -9   5   3  983.62  101.78   1
   9   5  -3  996.99   78.56  -2
  -9  -5   3  996.99   78.56   1
   9  -5  -3 1119.73   99.14  -2
  -9   5   3 1119.73   99.14   1
   9   5  -4   36.71    7.87  -2
  -9  -5   4   36.71    7.87   1
   9  -5  -4   38.53   10.86  -2
  -9   5   4   38.53   10.86   1
   9  -5  -4   50.76   10.94  -2
  -9   5   4   50.76   10.94   1
   9  -5  -5  593.69   59.82  -2
  -9   5   5  593.69   59.82   1
   9  -5  -5  542.76   55.73  -2
  -9   5   5  542.76   55.73   1
   9   5  -5  522.39   43.97  -2
  -9  -5   5  522.39   43.97   1
   9  -5  -6   58.76   13.86  -2
  -9   5   6   58.76   13.86   1
   9  -5  -6   80.08   17.84  -2
  -9   5   6   80.08   17.84   1
   9   5  -6   62.82    8.13  -2
  -9  -5   6   62.82    8.13   1
   9   5  -6   48.81    7.28  -2
  -9  -5   6   48.81    7.28   1
   9   5  -7  550.63   60.05  -2
  -9  -5   7  550.63   60.05   1
   9   5  -7  441.60   38.19  -2
  -9  -5   7  441.60   38.19   1
   9  -5  -7  505.77   55.70  -2
  -9   5   7  505.77   55.70   1
   9  -5  -7  475.93   60.42  -2
  -9   5   7  475.93   60.42   1
   9  -5  -8    4.15    8.50  -2
  -9   5   8    4.15    8.50   1
   9   5  -8   -2.40    3.84  -2
  -9  -5   8   -2.40    3.84   1
   9  -5  -8   10.50    9.65  -2
  -9   5   8   10.50    9.65   1
   9   5  -8    1.41    4.53  -2
  -9  -5   8    1.41    4.53   1
   9  -5  -9  179.40   25.87  -2
  -9   5   9  179.40   25.87   1
   9   5  -9  172.31   18.43  -2
  -9  -5   9  172.31   18.43   1
   9  -5  -9  191.21   24.35  -2
  -9   5   9  191.21   24.35   1
   9  -5 -10   15.84   10.40  -2
  -9   5  10   15.84   10.40   1
   9   5 -10    8.86    5.79  -2
  -9  -5  10    8.86    5.79   1
   9  -5 -10   -0.35   11.33  -2
  -9   5  10   -0.35   11.33   1
   9   5 -11  135.32   14.72  -2
  -9  -5  11  135.32   14.72   1
   9  -5 -11  126.31   21.92  -2
  -9   5  11  126.31   21.92   1
   9  -5 -11  116.18   19.84  -2
  -9   5  11  116.18   19.84   1
   9   5 -11  108.43   13.79  -2
  -9  -5  11  108.43   13.79   1
   9  -5 -12   -6.77   16.66  -2
  -9   5  12   -6.77   16.66   1
   9   5 -12   14.69    6.75  -2
  -9  -5  12   14.69    6.75   1
   9  -5 -12    4.69   11.26  -2
  -9   5  12    4.69   11.26   1
   9  -5 -13   50.00   17.73  -2
  -9   5  13   50.00   17.73   1
   9   5 -13   41.53    8.83  -2
  -9  -5  13   41.53    8.83   1
   9  -5 -14   14.61   15.31  -2
  -9   5  14   14.61   15.31   1
   9  -7  12   76.61   26.66  -2
  -9   7 -12   76.61   26.66   1
   9  -7  11   34.76   14.98  -2
  -9   7 -11   34.76   14.98   1
   9  -7  10  176.31   27.41  -2
  -9   7 -10  176.31   27.41   1
   9  -7   9   48.49   13.74  -2
  -9   7  -9   48.49   13.74   1
   9   7   9   73.47   20.77  -2
  -9  -7  -9   73.47   20.77   1
   9  -7   8  240.54   32.74  -2
  -9   7  -8  240.54   32.74   1
   9   7   8  207.42   28.48  -2
  -9  -7  -8  207.42   28.48   1
   9  -7   7    1.99    8.99  -2
  -9   7  -7    1.99    8.99   1
   9   7   7   26.21   13.62  -2
  -9  -7  -7   26.21   13.62   1
   9  -7   6  496.12   64.11  -2
  -9   7  -6  496.12   64.11   1
   9   7   6  536.68   62.27  -2
  -9  -7  -6  536.68   62.27   1
   9  -7   5  132.96   18.16  -2
  -9   7  -5  132.96   18.16   1
   9   7   5  130.61   18.48  -2
  -9  -7  -5  130.61   18.48   1
   9  -7   4  550.33   51.73  -2
  -9   7  -4  550.33   51.73   1
   9   7   4  555.76   49.73  -2
  -9  -7  -4  555.76   49.73   1
   9   7   3  110.27   14.50  -2
  -9  -7  -3  110.27   14.50   1
   9  -7   3   89.07   14.59  -2
  -9   7  -3   89.07   14.59   1
   9  -7   2  375.79   46.74  -2
  -9   7  -2  375.79   46.74   1
   9   7   2  391.43   36.46  -2
  -9  -7  -2  391.43   36.46   1
   9  -7   1  392.69   45.90  -2
  -9   7  -1  392.69   45.90   1
   9  -7   1  410.93   44.59  -2
  -9   7  -1  410.93   44.59   1
   9   7   1  429.00   35.52  -2
  -9  -7  -1  429.00   35.52   1
   9  -7   0  632.36   72.19  -2
  -9   7   0  632.36   72.19   1
   9   7   0  651.01   49.81  -2
  -9  -7   0  651.01   49.81   1
   9  -7   0  623.68   60.11  -2
  -9   7   0  623.68   60.11   1
   9  -7  -1  300.67   39.71  -2
  -9   7   1  300.67   39.71   1
   9  -7  -1  325.23   31.65  -2
  -9   7   1  325.23   31.65   1
   9   7  -1  296.11   28.61  -2
  -9  -7   1  296.11   28.61   1
   9   7  -2  273.21   22.45  -2
  -9  -7   2  273.21   22.45   1
   9  -7  -2  276.20   28.77  -2
  -9   7   2  276.20   28.77   1
   9  -7  -2  276.06   29.66  -2
  -9   7   2  276.06   29.66   1
   9   7  -3   95.83    9.38  -2
  -9  -7   3   95.83    9.38   1
   9  -7  -3  103.35   17.66  -2
  -9   7   3  103.35   17.66   1
   9  -7  -3  106.34   18.56  -2
  -9   7   3  106.34   18.56   1
   9  -7  -4  335.96   34.88  -2
  -9   7   4  335.96   34.88   1
   9  -7  -4  336.91   34.96  -2
  -9   7   4  336.91   34.96   1
   9   7  -4  324.13   24.19  -2
  -9  -7   4  324.13   24.19   1
   9  -7  -5  234.54   32.22  -2
  -9   7   5  234.54   32.22   1
   9  -7  -5  213.37   22.83  -2
  -9   7   5  213.37   22.83   1
   9   7  -5  192.79   18.16  -2
  -9  -7   5  192.79   18.16   1
   9  -7  -6   87.85   16.61  -2
  -9   7   6   87.85   16.61   1
   9  -7  -6   96.10   18.30  -2
  -9   7   6   96.10   18.30   1
   9   7  -6  102.44    9.86  -2
  -9  -7   6  102.44    9.86   1
   9  -7  -7  312.74   38.11  -2
  -9   7   7  312.74   38.11   1
   9  -7  -7  309.74   44.00  -2
  -9   7   7  309.74   44.00   1
   9   7  -7  287.66   19.90  -2
  -9  -7   7  287.66   19.90   1
   9   7  -7  294.19   24.30  -2
  -9  -7   7  294.19   24.30   1
   9  -7  -8  225.98   29.31  -2
  -9   7   8  225.98   29.31   1
   9  -7  -8  280.12   32.70  -2
  -9   7   8  280.12   32.70   1
   9  -7  -9   49.37   14.80  -2
  -9   7   9   49.37   14.80   1
   9  -7  -9   55.46   15.94  -2
  -9   7   9   55.46   15.94   1
   9  -7 -10   94.60   15.94  -2
  -9   7  10   94.60   15.94   1
   9  -7 -11    4.49   12.24  -2
  -9   7  11    4.49   12.24   1
   9  -7 -12   66.97   18.42  -2
  -9   7  12   66.97   18.42   1
   9  -7 -13   15.68   14.94  -2
  -9   7  13   15.68   14.94   1
   9  -7 -14   38.40   13.90  -2
  -9   7  14   38.40   13.90   1
   9  -9  11   32.56   16.03  -2
  -9   9 -11   32.56   16.03   1
   9  -9  10  131.39   31.34  -2
  -9   9 -10  131.39   31.34   1
   9  -9   9   36.25   18.53  -2
  -9   9  -9   36.25   18.53   1
   9  -9   8  246.78   36.93  -2
  -9   9  -8  246.78   36.93   1
   9   9   8  299.53   35.07  -2
  -9  -9  -8  299.53   35.07   1
   9  -9   7  196.62   25.65  -2
  -9   9  -7  196.62   25.65   1
   9   9   7  241.34   32.99  -2
  -9  -9  -7  241.34   32.99   1
   9   9   6  255.94   32.29  -2
  -9  -9  -6  255.94   32.29   1
   9  -9   6  278.95   31.10  -2
  -9   9  -6  278.95   31.10   1
   9   9   5  295.92   32.13  -2
  -9  -9  -5  295.92   32.13   1
   9  -9   5  255.87   26.05  -2
  -9   9  -5  255.87   26.05   1
   9  -9   4  225.64   26.80  -2
  -9   9  -4  225.64   26.80   1
   9  -9   4  231.61   25.31  -2
  -9   9  -4  231.61   25.31   1
   9   9   4  202.43   23.47  -2
  -9  -9  -4  202.43   23.47   1
   9  -9   3   82.05   12.96  -2
  -9   9  -3   82.05   12.96   1
   9   9   3   72.55   14.21  -2
  -9  -9  -3   72.55   14.21   1
   9  -9   3   63.26   13.38  -2
  -9   9  -3   63.26   13.38   1
   9  -9   2  167.26   18.10  -2
  -9   9  -2  167.26   18.10   1
   9  -9   2  154.93   22.48  -2
  -9   9  -2  154.93   22.48   1
   9   9   2  177.92   18.94  -2
  -9  -9  -2  177.92   18.94   1
   9  -9   1   28.79    9.66  -2
  -9   9  -1   28.79    9.66   1
   9   9   1   42.16   10.14  -2
  -9  -9  -1   42.16   10.14   1
   9  -9   1   40.84   11.76  -2
  -9   9  -1   40.84   11.76   1
   9  -9   0  447.33   52.34  -2
  -9   9   0  447.33   52.34   1
   9  -9   0  451.42   43.02  -2
  -9   9   0  451.42   43.02   1
   9   9   0  464.22   39.44  -2
  -9  -9   0  464.22   39.44   1
   9   9  -1   82.89   12.10  -2
  -9  -9   1   82.89   12.10   1
   9  -9  -1   95.53   14.80  -2
  -9   9   1   95.53   14.80   1
   9  -9  -1  104.82   13.44  -2
  -9   9   1  104.82   13.44   1
   9   9  -2  200.48   19.82  -2
  -9  -9   2  200.48   19.82   1
   9  -9  -2  181.60   24.67  -2
  -9   9   2  181.60   24.67   1
   9  -9  -2  210.38   27.60  -2
  -9   9   2  210.38   27.60   1
   9  -9  -3   97.32   14.45  -2
  -9   9   3   97.32   14.45   1
   9  -9  -3  119.41   15.62  -2
  -9   9   3  119.41   15.62   1
   9   9  -3  100.64   12.08  -2
  -9  -9   3  100.64   12.08   1
   9  -9  -4  141.12   18.32  -2
  -9   9   4  141.12   18.32   1
   9  -9  -4  132.06   21.23  -2
  -9   9   4  132.06   21.23   1
   9   9  -4  149.31   13.42  -2
  -9  -9   4  149.31   13.42   1
   9  -9  -5   32.79   12.78  -2
  -9   9   5   32.79   12.78   1
   9  -9  -5   18.88    9.98  -2
  -9   9   5   18.88    9.98   1
   9  -9  -6    1.87   10.61  -2
  -9   9   6    1.87   10.61   1
   9   9  -6   25.10    4.48  -2
  -9  -9   6   25.10    4.48   1
   9  -9  -6   25.85   12.05  -2
  -9   9   6   25.85   12.05   1
   9   9  -6   27.02    4.48  -2
  -9  -9   6   27.02    4.48   1
   9  -9  -7    9.16   11.26  -2
  -9   9   7    9.16   11.26   1
   9  -9  -8  185.61   28.42  -2
  -9   9   8  185.61   28.42   1
   9  -9  -9   86.66   20.85  -2
  -9   9   9   86.66   20.85   1
   9  -9 -10  100.56   20.94  -2
  -9   9  10  100.56   20.94   1
   9  -9 -11   23.40   17.79  -2
  -9   9  11   23.40   17.79   1
   9  -9 -12  118.61   26.67  -2
  -9   9  12  118.61   26.67   1
   9  -9 -13    5.50   18.38  -2
  -9   9  13    5.50   18.38   1
   9 -11  10    4.35   14.99  -2
  -9  11 -10    4.35   14.99   1
   9 -11   9  215.90   32.46  -2
  -9  11  -9  215.90   32.46   1
   9 -11   8    7.55   16.10  -2
  -9  11  -8    7.55   16.10   1
   9 -11   7  292.44   38.75  -2
  -9  11  -7  292.44   38.75   1
   9  11   6    4.54   12.10  -2
  -9 -11  -6    4.54   12.10   1
   9 -11   6    2.53    8.98  -2
  -9  11  -6    2.53    8.98   1
   9  11   5  293.84   33.46  -2
  -9 -11  -5  293.84   33.46   1
   9 -11   5  309.42   33.39  -2
  -9  11  -5  309.42   33.39   1
   9  11   4   -2.69    9.70  -2
  -9 -11  -4   -2.69    9.70   1
   9 -11   4   13.32   10.08  -2
  -9  11  -4   13.32   10.08   1
   9  11   3  471.75   43.28  -2
  -9 -11  -3  471.75   43.28   1
   9 -11   3  487.60   44.50  -2
  -9  11  -3  487.60   44.50   1
   9 -11   2    4.32    9.79  -2
  -9  11  -2    4.32    9.79   1
   9  11   2   11.11    8.35  -2
  -9 -11  -2   11.11    8.35   1
   9  11   1  431.73   43.23  -2
  -9 -11  -1  431.73   43.23   1
   9 -11   1  468.65   38.91  -2
  -9  11  -1  468.65   38.91   1
   9  11   0   22.52    8.06  -2
  -9 -11   0   22.52    8.06   1
   9 -11   0   43.56   14.67  -2
  -9  11   0   43.56   14.67   1
   9  11  -1  404.23   36.40  -2
  -9 -11   1  404.23   36.40   1
   9 -11  -1  404.96   38.42  -2
  -9  11   1  404.96   38.42   1
   9 -11  -2  167.10   21.25  -2
  -9  11   2  167.10   21.25   1
   9  11  -2  156.58   18.26  -2
  -9 -11   2  156.58   18.26   1
   9 -11  -3  363.85   40.99  -2
  -9  11   3  363.85   40.99   1
   9  11  -3  361.51   29.76  -2
  -9 -11   3  361.51   29.76   1
   9  11  -4   53.06    8.26  -2
  -9 -11   4   53.06    8.26   1
   9 -11  -4   55.09   12.14  -2
  -9  11   4   55.09   12.14   1
   9 -11  -5  306.16   44.11  -2
  -9  11   5  306.16   44.11   1
   9  11  -5  327.74   33.49  -2
  -9 -11   5  327.74   33.49   1
   9 -11  -6   74.54   18.06  -2
  -9  11   6   74.54   18.06   1
   9 -11  -7  187.25   30.18  -2
  -9  11   7  187.25   30.18   1
   9 -11  -8   12.65   11.04  -2
  -9  11   8   12.65   11.04   1
   9 -11  -9   99.81   22.21  -2
  -9  11   9   99.81   22.21   1
   9 -11 -10    4.31   15.90  -2
  -9  11  10    4.31   15.90   1
   9 -11 -11  115.89   25.58  -2
  -9  11  11  115.89   25.58   1
   9 -11 -12   -2.33   13.07  -2
  -9  11  12   -2.33   13.07   1
   9 -13   9    8.54   20.37  -2
  -9  13  -9    8.54   20.37   1
   9 -13   8  130.97   25.22  -2
  -9  13  -8  130.97   25.22   1
   9 -13   7    4.35   16.61  -2
  -9  13  -7    4.35   16.61   1
   9 -13   6   40.02   19.82  -2
  -9  13  -6   40.02   19.82   1
   9 -13   5   28.29   16.34  -2
  -9  13  -5   28.29   16.34   1
   9 -13   4  125.98   24.29  -2
  -9  13  -4  125.98   24.29   1
   9  13   4  180.67   23.89  -2
  -9 -13  -4  180.67   23.89   1
   9  13   3    6.18   10.70  -2
  -9 -13  -3    6.18   10.70   1
   9 -13   3    5.23   10.10  -2
  -9  13  -3    5.23   10.10   1
   9 -13   2  319.46   38.74  -2
  -9  13  -2  319.46   38.74   1
   9  13   2  330.13   33.57  -2
  -9 -13  -2  330.13   33.57   1
   9  13   1  -10.51    8.00  -2
  -9 -13  -1  -10.51    8.00   1
   9 -13   1    3.21   10.26  -2
  -9  13  -1    3.21   10.26   1
   9 -13   0  324.38   35.79  -2
  -9  13   0  324.38   35.79   1
   9  13   0  295.33   32.38  -2
  -9 -13   0  295.33   32.38   1
   9  13  -1   -4.16    9.31  -2
  -9 -13   1   -4.16    9.31   1
   9 -13  -1   13.09   11.86  -2
  -9  13   1   13.09   11.86   1
   9 -13  -2  327.99   38.82  -2
  -9  13   2  327.99   38.82   1
   9  13  -2  326.20   41.10  -2
  -9 -13   2  326.20   41.10   1
   9 -13  -3   -2.83    8.27  -2
  -9  13   3   -2.83    8.27   1
   9  13  -3    7.50    6.93  -2
  -9 -13   3    7.50    6.93   1
   9  13  -4  427.91   47.18  -2
  -9 -13   4  427.91   47.18   1
   9 -13  -4  406.33   40.78  -2
  -9  13   4  406.33   40.78   1
   9  13  -5    5.82    3.84  -2
  -9 -13   5    5.82    3.84   1
   9 -13  -5   24.60   15.22  -2
  -9  13   5   24.60   15.22   1
   9 -13  -6  171.75   30.19  -2
  -9  13   6  171.75   30.19   1
   9 -13  -7   22.17   17.09  -2
  -9  13   7   22.17   17.09   1
   9 -13  -8   76.19   22.98  -2
  -9  13   8   76.19   22.98   1
   9 -13  -9   -6.63   13.26  -2
  -9  13   9   -6.63   13.26   1
   9 -13 -10   46.78   25.57  -2
  -9  13  10   46.78   25.57   1
   9 -13 -11   11.19   22.19  -2
  -9  13  11   11.19   22.19   1
   9 -15   7   50.07   21.44  -2
  -9  15  -7   50.07   21.44   1
   9 -15   6    8.03   17.14  -2
  -9  15  -6    8.03   17.14   1
   9 -15   5  116.35   25.73  -2
  -9  15  -5  116.35   25.73   1
   9 -15   4   19.71   14.70  -2
  -9  15  -4   19.71   14.70   1
   9 -15   3  159.05   25.73  -2
  -9  15  -3  159.05   25.73   1
   9 -15   2   49.56   16.34  -2
  -9  15  -2   49.56   16.34   1
   9  15   2   48.03   14.42  -2
  -9 -15  -2   48.03   14.42   1
   9 -15   1   66.78   20.99  -2
  -9  15  -1   66.78   20.99   1
   9  15   1  122.04   21.14  -2
  -9 -15  -1  122.04   21.14   1
   9  15   0   95.73   17.12  -2
  -9 -15   0   95.73   17.12   1
   9 -15   0  100.54   22.08  -2
  -9  15   0  100.54   22.08   1
   9 -15  -1  102.80   21.44  -2
  -9  15   1  102.80   21.44   1
   9  15  -1  116.41   17.15  -2
  -9 -15   1  116.41   17.15   1
   9  15  -2   90.68   16.40  -2
  -9 -15   2   90.68   16.40   1
   9 -15  -2   84.45   17.86  -2
  -9  15   2   84.45   17.86   1
   9  15  -3   88.96   17.31  -2
  -9 -15   3   88.96   17.31   1
   9 -15  -3   75.04   20.82  -2
  -9  15   3   75.04   20.82   1
   9 -15  -4   92.27   21.18  -2
  -9  15   4   92.27   21.18   1
   9  15  -4  116.14   16.99  -2
  -9 -15   4  116.14   16.99   1
   9 -15  -5  132.44   23.23  -2
  -9  15   5  132.44   23.23   1
   9  15  -5  102.56   13.87  -2
  -9 -15   5  102.56   13.87   1
   9 -15  -6  118.96   24.54  -2
  -9  15   6  118.96   24.54   1
   9 -15  -7  147.59   25.42  -2
  -9  15   7  147.59   25.42   1
   9 -15  -8   45.33   20.19  -2
  -9  15   8   45.33   20.19   1
   9 -15  -9   74.60   26.72  -2
  -9  15   9   74.60   26.72   1
   9 -17   4   35.31   18.21  -2
  -9  17  -4   35.31   18.21   1
   9 -17   3   72.94   21.18  -2
  -9  17  -3   72.94   21.18   1
   9 -17   2   10.38   18.21  -2
  -9  17  -2   10.38   18.21   1
   9 -17   1  195.03   27.01  -2
  -9  17  -1  195.03   27.01   1
   9 -17   0   27.20   11.82  -2
  -9  17   0   27.20   11.82   1
   9  17  -1   96.42   20.29  -2
  -9 -17   1   96.42   20.29   1
   9 -17  -1   47.43   19.73  -2
  -9  17   1   47.43   19.73   1
   9  17  -2   10.68   10.85  -2
  -9 -17   2   10.68   10.85   1
   9 -17  -2   13.01   13.25  -2
  -9  17   2   13.01   13.25   1
   9  17  -3   26.15   11.49  -2
  -9 -17   3   26.15   11.49   1
   9 -17  -3   64.22   23.82  -2
  -9  17   3   64.22   23.82   1
   9 -17  -4    9.97   15.42  -2
  -9  17   4    9.97   15.42   1
   9 -17  -5   68.82   21.50  -2
  -9  17   5   68.82   21.50   1
   9 -17  -6   -6.48   21.79  -2
  -9  17   6   -6.48   21.79   1
   8   0  12  147.57   25.26  -2
  -8   0 -12  147.57   25.26   1
   8   0  11   -0.85   10.82  -2
  -8   0 -11   -0.85   10.82   1
   8   0  10  132.71   24.35  -2
  -8   0 -10  132.71   24.35   1
   8   0   9    5.70    9.39  -2
  -8   0  -9    5.70    9.39   1
   8   0   8  489.35   41.28  -2
  -8   0  -8  489.35   41.28   1
   8   0   7   -4.07    8.48  -2
  -8   0  -7   -4.07    8.48   1
   8   0   6 1276.90  105.15  -2
  -8   0  -6 1276.90  105.15   1
   8   0   5   -0.36    7.47  -2
  -8   0  -5   -0.36    7.47   1
   8   0   4 1259.52  102.34  -2
  -8   0  -4 1259.52  102.34   1
   8   0   3    2.34    7.76  -2
  -8   0  -3    2.34    7.76   1
   8   0   2  379.75   32.40  -2
  -8   0  -2  379.75   32.40   1
   8   0   1    2.12    5.38  -2
  -8   0  -1    2.12    5.38   1
   8   0   0   99.79   11.89  -2
  -8   0   0   99.79   11.89   1
   8   0  -1    8.48    6.50  -2
  -8   0   1    8.48    6.50   1
   8   0  -2  848.73   93.94  -2
  -8   0   2  848.73   93.94   1
   8   0  -3    9.84    5.15  -2
  -8   0   3    9.84    5.15   1
   8   0  -4  855.04   89.78  -2
  -8   0   4  855.04   89.78   1
   8   0  -4  774.39   79.15  -2
  -8   0   4  774.39   79.15   1
   8   0  -5    5.71    5.54  -2
  -8   0   5    5.71    5.54   1
   8   0  -5    3.73    6.26  -2
  -8   0   5    3.73    6.26   1
   8   0  -6 1542.16  127.73  -2
  -8   0   6 1542.16  127.73   1
   8   0  -6 1574.28  165.44  -2
  -8   0   6 1574.28  165.44   1
   8   0  -7    7.85    6.42  -2
  -8   0   7    7.85    6.42   1
   8   0  -7    1.56    5.81  -2
  -8   0   7    1.56    5.81   1
   8   0  -8  108.92   14.66  -2
  -8   0   8  108.92   14.66   1
   8   0  -8  125.86   14.46  -2
  -8   0   8  125.86   14.46   1
   8   0  -9    4.84    6.37  -2
  -8   0   9    4.84    6.37   1
   8   0  -9   13.03    7.14  -2
  -8   0   9   13.03    7.14   1
   8   0 -10  204.97   27.98  -2
  -8   0  10  204.97   27.98   1
   8   0 -10  263.83   33.49  -2
  -8   0  10  263.83   33.49   1
   8   0 -11    5.01    8.29  -2
  -8   0  11    5.01    8.29   1
   8   0 -11    2.05    8.48  -2
  -8   0  11    2.05    8.48   1
   8   0 -12  131.88   21.07  -2
  -8   0  12  131.88   21.07   1
   8   0 -12  142.76   22.34  -2
  -8   0  12  142.76   22.34   1
   8   0 -14  102.92   20.27  -2
  -8   0  14  102.92   20.27   1
   8   0 -15    3.82   15.55  -2
  -8   0  15    3.82   15.55   1
   8  -2  13  161.47   27.15  -2
  -8   2 -13  161.47   27.15   1
   8  -2  12   10.78   13.74  -2
  -8   2 -12   10.78   13.74   1
   8   2  12   15.36   17.63  -2
  -8  -2 -12   15.36   17.63   1
   8   2  11  198.72   26.42  -2
  -8  -2 -11  198.72   26.42   1
   8  -2  11  224.01   27.04  -2
  -8   2 -11  224.01   27.04   1
   8   2  10   52.36   15.73  -2
  -8  -2 -10   52.36   15.73   1
   8  -2  10   52.89   16.00  -2
  -8   2 -10   52.89   16.00   1
   8  -2   9  233.53   25.76  -2
  -8   2  -9  233.53   25.76   1
   8   2   9  246.93   32.06  -2
  -8  -2  -9  246.93   32.06   1
   8  -2   8   73.89   15.57  -2
  -8   2  -8   73.89   15.57   1
   8   2   8   78.24   16.32  -2
  -8  -2  -8   78.24   16.32   1
   8  -2   7  418.74   37.01  -2
  -8   2  -7  418.74   37.01   1
   8   2   7  439.46   41.46  -2
  -8  -2  -7  439.46   41.46   1
   8  -2   6  166.52   17.60  -2
  -8   2  -6  166.52   17.60   1
   8   2   6  150.75   17.52  -2
  -8  -2  -6  150.75   17.52   1
   8   2   5  773.53   73.04  -2
  -8  -2  -5  773.53   73.04   1
   8  -2   5  690.85   61.07  -2
  -8   2  -5  690.85   61.07   1
   8   2   4  611.20   52.86  -2
  -8  -2  -4  611.20   52.86   1
   8  -2   4  576.94   66.00  -2
  -8   2  -4  576.94   66.00   1
   8  -2   3  989.05   81.47  -2
  -8   2  -3  989.05   81.47   1
   8   2   3  989.03   78.18  -2
  -8  -2  -3  989.03   78.18   1
   8  -2   2 1006.97  100.42  -2
  -8   2  -2 1006.97  100.42   1
   8   2   2  970.10   74.14  -2
  -8  -2  -2  970.10   74.14   1
   8   2   1  326.65   27.57  -2
  -8  -2  -1  326.65   27.57   1
   8  -2   1  300.06   29.50  -2
  -8   2  -1  300.06   29.50   1
   8  -2   0    3.90    6.24  -2
  -8   2   0    3.90    6.24   1
   8   2   0   10.65    5.97  -2
  -8  -2   0   10.65    5.97   1
   8   2  -1  729.72   60.42  -2
  -8  -2   1  729.72   60.42   1
   8  -2  -1  709.30   66.54  -2
  -8   2   1  709.30   66.54   1
   8  -2  -2  150.28   16.82  -2
  -8   2   2  150.28   16.82   1
   8   2  -2  127.82   17.22  -2
  -8  -2   2  127.82   17.22   1
   8  -2  -3 1015.49   94.14  -2
  -8   2   3 1015.49   94.14   1
   8  -2  -3 1169.87  111.20  -2
  -8   2   3 1169.87  111.20   1
   8   2  -3 1034.20  101.55  -2
  -8  -2   3 1034.20  101.55   1
   8  -2  -4  145.93   15.60  -2
  -8   2   4  145.93   15.60   1
   8   2  -4  138.16   15.52  -2
  -8  -2   4  138.16   15.52   1
   8  -2  -4  176.46   16.56  -2
  -8   2   4  176.46   16.56   1
   8  -2  -5  955.93   93.20  -2
  -8   2   5  955.93   93.20   1
   8  -2  -5  990.56   93.55  -2
  -8   2   5  990.56   93.55   1
   8   2  -5  905.72   74.21  -2
  -8  -2   5  905.72   74.21   1
   8   2  -5  999.01   92.45  -2
  -8  -2   5  999.01   92.45   1
   8  -2  -6   25.76    7.60  -2
  -8   2   6   25.76    7.60   1
   8  -2  -6   17.40    8.00  -2
  -8   2   6   17.40    8.00   1
   8   2  -6   12.18    5.57  -2
  -8  -2   6   12.18    5.57   1
   8   2  -6   21.48    6.70  -2
  -8  -2   6   21.48    6.70   1
   8  -2  -7  400.20   35.73  -2
  -8   2   7  400.20   35.73   1
   8  -2  -7  402.03   36.59  -2
  -8   2   7  402.03   36.59   1
   8   2  -7  426.79   46.80  -2
  -8  -2   7  426.79   46.80   1
   8   2  -7  411.48   35.39  -2
  -8  -2   7  411.48   35.39   1
   8  -2  -8   15.46    7.79  -2
  -8   2   8   15.46    7.79   1
   8   2  -8   28.68    8.26  -2
  -8  -2   8   28.68    8.26   1
   8   2  -8   25.40    7.84  -2
  -8  -2   8   25.40    7.84   1
   8  -2  -8   25.14    9.65  -2
  -8   2   8   25.14    9.65   1
   8   2  -9  217.23   27.58  -2
  -8  -2   9  217.23   27.58   1
   8  -2  -9  236.72   30.37  -2
  -8   2   9  236.72   30.37   1
   8   2  -9  203.33   21.20  -2
  -8  -2   9  203.33   21.20   1
   8  -2  -9  164.67   22.91  -2
  -8   2   9  164.67   22.91   1
   8  -2 -10   38.70   11.04  -2
  -8   2  10   38.70   11.04   1
   8   2 -10   49.92   11.55  -2
  -8  -2  10   49.92   11.55   1
   8  -2 -10   37.44   11.55  -2
  -8   2  10   37.44   11.55   1
   8   2 -10   43.91    9.23  -2
  -8  -2  10   43.91    9.23   1
   8  -2 -11  114.46   21.07  -2
  -8   2  11  114.46   21.07   1
   8   2 -11  111.91   16.74  -2
  -8  -2  11  111.91   16.74   1
   8   2 -11  115.28   18.03  -2
  -8  -2  11  115.28   18.03   1
   8  -2 -11  108.48   17.66  -2
  -8   2  11  108.48   17.66   1
   8  -2 -12   37.99   12.70  -2
  -8   2  12   37.99   12.70   1
   8   2 -12   32.54    8.64  -2
  -8  -2  12   32.54    8.64   1
   8   2 -12   30.96   11.28  -2
  -8  -2  12   30.96   11.28   1
   8  -2 -12   44.51   16.29  -2
  -8   2  12   44.51   16.29   1
   8   2 -13   95.48   15.28  -2
  -8  -2  13   95.48   15.28   1
   8  -2 -13  101.96   20.59  -2
  -8   2  13  101.96   20.59   1
   8   2 -14   42.10   13.82  -2
  -8  -2  14   42.10   13.82   1
   8  -2 -14   31.83   15.44  -2
  -8   2  14   31.83   15.44   1
   8   2 -15   39.08   15.57  -2
  -8  -2  15   39.08   15.57   1
   8  -2 -15   43.56   17.36  -2
  -8   2  15   43.56   17.36   1
   8  -4  13  158.73   32.94  -2
  -8   4 -13  158.73   32.94   1
   8  -4  12  144.72   27.74  -2
  -8   4 -12  144.72   27.74   1
   8   4  11  165.54   28.96  -2
  -8  -4 -11  165.54   28.96   1
   8  -4  11  155.05   24.45  -2
  -8   4 -11  155.05   24.45   1
   8  -4  10  270.18   31.50  -2
  -8   4 -10  270.18   31.50   1
   8   4  10  292.82   32.94  -2
  -8  -4 -10  292.82   32.94   1
   8  -4   9  183.50   22.05  -2
  -8   4  -9  183.50   22.05   1
   8   4   9  182.61   21.74  -2
  -8  -4  -9  182.61   21.74   1
   8   4   8   24.61   12.30  -2
  -8  -4  -8   24.61   12.30   1
   8  -4   8   29.10   10.86  -2
  -8   4  -8   29.10   10.86   1
   8  -4   7   48.46   13.26  -2
  -8   4  -7   48.46   13.26   1
   8   4   7   65.82   12.14  -2
  -8  -4  -7   65.82   12.14   1
   8  -4   6  121.08   18.53  -2
  -8   4  -6  121.08   18.53   1
   8   4   6  145.31   16.45  -2
  -8  -4  -6  145.31   16.45   1
   8  -4   5   61.25   13.26  -2
  -8   4  -5   61.25   13.26   1
   8   4   5   59.96   10.94  -2
  -8  -4  -5   59.96   10.94   1
   8   4   4   88.72   13.02  -2
  -8  -4  -4   88.72   13.02   1
   8  -4   4   83.16   13.18  -2
  -8   4  -4   83.16   13.18   1
   8  -4   3  241.37   24.24  -2
  -8   4  -3  241.37   24.24   1
   8   4   3  252.49   20.56  -2
  -8  -4  -3  252.49   20.56   1
   8   4   2  486.05   36.75  -2
  -8  -4  -2  486.05   36.75   1
   8  -4   2  448.50   44.96  -2
  -8   4  -2  448.50   44.96   1
   8  -4   1   53.47   10.82  -2
  -8   4  -1   53.47   10.82   1
   8   4   1   49.12    9.18  -2
  -8  -4  -1   49.12    9.18   1
   8  -4   0  943.51  104.80  -2
  -8   4   0  943.51  104.80   1
   8   4   0  999.94   77.33  -2
  -8  -4   0  999.94   77.33   1
   8  -4  -1  903.67   83.65  -2
  -8   4   1  903.67   83.65   1
   8   4  -1  932.70   76.74  -2
  -8  -4   1  932.70   76.74   1
   8  -4  -2  568.50   58.13  -2
  -8   4   2  568.50   58.13   1
   8  -4  -2  597.20   52.82  -2
  -8   4   2  597.20   52.82   1
   8   4  -2  599.55   45.84  -2
  -8  -4   2  599.55   45.84   1
   8  -4  -3  448.24   43.89  -2
  -8   4   3  448.24   43.89   1
   8   4  -3  448.66   39.55  -2
  -8  -4   3  448.66   39.55   1
   8  -4  -3  476.95   43.68  -2
  -8   4   3  476.95   43.68   1
   8   4  -4  352.91   30.16  -2
  -8  -4   4  352.91   30.16   1
   8  -4  -4  375.51   38.26  -2
  -8   4   4  375.51   38.26   1
   8  -4  -4  424.29   38.11  -2
  -8   4   4  424.29   38.11   1
   8  -4  -5  408.66   38.85  -2
  -8   4   5  408.66   38.85   1
   8   4  -5  420.38   37.62  -2
  -8  -4   5  420.38   37.62   1
   8  -4  -5  485.88   42.00  -2
  -8   4   5  485.88   42.00   1
   8   4  -5  458.83   40.19  -2
  -8  -4   5  458.83   40.19   1
   8  -4  -6  358.86   45.66  -2
  -8   4   6  358.86   45.66   1
   8  -4  -6  373.81   35.74  -2
  -8   4   6  373.81   35.74   1
   8   4  -6  363.94   32.35  -2
  -8  -4   6  363.94   32.35   1
   8   4  -6  415.94   45.46  -2
  -8  -4   6  415.94   45.46   1
   8  -4  -7  443.38   51.92  -2
  -8   4   7  443.38   51.92   1
   8   4  -7  475.19   43.06  -2
  -8  -4   7  475.19   43.06   1
   8  -4  -7  503.33   62.18  -2
  -8   4   7  503.33   62.18   1
   8   4  -7  535.13   50.40  -2
  -8  -4   7  535.13   50.40   1
   8  -4  -8  302.50   37.90  -2
  -8   4   8  302.50   37.90   1
   8   4  -8  306.35   36.80  -2
  -8  -4   8  306.35   36.80   1
   8   4  -8  313.65   32.45  -2
  -8  -4   8  313.65   32.45   1
   8  -4  -8  280.89   34.16  -2
  -8   4   8  280.89   34.16   1
   8  -4  -9  354.11   49.62  -2
  -8   4   9  354.11   49.62   1
   8   4  -9  336.87   35.78  -2
  -8  -4   9  336.87   35.78   1
   8   4  -9  343.18   32.99  -2
  -8  -4   9  343.18   32.99   1
   8  -4  -9  283.80   37.73  -2
  -8   4   9  283.80   37.73   1
   8  -4 -10  153.09   23.44  -2
  -8   4  10  153.09   23.44   1
   8  -4 -10  190.96   28.98  -2
  -8   4  10  190.96   28.98   1
   8   4 -10  233.12   23.70  -2
  -8  -4  10  233.12   23.70   1
   8   4 -10  204.17   20.11  -2
  -8  -4  10  204.17   20.11   1
   8  -4 -11  144.70   27.10  -2
  -8   4  11  144.70   27.10   1
   8   4 -11  165.65   21.01  -2
  -8  -4  11  165.65   21.01   1
   8   4 -11  176.62   22.54  -2
  -8  -4  11  176.62   22.54   1
   8  -4 -11  144.49   26.42  -2
  -8   4  11  144.49   26.42   1
   8  -4 -12  106.47   20.54  -2
  -8   4  12  106.47   20.54   1
   8   4 -12  137.58   17.15  -2
  -8  -4  12  137.58   17.15   1
   8  -4 -12  136.61   25.14  -2
  -8   4  12  136.61   25.14   1
   8  -4 -13   56.62   18.19  -2
  -8   4  13   56.62   18.19   1
   8   4 -13   61.46   12.61  -2
  -8  -4  13   61.46   12.61   1
   8  -4 -14   14.04   16.58  -2
  -8   4  14   14.04   16.58   1
   8   4 -14    9.92    8.69  -2
  -8  -4  14    9.92    8.69   1
   8  -4 -15   30.44   18.74  -2
  -8   4  15   30.44   18.74   1
   8  -6  12  151.71   31.42  -2
  -8   6 -12  151.71   31.42   1
   8  -6  11   31.05   21.10  -2
  -8   6 -11   31.05   21.10   1
   8  -6  10  202.67   29.74  -2
  -8   6 -10  202.67   29.74   1
   8   6  10  214.61   30.62  -2
  -8  -6 -10  214.61   30.62   1
   8  -6   9   60.26   16.22  -2
  -8   6  -9   60.26   16.22   1
   8   6   9   57.28   16.72  -2
  -8  -6  -9   57.28   16.72   1
   8  -6   8  130.99   21.62  -2
  -8   6  -8  130.99   21.62   1
   8   6   8  150.77   21.44  -2
  -8  -6  -8  150.77   21.44   1
   8   6   7   27.78   12.27  -2
  -8  -6  -7   27.78   12.27   1
   8  -6   7   41.09   13.33  -2
  -8   6  -7   41.09   13.33   1
   8  -6   6  373.77   40.62  -2
  -8   6  -6  373.77   40.62   1
   8   6   6  303.70   38.75  -2
  -8  -6  -6  303.70   38.75   1
   8  -6   5  129.39   15.86  -2
  -8   6  -5  129.39   15.86   1
   8   6   5  122.89   17.42  -2
  -8  -6  -5  122.89   17.42   1
   8  -6   4  154.03   20.61  -2
  -8   6  -4  154.03   20.61   1
   8   6   4  179.44   20.34  -2
  -8  -6  -4  179.44   20.34   1
   8  -6   3  334.13   38.85  -2
  -8   6  -3  334.13   38.85   1
   8   6   3  368.24   31.98  -2
  -8  -6  -3  368.24   31.98   1
   8  -6   2  468.39   66.05  -2
  -8   6  -2  468.39   66.05   1
   8   6   2  519.88   40.38  -2
  -8  -6  -2  519.88   40.38   1
   8  -6   1  378.43   43.28  -2
  -8   6  -1  378.43   43.28   1
   8   6   1  437.11   32.93  -2
  -8  -6  -1  437.11   32.93   1
   8  -6   0  708.77   77.33  -2
  -8   6   0  708.77   77.33   1
   8   6   0  734.13   63.74  -2
  -8  -6   0  734.13   63.74   1
   8  -6   0  749.44   78.56  -2
  -8   6   0  749.44   78.56   1
   8  -6  -1  242.54   27.25  -2
  -8   6   1  242.54   27.25   1
   8   6  -1  230.51   18.83  -2
  -8  -6   1  230.51   18.83   1
   8  -6  -1  176.58   22.78  -2
  -8   6   1  176.58   22.78   1
   8  -6  -2  538.79   55.26  -2
  -8   6   2  538.79   55.26   1
   8  -6  -2  597.49   60.21  -2
  -8   6   2  597.49   60.21   1
   8   6  -2  618.53   46.32  -2
  -8  -6   2  618.53   46.32   1
   8  -6  -3  155.13   17.06  -2
  -8   6   3  155.13   17.06   1
   8  -6  -3  156.53   16.91  -2
  -8   6   3  156.53   16.91   1
   8   6  -3  127.44   11.70  -2
  -8  -6   3  127.44   11.70   1
   8  -6  -4  406.06   40.53  -2
  -8   6   4  406.06   40.53   1
   8   6  -4  454.13   31.98  -2
  -8  -6   4  454.13   31.98   1
   8  -6  -4  477.91   41.74  -2
  -8   6   4  477.91   41.74   1
   8  -6  -5   20.71    8.67  -2
  -8   6   5   20.71    8.67   1
   8  -6  -5   21.95    9.54  -2
  -8   6   5   21.95    9.54   1
   8   6  -5   12.53    4.51  -2
  -8  -6   5   12.53    4.51   1
   8  -6  -6  682.46   65.68  -2
  -8   6   6  682.46   65.68   1
   8  -6  -6  724.07   77.89  -2
  -8   6   6  724.07   77.89   1
   8   6  -6  634.23   45.60  -2
  -8  -6   6  634.23   45.60   1
   8   6  -6  180.68   47.90  -2
  -8  -6   6  180.68   47.90   1
   8  -6  -7   11.12    6.27  -2
  -8   6   7   11.12    6.27   1
   8   6  -7   17.41    4.64  -2
  -8  -6   7   17.41    4.64   1
   8  -6  -7    6.31    9.55  -2
  -8   6   7    6.31    9.55   1
   8  -6  -8  395.97   39.76  -2
  -8   6   8  395.97   39.76   1
   8  -6  -8  454.58   54.05  -2
  -8   6   8  454.58   54.05   1
   8   6  -8  387.08   27.50  -2
  -8  -6   8  387.08   27.50   1
   8   6  -8  392.75   31.23  -2
  -8  -6   8  392.75   31.23   1
   8  -6  -9   51.97   15.79  -2
  -8   6   9   51.97   15.79   1
   8   6  -9   64.80    5.57  -2
  -8  -6   9   64.80    5.57   1
   8  -6  -9   66.48   14.00  -2
  -8   6   9   66.48   14.00   1
   8  -6 -10  111.90   21.68  -2
  -8   6  10  111.90   21.68   1
   8  -6 -10  133.01   22.32  -2
  -8   6  10  133.01   22.32   1
   8  -6 -11   40.88   15.90  -2
  -8   6  11   40.88   15.90   1
   8  -6 -11   51.07   16.58  -2
  -8   6  11   51.07   16.58   1
   8  -6 -12   66.01   17.79  -2
  -8   6  12   66.01   17.79   1
   8  -6 -13   16.77   17.54  -2
  -8   6  13   16.77   17.54   1
   8  -6 -14   57.81   20.22  -2
  -8   6  14   57.81   20.22   1
   8  -8  12    8.32   13.58  -2
  -8   8 -12    8.32   13.58   1
   8  -8  11  153.49   29.12  -2
  -8   8 -11  153.49   29.12   1
   8  -8  10   22.42   17.14  -2
  -8   8 -10   22.42   17.14   1
   8  -8   9  181.90   29.52  -2
  -8   8  -9  181.90   29.52   1
   8   8   9  195.53   28.24  -2
  -8  -8  -9  195.53   28.24   1
   8  -8   8   14.29    9.84  -2
  -8   8  -8   14.29    9.84   1
   8   8   8    8.42   13.74  -2
  -8  -8  -8    8.42   13.74   1
   8   8   7  531.78   53.41  -2
  -8  -8  -7  531.78   53.41   1
   8  -8   7  568.66   56.58  -2
  -8   8  -7  568.66   56.58   1
   8  -8   6   65.25   13.02  -2
  -8   8  -6   65.25   13.02   1
   8   8   6   83.65   15.22  -2
  -8  -8  -6   83.65   15.22   1
   8  -8   5  804.96   99.76  -2
  -8   8  -5  804.96   99.76   1
   8   8   5  859.44   81.17  -2
  -8  -8  -5  859.44   81.17   1
   8   8   4  144.29   18.08  -2
  -8  -8  -4  144.29   18.08   1
   8  -8   4  120.21   17.79  -2
  -8   8  -4  120.21   17.79   1
   8  -8   3  682.70   71.94  -2
  -8   8  -3  682.70   71.94   1
   8   8   3  800.12   59.58  -2
  -8  -8  -3  800.12   59.58   1
   8  -8   2   12.75    9.18  -2
  -8   8  -2   12.75    9.18   1
   8  -8   2   15.80    6.94  -2
  -8   8  -2   15.80    6.94   1
   8   8   2   23.75    9.63  -2
  -8  -8  -2   23.75    9.63   1
   8  -8   1 1087.10  131.82  -2
  -8   8  -1 1087.10  131.82   1
   8  -8   1 1090.84  114.90  -2
  -8   8  -1 1090.84  114.90   1
   8   8   1 1087.86   82.14  -2
  -8  -8  -1 1087.86   82.14   1
   8  -8   0    5.13   10.77  -2
  -8   8   0    5.13   10.77   1
   8   8   0    1.56    6.64  -2
  -8  -8   0    1.56    6.64   1
   8  -8   0    7.71    9.33  -2
  -8   8   0    7.71    9.33   1
   8  -8  -1  291.75   29.02  -2
  -8   8   1  291.75   29.02   1
   8  -8  -1  306.32   29.82  -2
  -8   8   1  306.32   29.82   1
   8   8  -1  288.02   24.75  -2
  -8  -8   1  288.02   24.75   1
   8   8  -2    6.06    4.16  -2
  -8  -8   2    6.06    4.16   1
   8  -8  -2   13.44   10.61  -2
  -8   8   2   13.44   10.61   1
   8  -8  -2    2.04    5.71  -2
  -8   8   2    2.04    5.71   1
   8  -8  -3  381.49   38.03  -2
  -8   8   3  381.49   38.03   1
   8   8  -3  403.02   31.98  -2
  -8  -8   3  403.02   31.98   1
   8  -8  -3  416.58   44.32  -2
  -8   8   3  416.58   44.32   1
   8  -8  -4   29.11   10.27  -2
  -8   8   4   29.11   10.27   1
   8  -8  -4   32.35   10.85  -2
  -8   8   4   32.35   10.85   1
   8   8  -4   32.90    5.79  -2
  -8  -8   4   32.90    5.79   1
   8  -8  -5  338.51   37.42  -2
  -8   8   5  338.51   37.42   1
   8  -8  -5  353.66   41.01  -2
  -8   8   5  353.66   41.01   1
   8   8  -5  350.24   25.10  -2
  -8  -8   5  350.24   25.10   1
   8  -8  -6   36.77   14.06  -2
  -8   8   6   36.77   14.06   1
   8   8  -6   33.18    4.21  -2
  -8  -8   6   33.18    4.21   1
   8   8  -6   34.22    4.21  -2
  -8  -8   6   34.22    4.21   1
   8  -8  -6   39.50   13.02  -2
  -8   8   6   39.50   13.02   1
   8  -8  -7   39.10   12.51  -2
  -8   8   7   39.10   12.51   1
   8  -8  -7   43.12   10.05  -2
  -8   8   7   43.12   10.05   1
   8  -8  -8   30.57   12.82  -2
  -8   8   8   30.57   12.82   1
   8  -8  -8   31.30    9.54  -2
  -8   8   8   31.30    9.54   1
   8  -8  -9  114.24   20.51  -2
  -8   8   9  114.24   20.51   1
   8  -8 -10   -1.48   13.18  -2
  -8   8  10   -1.48   13.18   1
   8  -8 -11  107.60   19.34  -2
  -8   8  11  107.60   19.34   1
   8  -8 -12    3.98   10.06  -2
  -8   8  12    3.98   10.06   1
   8  -8 -13  124.51   27.90  -2
  -8   8  13  124.51   27.90   1
   8  -8 -14    4.81   18.58  -2
  -8   8  14    4.81   18.58   1
   8 -10  11   16.87   21.38  -2
  -8  10 -11   16.87   21.38   1
   8 -10  10   70.61   22.50  -2
  -8  10 -10   70.61   22.50   1
   8 -10   9    0.67   16.10  -2
  -8  10  -9    0.67   16.10   1
   8 -10   8  235.42   32.56  -2
  -8  10  -8  235.42   32.56   1
   8 -10   7   78.63   16.29  -2
  -8  10  -7   78.63   16.29   1
   8  10   7   57.20   15.89  -2
  -8 -10  -7   57.20   15.89   1
   8 -10   6  394.42   42.48  -2
  -8  10  -6  394.42   42.48   1
   8 -10   6  310.03   33.74  -2
  -8  10  -6  310.03   33.74   1
   8  10   6  432.25   42.72  -2
  -8 -10  -6  432.25   42.72   1
   8  10   6  348.95   38.91  -2
  -8 -10  -6  348.95   38.91   1
   8 -10   5  174.17   24.54  -2
  -8  10  -5  174.17   24.54   1
   8  10   5  137.14   16.24  -2
  -8 -10  -5  137.14   16.24   1
   8  10   5  186.17   27.04  -2
  -8 -10  -5  186.17   27.04   1
   8 -10   5  156.28   16.66  -2
  -8  10  -5  156.28   16.66   1
   8 -10   4  669.74   85.14  -2
  -8  10  -4  669.74   85.14   1
   8  10   4  622.27   61.28  -2
  -8 -10  -4  622.27   61.28   1
   8  10   4  597.81   55.60  -2
  -8 -10  -4  597.81   55.60   1
   8  10   3  205.02   25.22  -2
  -8 -10  -3  205.02   25.22   1
   8 -10   3  169.60   28.00  -2
  -8  10  -3  169.60   28.00   1
   8 -10   3  155.43   17.86  -2
  -8  10  -3  155.43   17.86   1
   8  10   3  150.72   18.22  -2
  -8 -10  -3  150.72   18.22   1
   8 -10   2  410.35   51.46  -2
  -8  10  -2  410.35   51.46   1
   8 -10   2  416.87   40.32  -2
  -8  10  -2  416.87   40.32   1
   8  10   2  383.12   32.35  -2
  -8 -10  -2  383.12   32.35   1
   8  10   2  325.93   34.48  -2
  -8 -10  -2  325.93   34.48   1
   8  10   1  318.05   29.89  -2
  -8 -10  -1  318.05   29.89   1
   8 -10   1  307.97   32.03  -2
  -8  10  -1  307.97   32.03   1
   8 -10   1  301.57   35.01  -2
  -8  10  -1  301.57   35.01   1
   8  10   0  127.92   16.53  -2
  -8 -10   0  127.92   16.53   1
   8 -10   0  139.40   16.67  -2
  -8  10   0  139.40   16.67   1
   8 -10   0  141.46   20.29  -2
  -8  10   0  141.46   20.29   1
   8 -10  -1   99.48   13.65  -2
  -8  10   1   99.48   13.65   1
   8 -10  -1  101.54   16.02  -2
  -8  10   1  101.54   16.02   1
   8  10  -1   70.48   11.07  -2
  -8 -10   1   70.48   11.07   1
   8  10  -2  403.08   28.93  -2
  -8 -10   2  403.08   28.93   1
   8 -10  -2  429.82   47.66  -2
  -8  10   2  429.82   47.66   1
   8 -10  -2  479.14   45.78  -2
  -8  10   2  479.14   45.78   1
   8 -10  -3   25.20    8.22  -2
  -8  10   3   25.20    8.22   1
   8 -10  -3   14.73   10.29  -2
  -8  10   3   14.73   10.29   1
   8  10  -3   26.58    6.16  -2
  -8 -10   3   26.58    6.16   1
   8  10  -4  338.71   29.38  -2
  -8 -10   4  338.71   29.38   1
   8 -10  -4  321.00   31.55  -2
  -8  10   4  321.00   31.55   1
   8 -10  -4  337.55   36.05  -2
  -8  10   4  337.55   36.05   1
   8  10  -5    7.75    3.38  -2
  -8 -10   5    7.75    3.38   1
   8 -10  -5   -3.88    7.57  -2
  -8  10   5   -3.88    7.57   1
   8 -10  -5   12.37    9.12  -2
  -8  10   5   12.37    9.12   1
   8 -10  -6  338.83   41.46  -2
  -8  10   6  338.83   41.46   1
   8 -10  -8   73.79   16.51  -2
  -8  10   8   73.79   16.51   1
   8 -10  -9   10.35   13.41  -2
  -8  10   9   10.35   13.41   1
   8 -10 -10   63.54   17.71  -2
  -8  10  10   63.54   17.71   1
   8 -10 -11    9.60   16.69  -2
  -8  10  11    9.60   16.69   1
   8 -10 -12   57.07   20.72  -2
  -8  10  12   57.07   20.72   1
   8 -10 -13   11.13   20.19  -2
  -8  10  13   11.13   20.19   1
   8 -12  10  104.24   26.56  -2
  -8  12 -10  104.24   26.56   1
   8 -12   9   58.87   21.20  -2
  -8  12  -9   58.87   21.20   1
   8 -12   8   83.08   22.03  -2
  -8  12  -8   83.08   22.03   1
   8  12   7   39.97   20.42  -2
  -8 -12  -7   39.97   20.42   1
   8  12   7   44.56   11.49  -2
  -8 -12  -7   44.56   11.49   1
   8 -12   6   92.28   20.56  -2
  -8  12  -6   92.28   20.56   1
   8  12   6  120.12   19.65  -2
  -8 -12  -6  120.12   19.65   1
   8  12   5   39.60   12.18  -2
  -8 -12  -5   39.60   12.18   1
   8  12   5   76.28   16.94  -2
  -8 -12  -5   76.28   16.94   1
   8 -12   5   69.64   12.99  -2
  -8  12  -5   69.64   12.99   1
   8 -12   4  242.00   31.86  -2
  -8  12  -4  242.00   31.86   1
   8  12   4  270.44   28.85  -2
  -8 -12  -4  270.44   28.85   1
   8  12   3   93.51   16.67  -2
  -8 -12  -3   93.51   16.67   1
   8  12   3   84.68   17.50  -2
  -8 -12  -3   84.68   17.50   1
   8 -12   3  115.27   15.65  -2
  -8  12  -3  115.27   15.65   1
   8 -12   2  319.01   35.31  -2
  -8  12  -2  319.01   35.31   1
   8  12   2  318.95   36.86  -2
  -8 -12  -2  318.95   36.86   1
   8  12   2  278.57   35.02  -2
  -8 -12  -2  278.57   35.02   1
   8  12   1   92.01   13.28  -2
  -8 -12  -1   92.01   13.28   1
   8  12   1   64.80   11.81  -2
  -8 -12  -1   64.80   11.81   1
   8 -12   1   87.62   16.83  -2
  -8  12  -1   87.62   16.83   1
   8 -12   0  149.83   19.10  -2
  -8  12   0  149.83   19.10   1
   8  12   0  148.88   19.02  -2
  -8 -12   0  148.88   19.02   1
   8 -12  -1  433.44   50.62  -2
  -8  12   1  433.44   50.62   1
   8  12  -1  464.95   50.56  -2
  -8 -12   1  464.95   50.56   1
   8  12  -2  255.89   26.43  -2
  -8 -12   2  255.89   26.43   1
   8 -12  -2  254.15   27.25  -2
  -8  12   2  254.15   27.25   1
   8 -12  -3  146.92   20.69  -2
  -8  12   3  146.92   20.69   1
   8  12  -3  177.38   18.16  -2
  -8 -12   3  177.38   18.16   1
   8 -12  -4   50.12   14.94  -2
  -8  12   4   50.12   14.94   1
   8  12  -4   60.81    8.32  -2
  -8 -12   4   60.81    8.32   1
   8 -12  -5  150.31   20.91  -2
  -8  12   5  150.31   20.91   1
   8  12  -5  153.75   15.14  -2
  -8 -12   5  153.75   15.14   1
   8 -12  -6   17.28   13.82  -2
  -8  12   6   17.28   13.82   1
   8 -12  -7  202.91   26.50  -2
  -8  12   7  202.91   26.50   1
   8 -12  -8   23.98   15.50  -2
  -8  12   8   23.98   15.50   1
   8 -12  -9  112.72   22.48  -2
  -8  12   9  112.72   22.48   1
   8 -12 -10   25.03   14.59  -2
  -8  12  10   25.03   14.59   1
   8 -12 -11   25.94   22.08  -2
  -8  12  11   25.94   22.08   1
   8 -12 -12   45.16   23.73  -2
  -8  12  12   45.16   23.73   1
   8 -14   8   21.85   20.70  -2
  -8  14  -8   21.85   20.70   1
   8 -14   7   77.97   24.75  -2
  -8  14  -7   77.97   24.75   1
   8  14   6    1.03   14.58  -2
  -8 -14  -6    1.03   14.58   1
   8  14   6   25.53   17.20  -2
  -8 -14  -6   25.53   17.20   1
   8  14   5   57.68   14.38  -2
  -8 -14  -5   57.68   14.38   1
   8  14   5   36.93   16.66  -2
  -8 -14  -5   36.93   16.66   1
   8  14   4    8.05   12.61  -2
  -8 -14  -4    8.05   12.61   1
   8  14   4    6.58   11.63  -2
  -8 -14  -4    6.58   11.63   1
   8 -14   3   88.22   21.63  -2
  -8  14  -3   88.22   21.63   1
   8  14   3  111.93   21.49  -2
  -8 -14  -3  111.93   21.49   1
   8  14   3   81.31   18.05  -2
  -8 -14  -3   81.31   18.05   1
   8  14   2   27.71   14.42  -2
  -8 -14  -2   27.71   14.42   1
   8  14   2   62.25   14.74  -2
  -8 -14  -2   62.25   14.74   1
   8 -14   1   48.91   13.33  -2
  -8  14  -1   48.91   13.33   1
   8  14   1   49.24   16.32  -2
  -8 -14  -1   49.24   16.32   1
   8  14   1   68.19   12.86  -2
  -8 -14  -1   68.19   12.86   1
   8  14   0   56.27   13.90  -2
  -8 -14   0   56.27   13.90   1
   8 -14   0   59.58   17.01  -2
  -8  14   0   59.58   17.01   1
   8  14   0   56.27   14.32  -2
  -8 -14   0   56.27   14.32   1
   8 -14  -1  182.01   23.30  -2
  -8  14   1  182.01   23.30   1
   8  14  -1  212.04   29.46  -2
  -8 -14   1  212.04   29.46   1
   8  14  -2   26.43    9.10  -2
  -8 -14   2   26.43    9.10   1
   8 -14  -2   34.93   14.78  -2
  -8  14   2   34.93   14.78   1
   8  14  -3  150.47   22.40  -2
  -8 -14   3  150.47   22.40   1
   8 -14  -3  141.64   23.36  -2
  -8  14   3  141.64   23.36   1
   8  14  -4   38.53    7.65  -2
  -8 -14   4   38.53    7.65   1
   8 -14  -4   23.33   13.41  -2
  -8  14   4   23.33   13.41   1
   8 -14  -5  290.36   37.30  -2
  -8  14   5  290.36   37.30   1
   8  14  -5  346.60   31.84  -2
  -8 -14   5  346.60   31.84   1
   8 -14  -6   30.32   11.81  -2
  -8  14   6   30.32   11.81   1
   8 -14  -7  325.52   46.43  -2
  -8  14   7  325.52   46.43   1
   8 -14  -8   34.88   18.51  -2
  -8  14   8   34.88   18.51   1
   8 -14  -9  121.11   24.22  -2
  -8  14   9  121.11   24.22   1
   8 -14 -10   31.37   23.76  -2
  -8  14  10   31.37   23.76   1
   8 -16   6  160.53   29.97  -2
  -8  16  -6  160.53   29.97   1
   8  16   5    2.69   15.87  -2
  -8 -16  -5    2.69   15.87   1
   8  16   5    5.31   19.18  -2
  -8 -16  -5    5.31   19.18   1
   8  16   4   62.84   19.10  -2
  -8 -16  -4   62.84   19.10   1
   8  16   4   58.07   17.60  -2
  -8 -16  -4   58.07   17.60   1
   8  16   3   29.72   15.58  -2
  -8 -16  -3   29.72   15.58   1
   8  16   3   -2.75   16.24  -2
  -8 -16  -3   -2.75   16.24   1
   8  16   2  237.78   36.40  -2
  -8 -16  -2  237.78   36.40   1
   8  16   2  219.50   32.27  -2
  -8 -16  -2  219.50   32.27   1
   8  16   1   31.38   14.77  -2
  -8 -16  -1   31.38   14.77   1
   8 -16   1    2.47   13.54  -2
  -8  16  -1    2.47   13.54   1
   8  16   1    5.50   12.64  -2
  -8 -16  -1    5.50   12.64   1
   8 -16   0  191.19   30.03  -2
  -8  16   0  191.19   30.03   1
   8  16   0  245.15   35.60  -2
  -8 -16   0  245.15   35.60   1
   8 -16  -1   -5.29   12.83  -2
  -8  16   1   -5.29   12.83   1
   8  16  -1   11.95    9.15  -2
  -8 -16   1   11.95    9.15   1
   8 -16  -2  146.09   24.24  -2
  -8  16   2  146.09   24.24   1
   8  16  -2  167.06   21.74  -2
  -8 -16   2  167.06   21.74   1
   8 -16  -3   12.64   13.57  -2
  -8  16   3   12.64   13.57   1
   8  16  -3   15.00   10.37  -2
  -8 -16   3   15.00   10.37   1
   8 -16  -4   87.56   21.95  -2
  -8  16   4   87.56   21.95   1
   8  16  -4  102.83   13.55  -2
  -8 -16   4  102.83   13.55   1
   8 -16  -5   -2.31   16.62  -2
  -8  16   5   -2.31   16.62   1
   8 -16  -6   61.62   18.77  -2
  -8  16   6   61.62   18.77   1
   8 -16  -7   26.54   19.38  -2
  -8  16   7   26.54   19.38   1
   8 -16  -8   34.68   24.27  -2
  -8  16   8   34.68   24.27   1
   8  18   2   48.75   19.18  -2
  -8 -18  -2   48.75   19.18   1
   8  18   2   22.28   17.14  -2
  -8 -18  -2   22.28   17.14   1
   8  18   1  160.26   30.40  -2
  -8 -18  -1  160.26   30.40   1
   8  18   1   96.00   25.02  -2
  -8 -18  -1   96.00   25.02   1
   8 -18   0   21.83   14.35  -2
  -8  18   0   21.83   14.35   1
   8 -18  -1   67.44   15.81  -2
  -8  18   1   67.44   15.81   1
   8 -18  -2    9.56   12.30  -2
  -8  18   2    9.56   12.30   1
   8 -18  -3   55.67   22.21  -2
  -8  18   3   55.67   22.21   1
   8  18  -3   55.51   13.78  -2
  -8 -18   3   55.51   13.78   1
   8 -18  -4   41.78   20.24  -2
  -8  18   4   41.78   20.24   1
   7  -1  13   35.86   17.81  -2
  -7   1 -13   35.86   17.81   1
   7   1  12   29.20   16.29  -2
  -7  -1 -12   29.20   16.29   1
   7  -1  12   28.98   13.68  -2
  -7   1 -12   28.98   13.68   1
   7  -1  11   82.44   18.40  -2
  -7   1 -11   82.44   18.40   1
   7   1  11  102.29   16.96  -2
  -7  -1 -11  102.29   16.96   1
   7  -1  10   57.50   14.75  -2
  -7   1 -10   57.50   14.75   1
   7   1  10   48.93   14.37  -2
  -7  -1 -10   48.93   14.37   1
   7  -1   9  182.11   22.14  -2
  -7   1  -9  182.11   22.14   1
   7   1   9  204.90   23.84  -2
  -7  -1  -9  204.90   23.84   1
   7  -1   8  200.81   23.82  -2
  -7   1  -8  200.81   23.82   1
   7   1   8  187.71   21.06  -2
  -7  -1  -8  187.71   21.06   1
   7  -1   7  254.72   28.08  -2
  -7   1  -7  254.72   28.08   1
   7   1   7  240.95   23.81  -2
  -7  -1  -7  240.95   23.81   1
   7  -1   6  152.24   16.05  -2
  -7   1  -6  152.24   16.05   1
   7   1   6  143.31   19.50  -2
  -7  -1  -6  143.31   19.50   1
   7  -1   5  570.53   47.02  -2
  -7   1  -5  570.53   47.02   1
   7   1   5  508.79   40.61  -2
  -7  -1  -5  508.79   40.61   1
   7  -1   4  242.40   22.80  -2
  -7   1  -4  242.40   22.80   1
   7   1   4  255.54   22.72  -2
  -7  -1  -4  255.54   22.72   1
   7   1   3 1879.02  142.51  -2
  -7  -1  -3 1879.02  142.51   1
   7  -1   3 1866.27  160.19  -2
  -7   1  -3 1866.27  160.19   1
   7  -1   2  216.51   18.85  -2
  -7   1  -2  216.51   18.85   1
   7   1   2  235.15   21.86  -2
  -7  -1  -2  235.15   21.86   1
   7   1   1 2351.67  170.38  -2
  -7  -1  -1 2351.67  170.38   1
   7  -1   1 2385.86  232.06  -2
  -7   1  -1 2385.86  232.06   1
   7   1   0  465.06   40.59  -2
  -7  -1   0  465.06   40.59   1
   7  -1   0  426.24   45.41  -2
  -7   1   0  426.24   45.41   1
   7   1  -1  900.50   88.85  -2
  -7  -1   1  900.50   88.85   1
   7  -1  -1  921.13   86.26  -2
  -7   1   1  921.13   86.26   1
   7   1  -2  190.03   18.22  -2
  -7  -1   2  190.03   18.22   1
   7  -1  -2  182.22   18.30  -2
  -7   1   2  182.22   18.30   1
   7   1  -3 1161.24  116.35  -2
  -7  -1   3 1161.24  116.35   1
   7  -1  -3 1038.49  107.14  -2
  -7   1   3 1038.49  107.14   1
   7  -1  -3 1211.64  108.21  -2
  -7   1   3 1211.64  108.21   1
   7  -1  -4 1088.56  106.05  -2
  -7   1   4 1088.56  106.05   1
   7  -1  -4 1200.91  111.62  -2
  -7   1   4 1200.91  111.62   1
   7   1  -4 1022.88  108.05  -2
  -7  -1   4 1022.88  108.05   1
   7   1  -4 1193.85  109.33  -2
  -7  -1   4 1193.85  109.33   1
   7   1  -5  987.69   81.46  -2
  -7  -1   5  987.69   81.46   1
   7  -1  -5  953.80   94.70  -2
  -7   1   5  953.80   94.70   1
   7  -1  -5 1053.08   92.53  -2
  -7   1   5 1053.08   92.53   1
   7   1  -5  998.47   98.69  -2
  -7  -1   5  998.47   98.69   1
   7  -1  -6  689.62   63.22  -2
  -7   1   6  689.62   63.22   1
   7  -1  -6  794.70   67.98  -2
  -7   1   6  794.70   67.98   1
   7   1  -6  754.80   62.98  -2
  -7  -1   6  754.80   62.98   1
   7   1  -6  810.14   95.06  -2
  -7  -1   6  810.14   95.06   1
   7   1  -7  236.35   22.99  -2
  -7  -1   7  236.35   22.99   1
   7  -1  -7  236.80   25.04  -2
  -7   1   7  236.80   25.04   1
   7  -1  -7  249.47   27.79  -2
  -7   1   7  249.47   27.79   1
   7   1  -7  227.18   28.62  -2
  -7  -1   7  227.18   28.62   1
   7   1  -8  128.50   19.36  -2
  -7  -1   8  128.50   19.36   1
   7  -1  -8  117.19   16.37  -2
  -7   1   8  117.19   16.37   1
   7  -1  -8  149.01   24.08  -2
  -7   1   8  149.01   24.08   1
   7   1  -8  145.31   14.48  -2
  -7  -1   8  145.31   14.48   1
   7   1  -9  118.39   15.74  -2
  -7  -1   9  118.39   15.74   1
   7  -1  -9   98.12   15.82  -2
  -7   1   9   98.12   15.82   1
   7   1  -9  111.75   15.23  -2
  -7  -1   9  111.75   15.23   1
   7   1 -10   85.19   15.47  -2
  -7  -1  10   85.19   15.47   1
   7  -1 -10   71.10   15.58  -2
  -7   1  10   71.10   15.58   1
   7  -1 -10   84.81   13.12  -2
  -7   1  10   84.81   13.12   1
   7   1 -10   90.92   16.02  -2
  -7  -1  10   90.92   16.02   1
   7  -1 -11   73.41   16.69  -2
  -7   1  11   73.41   16.69   1
   7  -1 -11   91.27   16.18  -2
  -7   1  11   91.27   16.18   1
   7   1 -11   87.60   13.55  -2
  -7  -1  11   87.60   13.55   1
   7   1 -11   84.52   15.02  -2
  -7  -1  11   84.52   15.02   1
   7  -1 -12   16.51   10.19  -2
  -7   1  12   16.51   10.19   1
   7  -1 -12   40.04   11.04  -2
  -7   1  12   40.04   11.04   1
   7   1 -12   29.61   11.02  -2
  -7  -1  12   29.61   11.02   1
   7  -1 -13   19.38   11.60  -2
  -7   1  13   19.38   11.60   1
   7   1 -13   26.78    9.95  -2
  -7  -1  13   26.78    9.95   1
   7   1 -14    6.06    9.97  -2
  -7  -1  14    6.06    9.97   1
   7  -1 -14    9.95   11.87  -2
  -7   1  14    9.95   11.87   1
   7   1 -15   60.87   16.66  -2
  -7  -1  15   60.87   16.66   1
   7  -1 -15   55.75   14.06  -2
  -7   1  15   55.75   14.06   1
   7  -3  13   77.55   21.76  -2
  -7   3 -13   77.55   21.76   1
   7  -3  12  125.11   27.17  -2
  -7   3 -12  125.11   27.17   1
   7  -3  11   78.76   17.66  -2
  -7   3 -11   78.76   17.66   1
   7   3  10  161.67   21.30  -2
  -7  -3 -10  161.67   21.30   1
   7  -3  10  164.32   24.27  -2
  -7   3 -10  164.32   24.27   1
   7  -3   9  186.99   25.17  -2
  -7   3  -9  186.99   25.17   1
   7   3   9  206.05   20.67  -2
  -7  -3  -9  206.05   20.67   1
   7  -3   8  600.50   61.28  -2
  -7   3  -8  600.50   61.28   1
   7   3   8  684.00   70.16  -2
  -7  -3  -8  684.00   70.16   1
   7  -3   7  105.89   18.34  -2
  -7   3  -7  105.89   18.34   1
   7   3   7  133.06   16.58  -2
  -7  -3  -7  133.06   16.58   1
   7  -3   6  445.85   40.75  -2
  -7   3  -6  445.85   40.75   1
   7   3   6  427.13   33.28  -2
  -7  -3  -6  427.13   33.28   1
   7  -3   5   -2.70    7.50  -2
  -7   3  -5   -2.70    7.50   1
   7   3   5    7.90   10.40  -2
  -7  -3  -5    7.90   10.40   1
   7   3   4  340.10   28.72  -2
  -7  -3  -4  340.10   28.72   1
   7  -3   4  320.55   33.94  -2
  -7   3  -4  320.55   33.94   1
   7   3   3   18.02    8.27  -2
  -7  -3  -3   18.02    8.27   1
   7  -3   3   11.91    5.97  -2
  -7   3  -3   11.91    5.97   1
   7   3   2  422.87   35.63  -2
  -7  -3  -2  422.87   35.63   1
   7  -3   2  393.36   37.25  -2
  -7   3  -2  393.36   37.25   1
   7   3   1  112.96   11.22  -2
  -7  -3  -1  112.96   11.22   1
   7  -3   1   98.37   14.21  -2
  -7   3  -1   98.37   14.21   1
   7  -3   0 1121.92  111.15  -2
  -7   3   0 1121.92  111.15   1
   7   3   0 1157.38   90.93  -2
  -7  -3   0 1157.38   90.93   1
   7  -3  -1   23.78    5.97  -2
  -7   3   1   23.78    5.97   1
   7   3  -1   20.21    4.83  -2
  -7  -3   1   20.21    4.83   1
   7  -3  -2  499.56   50.29  -2
  -7   3   2  499.56   50.29   1
   7  -3  -2  562.93   54.58  -2
  -7   3   2  562.93   54.58   1
   7   3  -2  485.96   38.77  -2
  -7  -3   2  485.96   38.77   1
   7   3  -3   17.03    4.21  -2
  -7  -3   3   17.03    4.21   1
   7  -3  -3   15.07    4.66  -2
  -7   3   3   15.07    4.66   1
   7  -3  -3   18.36    8.51  -2
  -7   3   3   18.36    8.51   1
   7  -3  -4  452.70   43.76  -2
  -7   3   4  452.70   43.76   1
   7  -3  -4  509.33   49.58  -2
  -7   3   4  509.33   49.58   1
   7   3  -4  471.30   38.74  -2
  -7  -3   4  471.30   38.74   1
   7  -3  -5  129.63   16.14  -2
  -7   3   5  129.63   16.14   1
   7  -3  -5  124.29   14.11  -2
  -7   3   5  124.29   14.11   1
   7   3  -5  117.14   11.55  -2
  -7  -3   5  117.14   11.55   1
   7  -3  -6  443.78   47.04  -2
  -7   3   6  443.78   47.04   1
   7  -3  -6  466.90   46.90  -2
  -7   3   6  466.90   46.90   1
   7   3  -6  431.43   41.25  -2
  -7  -3   6  431.43   41.25   1
   7   3  -6  495.82   46.82  -2
  -7  -3   6  495.82   46.82   1
   7   3  -7  231.76   22.93  -2
  -7  -3   7  231.76   22.93   1
   7  -3  -7  201.55   21.63  -2
  -7   3   7  201.55   21.63   1
   7  -3  -7  233.46   26.59  -2
  -7   3   7  233.46   26.59   1
   7   3  -7  227.13   31.20  -2
  -7  -3   7  227.13   31.20   1
   7  -3  -8  441.42   46.91  -2
  -7   3   8  441.42   46.91   1
   7   3  -8  415.07   46.74  -2
  -7  -3   8  415.07   46.74   1
   7  -3  -8  393.71   40.96  -2
  -7   3   8  393.71   40.96   1
   7   3  -8  435.90   42.26  -2
  -7  -3   8  435.90   42.26   1
   7   3  -9  163.00   20.43  -2
  -7  -3   9  163.00   20.43   1
   7  -3  -9  140.60   20.64  -2
  -7   3   9  140.60   20.64   1
   7  -3  -9  158.43   23.82  -2
  -7   3   9  158.43   23.82   1
   7   3  -9  137.68   18.30  -2
  -7  -3   9  137.68   18.30   1
   7   3 -10  178.43   16.90  -2
  -7  -3  10  178.43   16.90   1
   7  -3 -10  130.25   20.69  -2
  -7   3  10  130.25   20.69   1
   7  -3 -10  183.16   27.44  -2
  -7   3  10  183.16   27.44   1
   7   3 -10  165.46   19.78  -2
  -7  -3  10  165.46   19.78   1
   7  -3 -11   50.77   13.55  -2
  -7   3  11   50.77   13.55   1
   7  -3 -11   40.34   14.83  -2
  -7   3  11   40.34   14.83   1
   7   3 -11   67.97   11.87  -2
  -7  -3  11   67.97   11.87   1
   7   3 -11   57.25   11.84  -2
  -7  -3  11   57.25   11.84   1
   7  -3 -12  136.44   23.18  -2
  -7   3  12  136.44   23.18   1
   7  -3 -12  134.80   20.80  -2
  -7   3  12  134.80   20.80   1
   7   3 -12  165.92   19.44  -2
  -7  -3  12  165.92   19.44   1
   7   3 -12  137.06   17.63  -2
  -7  -3  12  137.06   17.63   1
   7  -3 -13   64.22   17.58  -2
  -7   3  13   64.22   17.58   1
   7   3 -13   61.01   14.46  -2
  -7  -3  13   61.01   14.46   1
   7  -3 -14   71.75   19.47  -2
  -7   3  14   71.75   19.47   1
   7   3 -14   64.67   15.33  -2
  -7  -3  14   64.67   15.33   1
   7  -3 -15    4.50   14.13  -2
  -7   3  15    4.50   14.13   1
   7   3 -15    8.86   11.28  -2
  -7  -3  15    8.86   11.28   1
   7  -5  13  134.32   27.86  -2
  -7   5 -13  134.32   27.86   1
   7  -5  12   50.17   18.88  -2
  -7   5 -12   50.17   18.88   1
   7  -5  11  217.29   34.74  -2
  -7   5 -11  217.29   34.74   1
   7  -5  10   42.84   14.43  -2
  -7   5 -10   42.84   14.43   1
   7   5  10   26.47   13.94  -2
  -7  -5 -10   26.47   13.94   1
   7  -5   9  659.30   72.06  -2
  -7   5  -9  659.30   72.06   1
   7   5   9  661.23   67.54  -2
  -7  -5  -9  661.23   67.54   1
   7  -5   8   50.91   11.15  -2
  -7   5  -8   50.91   11.15   1
   7   5   8   60.47   14.91  -2
  -7  -5  -8   60.47   14.91   1
   7   5   7  185.82   21.04  -2
  -7  -5  -7  185.82   21.04   1
   7  -5   7  220.35   26.30  -2
  -7   5  -7  220.35   26.30   1
   7  -5   6    3.43    6.37  -2
  -7   5  -6    3.43    6.37   1
   7   5   6    7.21    7.97  -2
  -7  -5  -6    7.21    7.97   1
   7  -5   5  299.56   29.74  -2
  -7   5  -5  299.56   29.74   1
   7   5   5  323.01   26.66  -2
  -7  -5  -5  323.01   26.66   1
   7   5   4   21.42    8.64  -2
  -7  -5  -4   21.42    8.64   1
   7  -5   4   15.35    8.29  -2
  -7   5  -4   15.35    8.29   1
   7   5   3  287.84   25.62  -2
  -7  -5  -3  287.84   25.62   1
   7  -5   3  279.07   25.14  -2
  -7   5  -3  279.07   25.14   1
   7  -5   2    9.61    5.98  -2
  -7   5  -2    9.61    5.98   1
   7   5   2   12.53    5.65  -2
  -7  -5  -2   12.53    5.65   1
   7  -5   1  729.64   81.60  -2
  -7   5  -1  729.64   81.60   1
   7   5   1  817.02   72.91  -2
  -7  -5  -1  817.02   72.91   1
   7  -5   0   79.86   12.26  -2
  -7   5   0   79.86   12.26   1
   7   5   0   76.62   10.56  -2
  -7  -5   0   76.62   10.56   1
   7  -5  -1 1174.53  108.06  -2
  -7   5   1 1174.53  108.06   1
   7  -5  -1 1286.53  120.00  -2
  -7   5   1 1286.53  120.00   1
   7   5  -1 1184.62  114.21  -2
  -7  -5   1 1184.62  114.21   1
   7   5  -2  194.50   17.46  -2
  -7  -5   2  194.50   17.46   1
   7  -5  -2  184.36   18.43  -2
  -7   5   2  184.36   18.43   1
   7  -5  -2  216.26   19.97  -2
  -7   5   2  216.26   19.97   1
   7  -5  -3 1210.88  115.54  -2
  -7   5   3 1210.88  115.54   1
   7  -5  -3 1367.47  129.97  -2
  -7   5   3 1367.47  129.97   1
   7   5  -3 1279.63   89.38  -2
  -7  -5   3 1279.63   89.38   1
   7  -5  -4   19.46    7.12  -2
  -7   5   4   19.46    7.12   1
   7  -5  -4   22.56    6.24  -2
  -7   5   4   22.56    6.24   1
   7   5  -4   27.99    5.07  -2
  -7  -5   4   27.99    5.07   1
   7   5  -5   67.28   15.44  -2
  -7  -5   5   67.28   15.44   1
   7  -5  -5  182.90   17.04  -2
  -7   5   5  182.90   17.04   1
   7  -5  -5  174.28   16.88  -2
  -7   5   5  174.28   16.88   1
   7   5  -5  159.71   13.22  -2
  -7  -5   5  159.71   13.22   1
   7  -5  -6  125.17   17.97  -2
  -7   5   6  125.17   17.97   1
   7  -5  -6   96.67   14.86  -2
  -7   5   6   96.67   14.86   1
   7   5  -7  588.83   52.86  -2
  -7  -5   7  588.83   52.86   1
   7  -5  -7  601.72   55.74  -2
  -7   5   7  601.72   55.74   1
   7  -5  -7  701.22   70.18  -2
  -7   5   7  701.22   70.18   1
   7  -5  -8  120.39   21.82  -2
  -7   5   8  120.39   21.82   1
   7  -5  -8   99.84   18.06  -2
  -7   5   8   99.84   18.06   1
   7   5  -8  120.65   12.10  -2
  -7  -5   8  120.65   12.10   1
   7   5  -9  584.09   39.84  -2
  -7  -5   9  584.09   39.84   1
   7  -5  -9  592.37   78.88  -2
  -7   5   9  592.37   78.88   1
   7   5  -9  510.79   45.33  -2
  -7  -5   9  510.79   45.33   1
   7  -5  -9  466.80   61.31  -2
  -7   5   9  466.80   61.31   1
   7  -5 -10   85.97   18.66  -2
  -7   5  10   85.97   18.66   1
   7  -5 -10   88.38   17.66  -2
  -7   5  10   88.38   17.66   1
   7   5 -10   79.39    8.88  -2
  -7  -5  10   79.39    8.88   1
   7   5 -10   81.05    9.26  -2
  -7  -5  10   81.05    9.26   1
   7   5 -11  337.13   25.86  -2
  -7  -5  11  337.13   25.86   1
   7  -5 -11  332.06   50.00  -2
  -7   5  11  332.06   50.00   1
   7  -5 -11  312.89   38.96  -2
  -7   5  11  312.89   38.96   1
   7   5 -11  321.85   29.31  -2
  -7  -5  11  321.85   29.31   1
   7   5 -12   22.57    7.47  -2
  -7  -5  12   22.57    7.47   1
   7  -5 -12   14.71   13.49  -2
  -7   5  12   14.71   13.49   1
   7  -5 -12    3.12   17.17  -2
  -7   5  12    3.12   17.17   1
   7   5 -12   16.07    5.94  -2
  -7  -5  12   16.07    5.94   1
   7  -5 -13  128.70   25.73  -2
  -7   5  13  128.70   25.73   1
   7   5 -13  121.08   14.38  -2
  -7  -5  13  121.08   14.38   1
   7  -5 -14    2.32   16.14  -2
  -7   5  14    2.32   16.14   1
   7  -5 -15   34.74   18.53  -2
  -7   5  15   34.74   18.53   1
   7  -7  12   41.55   19.95  -2
  -7   7 -12   41.55   19.95   1
   7  -7  11   69.82   22.94  -2
  -7   7 -11   69.82   22.94   1
   7  -7  10  158.81   27.04  -2
  -7   7 -10  158.81   27.04   1
   7  -7   9  147.90   19.92  -2
  -7   7  -9  147.90   19.92   1
   7   7   9  157.70   21.78  -2
  -7  -7  -9  157.70   21.78   1
   7  -7   8  322.57   40.11  -2
  -7   7  -8  322.57   40.11   1
   7   7   8  333.82   35.38  -2
  -7  -7  -8  333.82   35.38   1
   7  -7   7  321.21   38.64  -2
  -7   7  -7  321.21   38.64   1
   7   7   7  349.44   38.24  -2
  -7  -7  -7  349.44   38.24   1
   7  -7   6  429.76   41.84  -2
  -7   7  -6  429.76   41.84   1
   7   7   6  424.38   32.48  -2
  -7  -7  -6  424.38   32.48   1
   7   7   5  177.32   18.88  -2
  -7  -7  -5  177.32   18.88   1
   7  -7   5  157.43   19.87  -2
  -7   7  -5  157.43   19.87   1
   7   7   5  134.34   12.94  -2
  -7  -7  -5  134.34   12.94   1
   7  -7   4  709.54   76.83  -2
  -7   7  -4  709.54   76.83   1
   7   7   4  722.42   52.64  -2
  -7  -7  -4  722.42   52.64   1
   7   7   4  570.15   43.98  -2
  -7  -7  -4  570.15   43.98   1
   7   7   3   -2.75    7.44  -2
  -7  -7  -3   -2.75    7.44   1
   7   7   3    2.23    5.49  -2
  -7  -7  -3    2.23    5.49   1
   7  -7   3    1.25    7.71  -2
  -7   7  -3    1.25    7.71   1
   7   7   2 1017.16   67.63  -2
  -7  -7  -2 1017.16   67.63   1
   7  -7   2  935.16  114.42  -2
  -7   7  -2  935.16  114.42   1
   7  -7   2  990.72  106.30  -2
  -7   7  -2  990.72  106.30   1
   7  -7   1  122.02   16.91  -2
  -7   7  -1  122.02   16.91   1
   7  -7   1  111.80   13.02  -2
  -7   7  -1  111.80   13.02   1
   7   7   1  134.11   14.46  -2
  -7  -7  -1  134.11   14.46   1
   7  -7   0  465.71   45.90  -2
  -7   7   0  465.71   45.90   1
   7   7   0  471.22   38.86  -2
  -7  -7   0  471.22   38.86   1
   7  -7   0  487.13   42.03  -2
  -7   7   0  487.13   42.03   1
   7  -7  -1  102.78   13.09  -2
  -7   7   1  102.78   13.09   1
   7  -7  -1   82.54   11.09  -2
  -7   7   1   82.54   11.09   1
   7   7  -1   62.96    8.38  -2
  -7  -7   1   62.96    8.38   1
   7  -7  -2  256.42   23.38  -2
  -7   7   2  256.42   23.38   1
   7  -7  -2  237.19   25.49  -2
  -7   7   2  237.19   25.49   1
   7   7  -2  258.26   22.72  -2
  -7  -7   2  258.26   22.72   1
   7   7  -3  205.35   16.56  -2
  -7  -7   3  205.35   16.56   1
   7  -7  -3  166.99   27.57  -2
  -7   7   3  166.99   27.57   1
   7  -7  -3  211.83   25.98  -2
  -7   7   3  211.83   25.98   1
   7  -7  -4  543.71   53.60  -2
  -7   7   4  543.71   53.60   1
   7   7  -4  592.94   40.98  -2
  -7  -7   4  592.94   40.98   1
   7  -7  -4  526.41   54.75  -2
  -7   7   4  526.41   54.75   1
   7   7  -5   39.03    4.53  -2
  -7  -7   5   39.03    4.53   1
   7  -7  -5   30.48    8.05  -2
  -7   7   5   30.48    8.05   1
   7  -7  -5   48.94   12.96  -2
  -7   7   5   48.94   12.96   1
   7  -7  -6   77.42   13.74  -2
  -7   7   6   77.42   13.74   1
   7  -7  -6   82.27   12.72  -2
  -7   7   6   82.27   12.72   1
   7  -7  -7  321.68   41.50  -2
  -7   7   7  321.68   41.50   1
   7  -7  -7  326.04   34.40  -2
  -7   7   7  326.04   34.40   1
   7  -7  -8   88.04   17.23  -2
  -7   7   8   88.04   17.23   1
   7  -7  -8   79.56   20.64  -2
  -7   7   8   79.56   20.64   1
   7  -7  -9  122.07   23.46  -2
  -7   7   9  122.07   23.46   1
   7  -7 -10   78.73   17.12  -2
  -7   7  10   78.73   17.12   1
   7  -7 -11   73.17   17.68  -2
  -7   7  11   73.17   17.68   1
   7  -7 -12   79.73   21.68  -2
  -7   7  12   79.73   21.68   1
   7  -7 -13   59.95   19.57  -2
  -7   7  13   59.95   19.57   1
   7  -7 -14   40.62   17.44  -2
  -7   7  14   40.62   17.44   1
   7  -9  12   66.44   25.06  -2
  -7   9 -12   66.44   25.06   1
   7  -9  11   16.35   20.02  -2
  -7   9 -11   16.35   20.02   1
   7  -9  10   76.41   19.54  -2
  -7   9 -10   76.41   19.54   1
   7  -9   9   80.27   19.58  -2
  -7   9  -9   80.27   19.58   1
   7  -9   8   84.66   14.50  -2
  -7   9  -8   84.66   14.50   1
   7   9   8   66.19   18.29  -2
  -7  -9  -8   66.19   18.29   1
   7   9   8   79.69   11.28  -2
  -7  -9  -8   79.69   11.28   1
   7  -9   7  217.49   23.04  -2
  -7   9  -7  217.49   23.04   1
   7   9   7  240.63   24.85  -2
  -7  -9  -7  240.63   24.85   1
   7   9   7  159.29   18.11  -2
  -7  -9  -7  159.29   18.11   1
   7   9   6  156.13   22.45  -2
  -7  -9  -6  156.13   22.45   1
   7  -9   6  139.65   17.98  -2
  -7   9  -6  139.65   17.98   1
   7   9   6  130.54   17.68  -2
  -7  -9  -6  130.54   17.68   1
   7  -9   5  176.05   21.06  -2
  -7   9  -5  176.05   21.06   1
   7  -9   5  179.11   25.07  -2
  -7   9  -5  179.11   25.07   1
   7   9   5  184.75   22.83  -2
  -7  -9  -5  184.75   22.83   1
   7   9   5  209.07   24.94  -2
  -7  -9  -5  209.07   24.94   1
   7  -9   4  419.20   57.23  -2
  -7   9  -4  419.20   57.23   1
   7  -9   4  415.65   54.69  -2
  -7   9  -4  415.65   54.69   1
   7   9   4  463.33   42.96  -2
  -7  -9  -4  463.33   42.96   1
   7   9   4  371.64   37.57  -2
  -7  -9  -4  371.64   37.57   1
   7  -9   3  453.45   45.68  -2
  -7   9  -3  453.45   45.68   1
   7  -9   3  434.03   58.51  -2
  -7   9  -3  434.03   58.51   1
   7   9   3  416.56   32.77  -2
  -7  -9  -3  416.56   32.77   1
   7   9   3  492.18   39.54  -2
  -7  -9  -3  492.18   39.54   1
   7   9   2  772.70   63.31  -2
  -7  -9  -2  772.70   63.31   1
   7   9   2  679.59   60.96  -2
  -7  -9  -2  679.59   60.96   1
   7  -9   2  705.27   88.94  -2
  -7   9  -2  705.27   88.94   1
   7  -9   2  765.41   98.78  -2
  -7   9  -2  765.41   98.78   1
   7  -9   1  551.35   69.90  -2
  -7   9  -1  551.35   69.90   1
   7  -9   1  562.30   69.26  -2
  -7   9  -1  562.30   69.26   1
   7   9   1  467.70   44.10  -2
  -7  -9  -1  467.70   44.10   1
   7   9   1  486.69   38.77  -2
  -7  -9  -1  486.69   38.77   1
   7  -9   0 1007.58   99.22  -2
  -7   9   0 1007.58   99.22   1
   7   9   0 1054.56   84.02  -2
  -7  -9   0 1054.56   84.02   1
   7   9   0  877.93   67.73  -2
  -7  -9   0  877.93   67.73   1
   7  -9   0 1047.69   99.30  -2
  -7   9   0 1047.69   99.30   1
   7  -9  -1  117.92   16.21  -2
  -7   9   1  117.92   16.21   1
   7  -9  -1  140.69   16.85  -2
  -7   9   1  140.69   16.85   1
   7   9  -1  126.98   13.04  -2
  -7  -9   1  126.98   13.04   1
   7  -9  -2  416.65   41.95  -2
  -7   9   2  416.65   41.95   1
   7  -9  -2  503.49   46.62  -2
  -7   9   2  503.49   46.62   1
   7   9  -2  452.13   34.42  -2
  -7  -9   2  452.13   34.42   1
   7  -9  -3  146.19   17.41  -2
  -7   9   3  146.19   17.41   1
   7  -9  -3  167.21   21.06  -2
  -7   9   3  167.21   21.06   1
   7   9  -3  194.91   16.40  -2
  -7  -9   3  194.91   16.40   1
   7  -9  -4  346.51   30.05  -2
  -7   9   4  346.51   30.05   1
   7  -9  -4  372.88   44.21  -2
  -7   9   4  372.88   44.21   1
   7   9  -4  377.38   25.65  -2
  -7  -9   4  377.38   25.65   1
   7  -9  -5  319.01   36.35  -2
  -7   9   5  319.01   36.35   1
   7  -9  -5  319.42   42.27  -2
  -7   9   5  319.42   42.27   1
   7   9  -5  335.77   26.82  -2
  -7  -9   5  335.77   26.82   1
   7  -9  -6   89.21   18.40  -2
  -7   9   6   89.21   18.40   1
   7  -9  -6   64.23   14.53  -2
  -7   9   6   64.23   14.53   1
   7  -9  -7  110.79   17.70  -2
  -7   9   7  110.79   17.70   1
   7  -9  -7  118.23   19.42  -2
  -7   9   7  118.23   19.42   1
   7  -9  -8  179.68   27.98  -2
  -7   9   8  179.68   27.98   1
   7  -9  -9   11.15   12.06  -2
  -7   9   9   11.15   12.06   1
   7  -9 -10   69.13   21.34  -2
  -7   9  10   69.13   21.34   1
   7  -9 -11   31.69   17.70  -2
  -7   9  11   31.69   17.70   1
   7  -9 -12   31.57   16.93  -2
  -7   9  12   31.57   16.93   1
   7  -9 -13   53.41   20.91  -2
  -7   9  13   53.41   20.91   1
   7 -11  11   68.60   26.78  -2
  -7  11 -11   68.60   26.78   1
   7 -11  10   -9.22   17.42  -2
  -7  11 -10   -9.22   17.42   1
   7 -11   9  106.20   23.90  -2
  -7  11  -9  106.20   23.90   1
   7  11   8   26.54   16.13  -2
  -7 -11  -8   26.54   16.13   1
   7  11   8   18.23   10.29  -2
  -7 -11  -8   18.23   10.29   1
   7 -11   7  103.57   14.99  -2
  -7  11  -7  103.57   14.99   1
   7  11   7  217.96   29.38  -2
  -7 -11  -7  217.96   29.38   1
   7  11   7  157.07   19.70  -2
  -7 -11  -7  157.07   19.70   1
   7  11   6   -4.24    9.31  -2
  -7 -11  -6   -4.24    9.31   1
   7 -11   6   -3.85    6.74  -2
  -7  11  -6   -3.85    6.74   1
   7  11   6    0.50   12.66  -2
  -7 -11  -6    0.50   12.66   1
   7 -11   6    3.07    8.38  -2
  -7  11  -6    3.07    8.38   1
   7 -11   5  472.10   48.42  -2
  -7  11  -5  472.10   48.42   1
   7  11   5  541.29   54.85  -2
  -7 -11  -5  541.29   54.85   1
   7  11   5  458.92   64.48  -2
  -7 -11  -5  458.92   64.48   1
   7 -11   5  454.87   53.50  -2
  -7  11  -5  454.87   53.50   1
   7  11   4   -0.84    9.97  -2
  -7 -11  -4   -0.84    9.97   1
   7 -11   4   -8.87    7.23  -2
  -7  11  -4   -8.87    7.23   1
   7 -11   4   -1.26    8.91  -2
  -7  11  -4   -1.26    8.91   1
   7 -11   3  396.58   59.62  -2
  -7  11  -3  396.58   59.62   1
   7 -11   3  414.97   42.11  -2
  -7  11  -3  414.97   42.11   1
   7  11   3  481.17   45.68  -2
  -7 -11  -3  481.17   45.68   1
   7  11   3  372.95   37.55  -2
  -7 -11  -3  372.95   37.55   1
   7 -11   2   12.24    7.49  -2
  -7  11  -2   12.24    7.49   1
   7 -11   2    6.20    7.71  -2
  -7  11  -2    6.20    7.71   1
   7  11   2    8.65    9.60  -2
  -7 -11  -2    8.65    9.60   1
   7  11   2    3.20    6.99  -2
  -7 -11  -2    3.20    6.99   1
   7 -11   1  344.75   39.14  -2
  -7  11  -1  344.75   39.14   1
   7 -11   1  360.96   34.70  -2
  -7  11  -1  360.96   34.70   1
   7  11   1  309.38   29.60  -2
  -7 -11  -1  309.38   29.60   1
   7  11   1  370.62   30.48  -2
  -7 -11  -1  370.62   30.48   1
   7 -11   0    0.70    8.66  -2
  -7  11   0    0.70    8.66   1
   7  11   0    0.50    6.96  -2
  -7 -11   0    0.50    6.96   1
   7  11   0    3.49   10.05  -2
  -7 -11   0    3.49   10.05   1
   7 -11   0    7.83    8.99  -2
  -7  11   0    7.83    8.99   1
   7  11  -1  232.72   22.75  -2
  -7 -11   1  232.72   22.75   1
   7  11  -1  176.16   20.27  -2
  -7 -11   1  176.16   20.27   1
   7 -11  -1  201.91   22.16  -2
  -7  11   1  201.91   22.16   1
   7 -11  -1  183.68   24.18  -2
  -7  11   1  183.68   24.18   1
   7 -11  -2    5.34    9.34  -2
  -7  11   2    5.34    9.34   1
   7 -11  -2    8.77    9.46  -2
  -7  11   2    8.77    9.46   1
   7  11  -2   13.63    6.11  -2
  -7 -11   2   13.63    6.11   1
   7 -11  -3  226.40   21.89  -2
  -7  11   3  226.40   21.89   1
   7  11  -3  217.26   22.90  -2
  -7 -11   3  217.26   22.90   1
   7 -11  -3  178.22   26.94  -2
  -7  11   3  178.22   26.94   1
   7 -11  -4   17.73    9.89  -2
  -7  11   4   17.73    9.89   1
   7  11  -4   13.38    4.82  -2
  -7 -11   4   13.38    4.82   1
   7 -11  -5  212.90   27.81  -2
  -7  11   5  212.90   27.81   1
   7  11  -5  213.57   17.25  -2
  -7 -11   5  213.57   17.25   1
   7 -11  -6  169.98   24.46  -2
  -7  11   6  169.98   24.46   1
   7 -11  -7   88.82   17.74  -2
  -7  11   7   88.82   17.74   1
   7 -11  -8   36.52   16.77  -2
  -7  11   8   36.52   16.77   1
   7 -11  -9   57.77   15.81  -2
  -7  11   9   57.77   15.81   1
   7 -11 -10    8.59   16.38  -2
  -7  11  10    8.59   16.38   1
   7 -11 -11   97.10   26.27  -2
  -7  11  11   97.10   26.27   1
   7 -11 -12   18.25   20.18  -2
  -7  11  12   18.25   20.18   1
   7 -13   9    8.24   18.58  -2
  -7  13  -9    8.24   18.58   1
   7 -13   8  230.28   35.07  -2
  -7  13  -8  230.28   35.07   1
   7  13   7   32.67   16.98  -2
  -7 -13  -7   32.67   16.98   1
   7  13   7    9.79   10.64  -2
  -7 -13  -7    9.79   10.64   1
   7  13   6  185.05   25.92  -2
  -7 -13  -6  185.05   25.92   1
   7  13   6  136.71   22.27  -2
  -7 -13  -6  136.71   22.27   1
   7 -13   5   25.51    9.20  -2
  -7  13  -5   25.51    9.20   1
   7  13   5   24.20   12.72  -2
  -7 -13  -5   24.20   12.72   1
   7  13   5   23.90   13.20  -2
  -7 -13  -5   23.90   13.20   1
   7 -13   4  235.55   30.42  -2
  -7  13  -4  235.55   30.42   1
   7  13   4  251.45   31.22  -2
  -7 -13  -4  251.45   31.22   1
   7  13   4  226.37   31.82  -2
  -7 -13  -4  226.37   31.82   1
   7  13   3    1.42   10.75  -2
  -7 -13  -3    1.42   10.75   1
   7  13   3    3.36    9.14  -2
  -7 -13  -3    3.36    9.14   1
   7 -13   3   13.16   12.69  -2
  -7  13  -3   13.16   12.69   1
   7 -13   2  110.69   16.42  -2
  -7  13  -2  110.69   16.42   1
   7  13   2  129.01   21.78  -2
  -7 -13  -2  129.01   21.78   1
   7  13   2  129.95   18.54  -2
  -7 -13  -2  129.95   18.54   1
   7  13   1   23.43    8.30  -2
  -7 -13  -1   23.43    8.30   1
   7  13   1   20.92   10.13  -2
  -7 -13  -1   20.92   10.13   1
   7 -13   1   26.55   11.33  -2
  -7  13  -1   26.55   11.33   1
   7 -13   0  186.42   24.78  -2
  -7  13   0  186.42   24.78   1
   7  13   0  180.84   20.10  -2
  -7 -13   0  180.84   20.10   1
   7  13   0  162.58   23.54  -2
  -7 -13   0  162.58   23.54   1
   7 -13  -1   25.65   12.78  -2
  -7  13   1   25.65   12.78   1
   7  13  -1   26.51   12.80  -2
  -7 -13   1   26.51   12.80   1
   7  13  -1   31.61   14.74  -2
  -7 -13   1   31.61   14.74   1
   7  13  -2  337.68   34.03  -2
  -7 -13   2  337.68   34.03   1
   7 -13  -2  319.77   36.11  -2
  -7  13   2  319.77   36.11   1
   7 -13  -3   10.69   11.84  -2
  -7  13   3   10.69   11.84   1
   7  13  -3    5.70    6.45  -2
  -7 -13   3    5.70    6.45   1
   7  13  -4  134.75   15.86  -2
  -7 -13   4  134.75   15.86   1
   7 -13  -4  139.90   20.67  -2
  -7  13   4  139.90   20.67   1
   7 -13  -5   29.97   13.30  -2
  -7  13   5   29.97   13.30   1
   7 -13  -6  176.92   30.34  -2
  -7  13   6  176.92   30.34   1
   7 -13  -7   22.78   14.94  -2
  -7  13   7   22.78   14.94   1
   7 -13  -8  293.58   42.80  -2
  -7  13   8  293.58   42.80   1
   7 -13  -9   33.28   17.76  -2
  -7  13   9   33.28   17.76   1
   7 -13 -10  165.26   32.78  -2
  -7  13  10  165.26   32.78   1
   7 -13 -11   -0.50   13.34  -2
  -7  13  11   -0.50   13.34   1
   7 -15   8   96.09   22.72  -2
  -7  15  -8   96.09   22.72   1
   7 -15   7  103.17   25.42  -2
  -7  15  -7  103.17   25.42   1
   7  15   6   42.86   15.34  -2
  -7 -15  -6   42.86   15.34   1
   7  15   6   85.74   22.70  -2
  -7 -15  -6   85.74   22.70   1
   7  15   5   84.31   19.33  -2
  -7 -15  -5   84.31   19.33   1
   7  15   5   93.77   21.34  -2
  -7 -15  -5   93.77   21.34   1
   7  15   4   56.94   18.34  -2
  -7 -15  -4   56.94   18.34   1
   7  15   4   71.35   16.56  -2
  -7 -15  -4   71.35   16.56   1
   7  15   3   57.54   16.70  -2
  -7 -15  -3   57.54   16.70   1
   7  15   3   44.37   16.85  -2
  -7 -15  -3   44.37   16.85   1
   7 -15   2    3.03   10.85  -2
  -7  15  -2    3.03   10.85   1
   7  15   2    8.58   14.02  -2
  -7 -15  -2    8.58   14.02   1
   7  15   2   -3.02   11.55  -2
  -7 -15  -2   -3.02   11.55   1
   7 -15   1  147.76   24.29  -2
  -7  15  -1  147.76   24.29   1
   7  15   1  155.49   28.54  -2
  -7 -15  -1  155.49   28.54   1
   7  15   1  175.19   24.51  -2
  -7 -15  -1  175.19   24.51   1
   7 -15   0   31.48   11.34  -2
  -7  15   0   31.48   11.34   1
   7  15   0   25.16    9.66  -2
  -7 -15   0   25.16    9.66   1
   7  15   0   24.88   15.60  -2
  -7 -15   0   24.88   15.60   1
   7 -15  -1  200.16   27.76  -2
  -7  15   1  200.16   27.76   1
   7  15  -1  200.77   27.22  -2
  -7 -15   1  200.77   27.22   1
   7 -15  -2   17.88   13.36  -2
  -7  15   2   17.88   13.36   1
   7  15  -2   30.67    9.44  -2
  -7 -15   2   30.67    9.44   1
   7 -15  -3  207.97   25.44  -2
  -7  15   3  207.97   25.44   1
   7  15  -3  244.62   31.65  -2
  -7 -15   3  244.62   31.65   1
   7 -15  -4   23.32   16.03  -2
  -7  15   4   23.32   16.03   1
   7  15  -4   43.41    9.10  -2
  -7 -15   4   43.41    9.10   1
   7 -15  -5  132.06   22.61  -2
  -7  15   5  132.06   22.61   1
   7 -15  -6   69.56   17.90  -2
  -7  15   6   69.56   17.90   1
   7 -15  -7   78.47   22.48  -2
  -7  15   7   78.47   22.48   1
   7 -15  -8   69.59   23.39  -2
  -7  15   8   69.59   23.39   1
   7 -15  -9   64.44   25.12  -2
  -7  15   9   64.44   25.12   1
   7  17   5   77.84   24.67  -2
  -7 -17  -5   77.84   24.67   1
   7  17   5   35.19   20.70  -2
  -7 -17  -5   35.19   20.70   1
   7  17   4   91.64   20.88  -2
  -7 -17  -4   91.64   20.88   1
   7  17   4   54.99   21.04  -2
  -7 -17  -4   54.99   21.04   1
   7  17   3   80.92   17.34  -2
  -7 -17  -3   80.92   17.34   1
   7  17   3   71.33   21.89  -2
  -7 -17  -3   71.33   21.89   1
   7  17   2  146.19   25.22  -2
  -7 -17  -2  146.19   25.22   1
   7  17   2  123.57   29.92  -2
  -7 -17  -2  123.57   29.92   1
   7  17   1  124.05   21.41  -2
  -7 -17  -1  124.05   21.41   1
   7  17   1  108.52   21.86  -2
  -7 -17  -1  108.52   21.86   1
   7  17   0  137.84   19.82  -2
  -7 -17   0  137.84   19.82   1
   7  17   0   88.58   29.23  -2
  -7 -17   0   88.58   29.23   1
   7 -17  -1   76.80   21.49  -2
  -7  17   1   76.80   21.49   1
   7  17  -1   63.88   20.61  -2
  -7 -17   1   63.88   20.61   1
   7  17  -1  101.95   19.02  -2
  -7 -17   1  101.95   19.02   1
   7 -17  -2  110.51   22.56  -2
  -7  17   2  110.51   22.56   1
   7  17  -2   96.52   17.74  -2
  -7 -17   2   96.52   17.74   1
   7 -17  -3   63.32   21.55  -2
  -7  17   3   63.32   21.55   1
   7  17  -3   86.63   14.30  -2
  -7 -17   3   86.63   14.30   1
   7 -17  -4  107.91   26.24  -2
  -7  17   4  107.91   26.24   1
   7  17  -4   98.85   15.25  -2
  -7 -17   4   98.85   15.25   1
   7 -17  -5   48.50   21.18  -2
  -7  17   5   48.50   21.18   1
   7 -17  -6   28.06   19.92  -2
  -7  17   6   28.06   19.92   1
   7 -17  -7   16.85   21.62  -2
  -7  17   7   16.85   21.62   1
   6   0  13   -2.49   16.19  -2
  -6   0 -13   -2.49   16.19   1
   6   0  12  106.53   22.16  -2
  -6   0 -12  106.53   22.16   1
   6   0  11    9.90   13.70  -2
  -6   0 -11    9.90   13.70   1
   6   0  10   66.45   14.90  -2
  -6   0 -10   66.45   14.90   1
   6   0   9    1.37    9.01  -2
  -6   0  -9    1.37    9.01   1
   6   0   8  387.71   41.25  -2
  -6   0  -8  387.71   41.25   1
   6   0   7    4.54    7.54  -2
  -6   0  -7    4.54    7.54   1
   6   0   6  746.69   62.66  -2
  -6   0  -6  746.69   62.66   1
   6   0   5   -0.89    6.56  -2
  -6   0  -5   -0.89    6.56   1
   6   0   4  404.88   33.66  -2
  -6   0  -4  404.88   33.66   1
   6   0   3    7.00    5.17  -2
  -6   0  -3    7.00    5.17   1
   6   0   2 2803.82  228.24  -2
  -6   0  -2 2803.82  228.24   1
   6   0   1    4.78    4.82  -2
  -6   0  -1    4.78    4.82   1
   6   0   0 5005.46  513.58  -2
  -6   0   0 5005.46  513.58   1
   6   0  -1   -1.24    3.68  -2
  -6   0   1   -1.24    3.68   1
   6   0  -2 1211.38  116.66  -2
  -6   0   2 1211.38  116.66   1
   6   0  -3   10.47    4.83  -2
  -6   0   3   10.47    4.83   1
   6   0  -3    1.74    4.18  -2
  -6   0   3    1.74    4.18   1
   6   0  -4 2491.94  240.85  -2
  -6   0   4 2491.94  240.85   1
   6   0  -4 2676.51  227.04  -2
  -6   0   4 2676.51  227.04   1
   6   0  -5   13.71    6.03  -2
  -6   0   5   13.71    6.03   1
   6   0  -5   14.35    5.47  -2
  -6   0   5   14.35    5.47   1
   6   0  -6 2176.36  196.32  -2
  -6   0   6 2176.36  196.32   1
   6   0  -6 2508.45  255.98  -2
  -6   0   6 2508.45  255.98   1
   6   0  -7   12.71    7.76  -2
  -6   0   7   12.71    7.76   1
   6   0  -7    7.11    5.68  -2
  -6   0   7    7.11    5.68   1
   6   0  -8  398.94   39.12  -2
  -6   0   8  398.94   39.12   1
   6   0  -8  410.96   53.25  -2
  -6   0   8  410.96   53.25   1
   6   0  -9   21.54    7.49  -2
  -6   0   9   21.54    7.49   1
   6   0  -9    5.39    7.01  -2
  -6   0   9    5.39    7.01   1
   6   0 -10   75.91   13.14  -2
  -6   0  10   75.91   13.14   1
   6   0 -10   92.22   16.54  -2
  -6   0  10   92.22   16.54   1
   6   0 -11    0.17    7.78  -2
  -6   0  11    0.17    7.78   1
   6   0 -11   -4.09    9.82  -2
  -6   0  11   -4.09    9.82   1
   6   0 -12   19.13    8.83  -2
  -6   0  12   19.13    8.83   1
   6   0 -12   14.43    9.39  -2
  -6   0  12   14.43    9.39   1
   6   0 -13   10.75   10.21  -2
  -6   0  13   10.75   10.21   1
   6   0 -14   86.29   17.79  -2
  -6   0  14   86.29   17.79   1
   6   0 -15    9.60   16.18  -2
  -6   0  15    9.60   16.18   1
   6  -2  13   77.49   23.58  -2
  -6   2 -13   77.49   23.58   1
   6  -2  12   19.91   15.54  -2
  -6   2 -12   19.91   15.54   1
   6   2  12   58.18   16.22  -2
  -6  -2 -12   58.18   16.22   1
   6  -2  11  237.97   31.65  -2
  -6   2 -11  237.97   31.65   1
   6   2  11  226.49   28.93  -2
  -6  -2 -11  226.49   28.93   1
   6   2  10   32.26   11.30  -2
  -6  -2 -10   32.26   11.30   1
   6  -2  10   24.19   10.91  -2
  -6   2 -10   24.19   10.91   1
   6  -2   9  251.84   32.06  -2
  -6   2  -9  251.84   32.06   1
   6   2   9  291.64   27.46  -2
  -6  -2  -9  291.64   27.46   1
   6  -2   8   10.13    7.26  -2
  -6   2  -8   10.13    7.26   1
   6   2   8   11.61    8.19  -2
  -6  -2  -8   11.61    8.19   1
   6  -2   7  578.83   51.41  -2
  -6   2  -7  578.83   51.41   1
   6   2   7  567.19   46.51  -2
  -6  -2  -7  567.19   46.51   1
   6  -2   6   16.09    6.86  -2
  -6   2  -6   16.09    6.86   1
   6   2   6   14.10    8.08  -2
  -6  -2  -6   14.10    8.08   1
   6  -2   5  458.22   39.23  -2
  -6   2  -5  458.22   39.23   1
   6   2   5  478.64   35.60  -2
  -6  -2  -5  478.64   35.60   1
   6  -2   4  345.85   34.00  -2
  -6   2  -4  345.85   34.00   1
   6   2   4  335.81   27.62  -2
  -6  -2  -4  335.81   27.62   1
   6  -2   3  784.03   66.22  -2
  -6   2  -3  784.03   66.22   1
   6   2   3  760.71   56.78  -2
  -6  -2  -3  760.71   56.78   1
   6  -2   2  605.51   56.88  -2
  -6   2  -2  605.51   56.88   1
   6   2   2  603.53   46.03  -2
  -6  -2  -2  603.53   46.03   1
   6  -2   1  283.96   28.69  -2
  -6   2  -1  283.96   28.69   1
   6   2   1  282.12   24.11  -2
  -6  -2  -1  282.12   24.11   1
   6  -2   0  543.06   52.27  -2
  -6   2   0  543.06   52.27   1
   6   2   0  581.10   47.94  -2
  -6  -2   0  581.10   47.94   1
   6  -2  -1 1983.52  189.81  -2
  -6   2   1 1983.52  189.81   1
   6   2  -1 1930.49  171.49  -2
  -6  -2   1 1930.49  171.49   1
   6  -2  -2  626.49   57.12  -2
  -6   2   2  626.49   57.12   1
   6   2  -2  589.74   61.86  -2
  -6  -2   2  589.74   61.86   1
   6  -2  -2  614.89   57.52  -2
  -6   2   2  614.89   57.52   1
   6  -2  -3  487.01   46.14  -2
  -6   2   3  487.01   46.14   1
   6  -2  -3  484.26   39.87  -2
  -6   2   3  484.26   39.87   1
   6   2  -3  474.88   42.03  -2
  -6  -2   3  474.88   42.03   1
   6  -2  -4  148.14   17.71  -2
  -6   2   4  148.14   17.71   1
   6  -2  -4  179.05   16.42  -2
  -6   2   4  179.05   16.42   1
   6   2  -4  146.56   15.02  -2
  -6  -2   4  146.56   15.02   1
   6   2  -4  171.86   14.82  -2
  -6  -2   4  171.86   14.82   1
   6   2  -5  411.62   35.23  -2
  -6  -2   5  411.62   35.23   1
   6  -2  -5  402.34   33.92  -2
  -6   2   5  402.34   33.92   1
   6  -2  -5  422.50   38.00  -2
  -6   2   5  422.50   38.00   1
   6   2  -5  439.32   40.24  -2
  -6  -2   5  439.32   40.24   1
   6  -2  -6  429.45   42.88  -2
  -6   2   6  429.45   42.88   1
   6   2  -6  448.99   44.42  -2
  -6  -2   6  448.99   44.42   1
   6  -2  -6  508.78   55.06  -2
  -6   2   6  508.78   55.06   1
   6   2  -6  428.82   37.38  -2
  -6  -2   6  428.82   37.38   1
   6   2  -7  402.57   40.00  -2
  -6  -2   7  402.57   40.00   1
   6  -2  -7  346.10   37.33  -2
  -6   2   7  346.10   37.33   1
   6  -2  -7  384.42   47.02  -2
  -6   2   7  384.42   47.02   1
   6   2  -7  384.83   34.34  -2
  -6  -2   7  384.83   34.34   1
   6   2  -8   90.76   11.79  -2
  -6  -2   8   90.76   11.79   1
   6  -2  -8   79.61   12.88  -2
  -6   2   8   79.61   12.88   1
   6  -2  -8   95.38   16.00  -2
  -6   2   8   95.38   16.00   1
   6   2  -8   90.95   13.07  -2
  -6  -2   8   90.95   13.07   1
   6  -2  -9  255.88   29.86  -2
  -6   2   9  255.88   29.86   1
   6  -2  -9  279.14   33.71  -2
  -6   2   9  279.14   33.71   1
   6   2  -9  260.23   31.86  -2
  -6  -2   9  260.23   31.86   1
   6   2  -9  283.58   31.52  -2
  -6  -2   9  283.58   31.52   1
   6  -2 -10   12.72    7.92  -2
  -6   2  10   12.72    7.92   1
   6  -2 -10    7.47    8.43  -2
  -6   2  10    7.47    8.43   1
   6   2 -10   17.58    7.44  -2
  -6  -2  10   17.58    7.44   1
   6   2 -10   16.62    8.96  -2
  -6  -2  10   16.62    8.96   1
   6  -2 -11  143.49   21.76  -2
  -6   2  11  143.49   21.76   1
   6  -2 -11  154.50   20.59  -2
  -6   2  11  154.50   20.59   1
   6   2 -11  124.73   16.58  -2
  -6  -2  11  124.73   16.58   1
   6   2 -11  145.53   17.39  -2
  -6  -2  11  145.53   17.39   1
   6  -2 -12   21.88   11.58  -2
  -6   2  12   21.88   11.58   1
   6  -2 -12   16.74   10.08  -2
  -6   2  12   16.74   10.08   1
   6   2 -12   10.00    7.46  -2
  -6  -2  12   10.00    7.46   1
   6   2 -12    9.92    9.47  -2
  -6  -2  12    9.92    9.47   1
   6  -2 -13  152.27   24.74  -2
  -6   2  13  152.27   24.74   1
   6   2 -13  148.82   20.78  -2
  -6  -2  13  148.82   20.78   1
   6  -2 -14   13.28   12.48  -2
  -6   2  14   13.28   12.48   1
   6   2 -14   25.95   13.57  -2
  -6  -2  14   25.95   13.57   1
   6  -2 -15   44.66   15.95  -2
  -6   2  15   44.66   15.95   1
   6   2 -15   38.86   15.55  -2
  -6  -2  15   38.86   15.55   1
   6  -4  13   73.62   23.57  -2
  -6   4 -13   73.62   23.57   1
   6  -4  12  250.56   33.26  -2
  -6   4 -12  250.56   33.26   1
   6  -4  11  105.96   18.48  -2
  -6   4 -11  105.96   18.48   1
   6   4  11  123.92   18.69  -2
  -6  -4 -11  123.92   18.69   1
   6  -4  10  361.13   46.26  -2
  -6   4 -10  361.13   46.26   1
   6   4  10  339.32   33.84  -2
  -6  -4 -10  339.32   33.84   1
   6  -4   9  103.43   16.18  -2
  -6   4  -9  103.43   16.18   1
   6   4   9  101.60   16.98  -2
  -6  -4  -9  101.60   16.98   1
   6  -4   8  301.49   34.86  -2
  -6   4  -8  301.49   34.86   1
   6   4   8  345.27   35.84  -2
  -6  -4  -8  345.27   35.84   1
   6  -4   7  155.87   18.93  -2
  -6   4  -7  155.87   18.93   1
   6   4   7  179.96   21.04  -2
  -6  -4  -7  179.96   21.04   1
   6  -4   6 1134.58  115.89  -2
  -6   4  -6 1134.58  115.89   1
   6   4   6 1144.19   79.02  -2
  -6  -4  -6 1144.19   79.02   1
   6  -4   5  527.19   57.47  -2
  -6   4  -5  527.19   57.47   1
   6   4   5  567.12   43.95  -2
  -6  -4  -5  567.12   43.95   1
   6  -4   4  679.69   63.76  -2
  -6   4  -4  679.69   63.76   1
   6   4   4  682.68   56.05  -2
  -6  -4  -4  682.68   56.05   1
   6  -4   3 1465.57  146.80  -2
  -6   4  -3 1465.57  146.80   1
   6   4   3 1532.86   99.06  -2
  -6  -4  -3 1532.86   99.06   1
   6  -4   2  222.48   23.92  -2
  -6   4  -2  222.48   23.92   1
   6   4   2  251.85   19.90  -2
  -6  -4  -2  251.85   19.90   1
   6  -4   1  502.97   49.50  -2
  -6   4  -1  502.97   49.50   1
   6   4   1  494.64   41.44  -2
  -6  -4  -1  494.64   41.44   1
   6  -4   0  245.66   25.68  -2
  -6   4   0  245.66   25.68   1
   6   4   0  251.05   22.93  -2
  -6  -4   0  251.05   22.93   1
   6   4  -1  634.99   49.87  -2
  -6  -4   1  634.99   49.87   1
   6  -4  -1  657.16   60.96  -2
  -6   4   1  657.16   60.96   1
   6  -4  -1  654.43   64.66  -2
  -6   4   1  654.43   64.66   1
   6  -4  -2  525.80   50.13  -2
  -6   4   2  525.80   50.13   1
   6  -4  -2  562.24   54.94  -2
  -6   4   2  562.24   54.94   1
   6   4  -2  525.56   38.53  -2
  -6  -4   2  525.56   38.53   1
   6  -4  -3  150.51   16.29  -2
  -6   4   3  150.51   16.29   1
   6  -4  -3  181.17   19.30  -2
  -6   4   3  181.17   19.30   1
   6   4  -3  131.48   11.86  -2
  -6  -4   3  131.48   11.86   1
   6  -4  -4  102.48   11.12  -2
  -6   4   4  102.48   11.12   1
   6  -4  -4   97.22   11.02  -2
  -6   4   4   97.22   11.02   1
   6   4  -4   92.81    9.25  -2
  -6  -4   4   92.81    9.25   1
   6  -4  -5  419.48   37.30  -2
  -6   4   5  419.48   37.30   1
   6  -4  -5  506.99   51.26  -2
  -6   4   5  506.99   51.26   1
   6   4  -5  427.12   30.93  -2
  -6  -4   5  427.12   30.93   1
   6   4  -5  139.26   32.58  -2
  -6  -4   5  139.26   32.58   1
   6  -4  -6  128.23   16.64  -2
  -6   4   6  128.23   16.64   1
   6  -4  -6  155.62   18.98  -2
  -6   4   6  155.62   18.98   1
   6   4  -6  121.65   11.55  -2
  -6  -4   6  121.65   11.55   1
   6  -4  -7  233.52   24.53  -2
  -6   4   7  233.52   24.53   1
   6  -4  -7  242.71   27.94  -2
  -6   4   7  242.71   27.94   1
   6   4  -7  236.47   20.29  -2
  -6  -4   7  236.47   20.29   1
   6   4  -8  360.76   33.39  -2
  -6  -4   8  360.76   33.39   1
   6  -4  -8  377.39   37.22  -2
  -6   4   8  377.39   37.22   1
   6  -4  -8  359.10   38.06  -2
  -6   4   8  359.10   38.06   1
   6  -4  -9  171.35   22.34  -2
  -6   4   9  171.35   22.34   1
   6  -4  -9  221.10   32.11  -2
  -6   4   9  221.10   32.11   1
   6   4  -9  186.57   19.15  -2
  -6  -4   9  186.57   19.15   1
   6  -4 -10  296.65   39.02  -2
  -6   4  10  296.65   39.02   1
   6   4 -10  323.47   30.54  -2
  -6  -4  10  323.47   30.54   1
   6  -4 -10  307.80   37.79  -2
  -6   4  10  307.80   37.79   1
   6  -4 -11   37.39   13.18  -2
  -6   4  11   37.39   13.18   1
   6  -4 -11   52.64   15.38  -2
  -6   4  11   52.64   15.38   1
   6   4 -11   49.15    9.62  -2
  -6  -4  11   49.15    9.62   1
   6   4 -11   69.13   11.28  -2
  -6  -4  11   69.13   11.28   1
   6   4 -12  197.71   20.43  -2
  -6  -4  12  197.71   20.43   1
   6  -4 -12  209.70   31.36  -2
  -6   4  12  209.70   31.36   1
   6  -4 -12  206.30   31.74  -2
  -6   4  12  206.30   31.74   1
   6   4 -12  208.77   28.86  -2
  -6  -4  12  208.77   28.86   1
   6  -4 -13   66.31   17.44  -2
  -6   4  13   66.31   17.44   1
   6  -4 -13   42.67   19.52  -2
  -6   4  13   42.67   19.52   1
   6   4 -13   64.29   12.51  -2
  -6  -4  13   64.29   12.51   1
   6   4 -14   73.24   13.39  -2
  -6  -4  14   73.24   13.39   1
   6  -4 -14   91.54   20.08  -2
  -6   4  14   91.54   20.08   1
   6  -4 -15   35.12   18.74  -2
  -6   4  15   35.12   18.74   1
   6  -6  13   -1.99   17.22  -2
  -6   6 -13   -1.99   17.22   1
   6  -6  12  128.93   26.05  -2
  -6   6 -12  128.93   26.05   1
   6  -6  11   18.47   14.91  -2
  -6   6 -11   18.47   14.91   1
   6  -6  10  463.00   64.83  -2
  -6   6 -10  463.00   64.83   1
   6   6  10  504.11   50.37  -2
  -6  -6 -10  504.11   50.37   1
   6  -6   9   14.76    7.87  -2
  -6   6  -9   14.76    7.87   1
   6   6   9   18.44   14.75  -2
  -6  -6  -9   18.44   14.75   1
   6  -6   8  429.56   50.67  -2
  -6   6  -8  429.56   50.67   1
   6   6   8  472.17   46.45  -2
  -6  -6  -8  472.17   46.45   1
   6   6   7   14.93    5.01  -2
  -6  -6  -7   14.93    5.01   1
   6  -6   7   28.87    9.82  -2
  -6   6  -7   28.87    9.82   1
   6   6   7   33.99   12.45  -2
  -6  -6  -7   33.99   12.45   1
   6   6   6  748.42   61.14  -2
  -6  -6  -6  748.42   61.14   1
   6  -6   6  721.33   74.85  -2
  -6   6  -6  721.33   74.85   1
   6   6   6  603.80   46.29  -2
  -6  -6  -6  603.80   46.29   1
   6  -6   5  165.66   23.90  -2
  -6   6  -5  165.66   23.90   1
   6   6   5  156.46   18.06  -2
  -6  -6  -5  156.46   18.06   1
   6   6   5  135.77   13.01  -2
  -6  -6  -5  135.77   13.01   1
   6   6   4  399.12   35.01  -2
  -6  -6  -4  399.12   35.01   1
   6  -6   4  434.87   41.84  -2
  -6   6  -4  434.87   41.84   1
   6   6   4  420.14   35.84  -2
  -6  -6  -4  420.14   35.84   1
   6  -6   3   10.86    5.98  -2
  -6   6  -3   10.86    5.98   1
   6   6   3   13.46    7.18  -2
  -6  -6  -3   13.46    7.18   1
   6   6   3   17.84    6.16  -2
  -6  -6  -3   17.84    6.16   1
   6  -6   2  346.07   42.74  -2
  -6   6  -2  346.07   42.74   1
   6   6   2  335.93   25.09  -2
  -6  -6  -2  335.93   25.09   1
   6   6   2  292.82   26.50  -2
  -6  -6  -2  292.82   26.50   1
   6  -6   1  342.20   38.43  -2
  -6   6  -1  342.20   38.43   1
   6   6   1  385.73   30.24  -2
  -6  -6  -1  385.73   30.24   1
   6  -6   1  359.66   34.50  -2
  -6   6  -1  359.66   34.50   1
   6   6   1  298.35   28.22  -2
  -6  -6  -1  298.35   28.22   1
   6  -6   0  342.39   33.81  -2
  -6   6   0  342.39   33.81   1
   6   6   0  354.42   28.11  -2
  -6  -6   0  354.42   28.11   1
   6  -6   0  372.02   34.83  -2
  -6   6   0  372.02   34.83   1
   6  -6  -1  411.50   50.50  -2
  -6   6   1  411.50   50.50   1
   6  -6  -1  439.42   48.18  -2
  -6   6   1  439.42   48.18   1
   6   6  -1  449.02   33.87  -2
  -6  -6   1  449.02   33.87   1
   6  -6  -2  534.37   47.92  -2
  -6   6   2  534.37   47.92   1
   6  -6  -2  599.97   58.74  -2
  -6   6   2  599.97   58.74   1
   6   6  -2  646.80   46.72  -2
  -6  -6   2  646.80   46.72   1
   6  -6  -3   11.81    7.09  -2
  -6   6   3   11.81    7.09   1
   6  -6  -3    5.55    5.92  -2
  -6   6   3    5.55    5.92   1
   6   6  -3    8.46    3.95  -2
  -6  -6   3    8.46    3.95   1
   6  -6  -4  583.35   62.78  -2
  -6   6   4  583.35   62.78   1
   6  -6  -4  519.04   54.10  -2
  -6   6   4  519.04   54.10   1
   6   6  -4  509.11   37.01  -2
  -6  -6   4  509.11   37.01   1
   6   6  -5   51.21    4.78  -2
  -6  -6   5   51.21    4.78   1
   6   6  -5   55.59    5.34  -2
  -6  -6   5   55.59    5.34   1
   6  -6  -5   64.51    9.95  -2
  -6   6   5   64.51    9.95   1
   6  -6  -5   42.11   10.59  -2
  -6   6   5   42.11   10.59   1
   6  -6  -6  343.04   37.33  -2
  -6   6   6  343.04   37.33   1
   6  -6  -6  348.92   36.96  -2
  -6   6   6  348.92   36.96   1
   6  -6  -7  106.03   14.03  -2
  -6   6   7  106.03   14.03   1
   6  -6  -7  114.21   19.97  -2
  -6   6   7  114.21   19.97   1
   6  -6  -8  251.84   31.36  -2
  -6   6   8  251.84   31.36   1
   6  -6  -8  231.96   33.04  -2
  -6   6   8  231.96   33.04   1
   6  -6  -9   32.89   10.99  -2
  -6   6   9   32.89   10.99   1
   6  -6  -9   46.32   13.04  -2
  -6   6   9   46.32   13.04   1
   6  -6 -10  216.21   29.23  -2
  -6   6  10  216.21   29.23   1
   6  -6 -10  195.49   28.46  -2
  -6   6  10  195.49   28.46   1
   6  -6 -11   -9.54   10.27  -2
  -6   6  11   -9.54   10.27   1
   6  -6 -11    2.75   12.91  -2
  -6   6  11    2.75   12.91   1
   6  -6 -12  266.14   36.22  -2
  -6   6  12  266.14   36.22   1
   6  -6 -12  208.52   77.58  -2
  -6   6  12  208.52   77.58   1
   6  -6 -13   20.92   16.61  -2
  -6   6  13   20.92   16.61   1
   6  -6 -14  114.06   27.68  -2
  -6   6  14  114.06   27.68   1
   6  -8  12  -24.27   17.30  -2
  -6   8 -12  -24.27   17.30   1
   6  -8  11  212.59   32.30  -2
  -6   8 -11  212.59   32.30   1
   6  -8  10   37.91   17.90  -2
  -6   8 -10   37.91   17.90   1
   6  -8   9  138.19   20.98  -2
  -6   8  -9  138.19   20.98   1
   6   8   9  115.22   14.29  -2
  -6  -8  -9  115.22   14.29   1
   6   8   9  149.88   21.46  -2
  -6  -8  -9  149.88   21.46   1
   6  -8   8    7.74    8.35  -2
  -6   8  -8    7.74    8.35   1
   6   8   8   15.11   12.10  -2
  -6  -8  -8   15.11   12.10   1
   6   8   8    9.59    6.53  -2
  -6  -8  -8    9.59    6.53   1
   6  -8   7  426.92   48.29  -2
  -6   8  -7  426.92   48.29   1
   6   8   7  408.56   47.50  -2
  -6  -8  -7  408.56   47.50   1
   6   8   7  362.34   37.44  -2
  -6  -8  -7  362.34   37.44   1
   6  -8   6    4.52    5.79  -2
  -6   8  -6    4.52    5.79   1
   6   8   6    9.12    9.73  -2
  -6  -8  -6    9.12    9.73   1
   6   8   6    0.18    6.06  -2
  -6  -8  -6    0.18    6.06   1
   6   8   5  325.27   30.96  -2
  -6  -8  -5  325.27   30.96   1
   6   8   5  257.53   24.10  -2
  -6  -8  -5  257.53   24.10   1
   6   8   4    9.74    6.35  -2
  -6  -8  -4    9.74    6.35   1
   6  -8   4    0.54    6.00  -2
  -6   8  -4    0.54    6.00   1
   6   8   4    5.09    7.60  -2
  -6  -8  -4    5.09    7.60   1
   6   8   3  402.60   34.59  -2
  -6  -8  -3  402.60   34.59   1
   6  -8   3  385.71   46.62  -2
  -6   8  -3  385.71   46.62   1
   6  -8   3  424.66   41.12  -2
  -6   8  -3  424.66   41.12   1
   6   8   3  447.20   37.14  -2
  -6  -8  -3  447.20   37.14   1
   6   8   2    6.98    7.90  -2
  -6  -8  -2    6.98    7.90   1
   6  -8   2   10.97    7.76  -2
  -6   8  -2   10.97    7.76   1
   6  -8   2   14.84    6.08  -2
  -6   8  -2   14.84    6.08   1
   6   8   2    1.96    6.56  -2
  -6  -8  -2    1.96    6.56   1
   6  -8   1  951.34   93.02  -2
  -6   8  -1  951.34   93.02   1
   6   8   1  906.09   58.42  -2
  -6  -8  -1  906.09   58.42   1
   6   8   1  792.63   57.92  -2
  -6  -8  -1  792.63   57.92   1
   6  -8   1  929.50  101.02  -2
  -6   8  -1  929.50  101.02   1
   6   8   0   24.51    6.27  -2
  -6  -8   0   24.51    6.27   1
   6  -8   0   40.36   19.57  -2
  -6   8   0   40.36   19.57   1
   6  -8   0   37.49   19.82  -2
  -6   8   0   37.49   19.82   1
   6   8   0   16.60    7.55  -2
  -6  -8   0   16.60    7.55   1
   6  -8  -1  801.05   95.78  -2
  -6   8   1  801.05   95.78   1
   6  -8  -1  844.35   90.59  -2
  -6   8   1  844.35   90.59   1
   6   8  -1  701.67   54.53  -2
  -6  -8   1  701.67   54.53   1
   6   8  -1  816.64   50.61  -2
  -6  -8   1  816.64   50.61   1
   6  -8  -2    1.99    9.02  -2
  -6   8   2    1.99    9.02   1
   6  -8  -2   12.09    8.59  -2
  -6   8   2   12.09    8.59   1
   6   8  -2    2.70    4.05  -2
  -6  -8   2    2.70    4.05   1
   6   8  -3  568.33   38.78  -2
  -6  -8   3  568.33   38.78   1
   6  -8  -3  518.97   53.14  -2
  -6   8   3  518.97   53.14   1
   6  -8  -3  654.08   54.59  -2
  -6   8   3  654.08   54.59   1
   6  -8  -4   16.56    6.16  -2
  -6   8   4   16.56    6.16   1
   6   8  -4   22.00    4.54  -2
  -6  -8   4   22.00    4.54   1
   6  -8  -4   17.77    8.78  -2
  -6   8   4   17.77    8.78   1
   6  -8  -5  745.83   86.08  -2
  -6   8   5  745.83   86.08   1
   6  -8  -5  681.23   65.47  -2
  -6   8   5  681.23   65.47   1
   6  -8  -6  101.27   13.98  -2
  -6   8   6  101.27   13.98   1
   6  -8  -6  100.78   15.55  -2
  -6   8   6  100.78   15.55   1
   6  -8  -7  357.74   38.02  -2
  -6   8   7  357.74   38.02   1
   6  -8  -7  341.00   43.06  -2
  -6   8   7  341.00   43.06   1
   6  -8  -8   22.40   10.78  -2
  -6   8   8   22.40   10.78   1
   6  -8  -8   27.07   10.70  -2
  -6   8   8   27.07   10.70   1
   6  -8  -9  224.26   37.54  -2
  -6   8   9  224.26   37.54   1
   6  -8  -9  175.56   33.36  -2
  -6   8   9  175.56   33.36   1
   6  -8 -10    4.11   10.26  -2
  -6   8  10    4.11   10.26   1
   6  -8 -11   82.86   18.48  -2
  -6   8  11   82.86   18.48   1
   6  -8 -12    8.57   12.93  -2
  -6   8  12    8.57   12.93   1
   6  -8 -13   75.67   22.18  -2
  -6   8  13   75.67   22.18   1
   6  -8 -14  -13.34   16.61  -2
  -6   8  14  -13.34   16.61   1
   6 -10  12   44.20   24.29  -2
  -6  10 -12   44.20   24.29   1
   6 -10  11   23.06   21.39  -2
  -6  10 -11   23.06   21.39   1
   6 -10  10  134.75   25.47  -2
  -6  10 -10  134.75   25.47   1
   6  10   9   -5.66    7.92  -2
  -6 -10  -9   -5.66    7.92   1
   6  10   9   -0.50   14.50  -2
  -6 -10  -9   -0.50   14.50   1
   6  10   8  188.63   23.81  -2
  -6 -10  -8  188.63   23.81   1
   6 -10   8  210.51   23.49  -2
  -6  10  -8  210.51   23.49   1
   6 -10   8  164.08   19.66  -2
  -6  10  -8  164.08   19.66   1
   6  10   8  266.43   36.86  -2
  -6 -10  -8  266.43   36.86   1
   6  10   7    8.08   11.31  -2
  -6 -10  -7    8.08   11.31   1
   6 -10   7   12.53    7.84  -2
  -6  10  -7   12.53    7.84   1
   6 -10   7    9.15    7.60  -2
  -6  10  -7    9.15    7.60   1
   6  10   7    1.08    8.37  -2
  -6 -10  -7    1.08    8.37   1
   6 -10   6  206.93   25.54  -2
  -6  10  -6  206.93   25.54   1
   6 -10   6  194.10   23.74  -2
  -6  10  -6  194.10   23.74   1
   6  10   6  193.40   22.94  -2
  -6 -10  -6  193.40   22.94   1
   6  10   6  193.43   24.69  -2
  -6 -10  -6  193.43   24.69   1
   6 -10   5   16.68    8.03  -2
  -6  10  -5   16.68    8.03   1
   6 -10   5   15.90    6.99  -2
  -6  10  -5   15.90    6.99   1
   6  10   5    8.71    9.01  -2
  -6 -10  -5    8.71    9.01   1
   6  10   4  268.17   32.43  -2
  -6 -10  -4  268.17   32.43   1
   6 -10   4  216.57   28.83  -2
  -6  10  -4  216.57   28.83   1
   6 -10   4  237.81   29.02  -2
  -6  10  -4  237.81   29.02   1
   6  10   4  246.53   25.62  -2
  -6 -10  -4  246.53   25.62   1
   6  10   3   73.01   12.96  -2
  -6 -10  -3   73.01   12.96   1
   6 -10   3   39.82    9.23  -2
  -6  10  -3   39.82    9.23   1
   6 -10   3   65.23    9.68  -2
  -6  10  -3   65.23    9.68   1
   6  10   3   61.67   11.01  -2
  -6 -10  -3   61.67   11.01   1
   6 -10   2  411.97   43.94  -2
  -6  10  -2  411.97   43.94   1
   6 -10   2  397.78   38.83  -2
  -6  10  -2  397.78   38.83   1
   6  10   2  390.19   35.41  -2
  -6 -10  -2  390.19   35.41   1
   6  10   2  378.14   39.54  -2
  -6 -10  -2  378.14   39.54   1
   6 -10   1  354.46   47.54  -2
  -6  10  -1  354.46   47.54   1
   6 -10   1  343.54   37.97  -2
  -6  10  -1  343.54   37.97   1
   6  10   1  357.89   30.50  -2
  -6 -10  -1  357.89   30.50   1
   6  10   1  288.06   28.37  -2
  -6 -10  -1  288.06   28.37   1
   6 -10   0  519.46   53.76  -2
  -6  10   0  519.46   53.76   1
   6 -10   0  497.41   45.12  -2
  -6  10   0  497.41   45.12   1
   6  10   0  527.97   37.44  -2
  -6 -10   0  527.97   37.44   1
   6  10   0  515.13   38.43  -2
  -6 -10   0  515.13   38.43   1
   6 -10  -1   93.64   13.82  -2
  -6  10   1   93.64   13.82   1
   6 -10  -1   83.31   15.36  -2
  -6  10   1   83.31   15.36   1
   6  10  -1   72.67   10.42  -2
  -6 -10   1   72.67   10.42   1
   6  10  -1   72.40   12.91  -2
  -6 -10   1   72.40   12.91   1
   6  10  -2  470.10   43.49  -2
  -6 -10   2  470.10   43.49   1
   6  10  -2  555.21   49.52  -2
  -6 -10   2  555.21   49.52   1
   6 -10  -2  552.05   60.75  -2
  -6  10   2  552.05   60.75   1
   6 -10  -2  575.30   57.02  -2
  -6  10   2  575.30   57.02   1
   6 -10  -3  125.91   15.15  -2
  -6  10   3  125.91   15.15   1
   6 -10  -3  125.96   16.06  -2
  -6  10   3  125.96   16.06   1
   6  10  -3  123.23   11.42  -2
  -6 -10   3  123.23   11.42   1
   6 -10  -4  452.90   45.42  -2
  -6  10   4  452.90   45.42   1
   6 -10  -4  490.39   53.50  -2
  -6  10   4  490.39   53.50   1
   6  10  -4  524.48   38.22  -2
  -6 -10   4  524.48   38.22   1
   6 -10  -5  307.33   33.94  -2
  -6  10   5  307.33   33.94   1
   6 -10  -5  335.64   43.81  -2
  -6  10   5  335.64   43.81   1
   6 -10  -6  435.65   43.68  -2
  -6  10   6  435.65   43.68   1
   6 -10  -6  371.80   41.49  -2
  -6  10   6  371.80   41.49   1
   6 -10  -7   27.50   12.24  -2
  -6  10   7   27.50   12.24   1
   6 -10  -8  136.26   23.58  -2
  -6  10   8  136.26   23.58   1
   6 -10  -9   15.94   14.21  -2
  -6  10   9   15.94   14.21   1
   6 -10 -10   82.47   18.50  -2
  -6  10  10   82.47   18.50   1
   6 -10 -11   25.46   16.93  -2
  -6  10  11   25.46   16.93   1
   6 -10 -12   59.23   21.71  -2
  -6  10  12   59.23   21.71   1
   6 -10 -13   29.11   19.58  -2
  -6  10  13   29.11   19.58   1
   6 -12  10   71.24   23.66  -2
  -6  12 -10   71.24   23.66   1
   6 -12   9  122.64   20.75  -2
  -6  12  -9  122.64   20.75   1
   6  12   8   51.36   17.79  -2
  -6 -12  -8   51.36   17.79   1
   6  12   8   49.27   13.10  -2
  -6 -12  -8   49.27   13.10   1
   6 -12   7  145.32   17.81  -2
  -6  12  -7  145.32   17.81   1
   6  12   7  216.04   31.58  -2
  -6 -12  -7  216.04   31.58   1
   6 -12   6   14.70    8.96  -2
  -6  12  -6   14.70    8.96   1
   6  12   6   30.23   10.94  -2
  -6 -12  -6   30.23   10.94   1
   6 -12   6   25.43    8.94  -2
  -6  12  -6   25.43    8.94   1
   6  12   6   30.17   14.56  -2
  -6 -12  -6   30.17   14.56   1
   6 -12   5  160.80   19.95  -2
  -6  12  -5  160.80   19.95   1
   6 -12   5  151.11   22.11  -2
  -6  12  -5  151.11   22.11   1
   6  12   5  189.93   25.92  -2
  -6 -12  -5  189.93   25.92   1
   6  12   5  198.13   58.35  -2
  -6 -12  -5  198.13   58.35   1
   6  12   4  207.46   25.47  -2
  -6 -12  -4  207.46   25.47   1
   6 -12   4  221.39   22.64  -2
  -6  12  -4  221.39   22.64   1
   6 -12   4  194.76   30.34  -2
  -6  12  -4  194.76   30.34   1
   6  12   4  254.60   25.68  -2
  -6 -12  -4  254.60   25.68   1
   6  12   3  303.49   32.10  -2
  -6 -12  -3  303.49   32.10   1
   6 -12   3  257.54   30.75  -2
  -6  12  -3  257.54   30.75   1
   6 -12   3  251.58   28.54  -2
  -6  12  -3  251.58   28.54   1
   6  12   3  268.27   28.06  -2
  -6 -12  -3  268.27   28.06   1
   6 -12   2  258.79   25.90  -2
  -6  12  -2  258.79   25.90   1
   6 -12   2  292.98   31.73  -2
  -6  12  -2  292.98   31.73   1
   6  12   2  260.71   31.47  -2
  -6 -12  -2  260.71   31.47   1
   6  12   2  294.48   31.42  -2
  -6 -12  -2  294.48   31.42   1
   6  12   1   78.29   13.14  -2
  -6 -12  -1   78.29   13.14   1
   6 -12   1   76.47   12.45  -2
  -6  12  -1   76.47   12.45   1
   6 -12   1   65.41   12.54  -2
  -6  12  -1   65.41   12.54   1
   6  12   1   90.98   15.46  -2
  -6 -12  -1   90.98   15.46   1
   6 -12   0   53.69   11.33  -2
  -6  12   0   53.69   11.33   1
   6 -12   0   50.28   12.46  -2
  -6  12   0   50.28   12.46   1
   6  12   0   43.36    8.82  -2
  -6 -12   0   43.36    8.82   1
   6  12   0   39.06   13.07  -2
  -6 -12   0   39.06   13.07   1
   6 -12  -1  135.03   17.28  -2
  -6  12   1  135.03   17.28   1
   6 -12  -1  142.64   18.93  -2
  -6  12   1  142.64   18.93   1
   6  12  -1  139.02   16.27  -2
  -6 -12   1  139.02   16.27   1
   6  12  -1  126.83   20.59  -2
  -6 -12   1  126.83   20.59   1
   6 -12  -2   84.50   15.36  -2
  -6  12   2   84.50   15.36   1
   6  12  -2   96.42   12.78  -2
  -6 -12   2   96.42   12.78   1
   6  12  -2   63.58   18.45  -2
  -6 -12   2   63.58   18.45   1
   6 -12  -3   28.57   10.72  -2
  -6  12   3   28.57   10.72   1
   6  12  -3   22.42    6.43  -2
  -6 -12   3   22.42    6.43   1
   6 -12  -4   54.86   12.21  -2
  -6  12   4   54.86   12.21   1
   6  12  -4   63.66    7.66  -2
  -6 -12   4   63.66    7.66   1
   6 -12  -5   41.54   14.02  -2
  -6  12   5   41.54   14.02   1
   6 -12  -7  112.54   23.06  -2
  -6  12   7  112.54   23.06   1
   6 -12  -8   70.06   21.86  -2
  -6  12   8   70.06   21.86   1
   6 -12  -9  140.11   26.48  -2
  -6  12   9  140.11   26.48   1
   6 -12 -10   26.86   17.25  -2
  -6  12  10   26.86   17.25   1
   6 -12 -11   88.42   23.42  -2
  -6  12  11   88.42   23.42   1
   6 -12 -12   26.95   20.77  -2
  -6  12  12   26.95   20.77   1
   6 -14   9  191.93   34.93  -2
  -6  14  -9  191.93   34.93   1
   6 -14   8    1.69   16.77  -2
  -6  14  -8    1.69   16.77   1
   6  14   7  341.69   40.70  -2
  -6 -14  -7  341.69   40.70   1
   6  14   7  233.45   42.82  -2
  -6 -14  -7  233.45   42.82   1
   6  14   6   77.41   21.38  -2
  -6 -14  -6   77.41   21.38   1
   6  14   6   52.82   17.94  -2
  -6 -14  -6   52.82   17.94   1
   6  14   5  265.82   31.98  -2
  -6 -14  -5  265.82   31.98   1
   6  14   5  243.32   34.88  -2
  -6 -14  -5  243.32   34.88   1
   6 -14   4   29.28   11.22  -2
  -6  14  -4   29.28   11.22   1
   6  14   4   35.42   13.23  -2
  -6 -14  -4   35.42   13.23   1
   6  14   4   35.73   14.58  -2
  -6 -14  -4   35.73   14.58   1
   6 -14   3  388.53   36.02  -2
  -6  14  -3  388.53   36.02   1
   6  14   3  410.10   43.54  -2
  -6 -14  -3  410.10   43.54   1
   6  14   3  378.75   44.96  -2
  -6 -14  -3  378.75   44.96   1
   6 -14   2   15.36   10.58  -2
  -6  14  -2   15.36   10.58   1
   6  14   2   32.25   11.02  -2
  -6 -14  -2   32.25   11.02   1
   6  14   2   35.29   13.97  -2
  -6 -14  -2   35.29   13.97   1
   6 -14   1   44.82   11.54  -2
  -6  14  -1   44.82   11.54   1
   6  14   1   39.05    9.66  -2
  -6 -14  -1   39.05    9.66   1
   6  14   1   32.50   15.34  -2
  -6 -14  -1   32.50   15.34   1
   6  14   0   90.31   20.37  -2
  -6 -14   0   90.31   20.37   1
   6 -14   0  108.81   18.21  -2
  -6  14   0  108.81   18.21   1
   6  14   0  107.56   15.30  -2
  -6 -14   0  107.56   15.30   1
   6 -14  -1  105.06   17.57  -2
  -6  14   1  105.06   17.57   1
   6  14  -1  104.88   15.02  -2
  -6 -14   1  104.88   15.02   1
   6  14  -1   58.86   18.83  -2
  -6 -14   1   58.86   18.83   1
   6  14  -2   96.87   17.06  -2
  -6 -14   2   96.87   17.06   1
   6 -14  -2   81.76   14.35  -2
  -6  14   2   81.76   14.35   1
   6  14  -2   89.32   12.66  -2
  -6 -14   2   89.32   12.66   1
   6 -14  -3  177.37   21.31  -2
  -6  14   3  177.37   21.31   1
   6  14  -3  176.21   24.21  -2
  -6 -14   3  176.21   24.21   1
   6  14  -3  155.50   24.16  -2
  -6 -14   3  155.50   24.16   1
   6  14  -4    5.00    4.98  -2
  -6 -14   4    5.00    4.98   1
   6 -14  -4   -0.33    8.10  -2
  -6  14   4   -0.33    8.10   1
   6 -14  -5  190.47   28.27  -2
  -6  14   5  190.47   28.27   1
   6 -14  -6   22.13   11.54  -2
  -6  14   6   22.13   11.54   1
   6 -14  -7   82.05   21.89  -2
  -6  14   7   82.05   21.89   1
   6 -14  -8    6.96   16.70  -2
  -6  14   8    6.96   16.70   1
   6 -14  -9  111.37   27.46  -2
  -6  14   9  111.37   27.46   1
   6 -14 -10   11.70   18.45  -2
  -6  14  10   11.70   18.45   1
   6 -16   7   28.69   19.84  -2
  -6  16  -7   28.69   19.84   1
   6  16   6   95.01   23.10  -2
  -6 -16  -6   95.01   23.10   1
   6  16   6   87.57   23.55  -2
  -6 -16  -6   87.57   23.55   1
   6  16   5   18.80   17.15  -2
  -6 -16  -5   18.80   17.15   1
   6  16   5    7.46   13.82  -2
  -6 -16  -5    7.46   13.82   1
   6  16   4  106.34   23.68  -2
  -6 -16  -4  106.34   23.68   1
   6  16   4  122.04   22.26  -2
  -6 -16  -4  122.04   22.26   1
   6  16   3   22.90   16.62  -2
  -6 -16  -3   22.90   16.62   1
   6  16   3   -2.87   11.63  -2
  -6 -16  -3   -2.87   11.63   1
   6  16   2  168.23   33.81  -2
  -6 -16  -2  168.23   33.81   1
   6  16   2  178.80   24.66  -2
  -6 -16  -2  178.80   24.66   1
   6 -16   1   53.90   17.09  -2
  -6  16  -1   53.90   17.09   1
   6  16   1   45.98   13.22  -2
  -6 -16  -1   45.98   13.22   1
   6  16   1   32.66   13.76  -2
  -6 -16  -1   32.66   13.76   1
   6 -16   0  213.89   26.75  -2
  -6  16   0  213.89   26.75   1
   6  16   0  205.78   29.74  -2
  -6 -16   0  205.78   29.74   1
   6  16   0  168.51   27.18  -2
  -6 -16   0  168.51   27.18   1
   6  16  -1   47.92   20.08  -2
  -6 -16   1   47.92   20.08   1
   6 -16  -1   32.78   14.86  -2
  -6  16   1   32.78   14.86   1
   6  16  -1   49.77   12.98  -2
  -6 -16   1   49.77   12.98   1
   6  16  -2  163.52   30.54  -2
  -6 -16   2  163.52   30.54   1
   6 -16  -2  174.15   22.70  -2
  -6  16   2  174.15   22.70   1
   6  16  -2  171.15   25.31  -2
  -6 -16   2  171.15   25.31   1
   6  16  -3   27.78   17.12  -2
  -6 -16   3   27.78   17.12   1
   6 -16  -3   54.19   16.13  -2
  -6  16   3   54.19   16.13   1
   6  16  -3   14.73    8.50  -2
  -6 -16   3   14.73    8.50   1
   6  16  -4  189.00   25.30  -2
  -6 -16   4  189.00   25.30   1
   6 -16  -4  172.87   30.06  -2
  -6  16   4  172.87   30.06   1
   6 -16  -5   10.55   13.18  -2
  -6  16   5   10.55   13.18   1
   6 -16  -6   93.62   23.04  -2
  -6  16   6   93.62   23.04   1
   6 -16  -7   18.29   17.55  -2
  -6  16   7   18.29   17.55   1
   6 -16  -8   49.66   18.19  -2
  -6  16   8   49.66   18.19   1
   6  18   4   27.53   21.06  -2
  -6 -18  -4   27.53   21.06   1
   6  18   4   11.73   17.95  -2
  -6 -18  -4   11.73   17.95   1
   6  18   3  115.47   25.07  -2
  -6 -18  -3  115.47   25.07   1
   6  18   3  115.59   27.74  -2
  -6 -18  -3  115.59   27.74   1
   6  18   2    8.48   16.29  -2
  -6 -18  -2    8.48   16.29   1
   6  18   2   19.23   18.85  -2
  -6 -18  -2   19.23   18.85   1
   6  18   1  246.94   39.92  -2
  -6 -18  -1  246.94   39.92   1
   6  18   1  324.99   44.24  -2
  -6 -18  -1  324.99   44.24   1
   6  18   0   33.59   14.40  -2
  -6 -18   0   33.59   14.40   1
   6  18   0   20.37   22.38  -2
  -6 -18   0   20.37   22.38   1
   6 -18  -1  143.06   35.28  -2
  -6  18   1  143.06   35.28   1
   6  18  -2   22.48   18.94  -2
  -6 -18   2   22.48   18.94   1
   6  18  -2   29.58   10.94  -2
  -6 -18   2   29.58   10.94   1
   6 -18  -3  214.36   44.54  -2
  -6  18   3  214.36   44.54   1
   6  18  -3  230.71   27.12  -2
  -6 -18   3  230.71   27.12   1
   6 -18  -4   25.59   18.88  -2
  -6  18   4   25.59   18.88   1
   6 -18  -5  193.28   32.03  -2
  -6  18   5  193.28   32.03   1
   5  -1  13  146.45   24.40  -2
  -5   1 -13  146.45   24.40   1
   5  -1  12   16.15   12.78  -2
  -5   1 -12   16.15   12.78   1
   5   1  12   24.91   14.62  -2
  -5  -1 -12   24.91   14.62   1
   5  -1  11  111.07   19.86  -2
  -5   1 -11  111.07   19.86   1
   5   1  11   96.94   16.83  -2
  -5  -1 -11   96.94   16.83   1
   5  -1  10   99.08   15.15  -2
  -5   1 -10   99.08   15.15   1
   5   1  10   89.11   14.51  -2
  -5  -1 -10   89.11   14.51   1
   5  -1   9  185.20   23.76  -2
  -5   1  -9  185.20   23.76   1
   5   1   9  169.19   19.52  -2
  -5  -1  -9  169.19   19.52   1
   5  -1   8  206.72   25.68  -2
  -5   1  -8  206.72   25.68   1
   5   1   8  197.38   20.51  -2
  -5  -1  -8  197.38   20.51   1
   5  -1   7  177.00   17.90  -2
  -5   1  -7  177.00   17.90   1
   5   1   7  183.63   19.06  -2
  -5  -1  -7  183.63   19.06   1
   5  -1   6  237.61   21.25  -2
  -5   1  -6  237.61   21.25   1
   5   1   6  208.71   24.82  -2
  -5  -1  -6  208.71   24.82   1
   5  -1   5  862.53   67.86  -2
  -5   1  -5  862.53   67.86   1
   5   1   5  813.81   55.71  -2
  -5  -1  -5  813.81   55.71   1
   5  -1   4  145.45   14.66  -2
  -5   1  -4  145.45   14.66   1
   5   1   4  133.50   11.97  -2
  -5  -1  -4  133.50   11.97   1
   5  -1   3  824.09   65.25  -2
  -5   1  -3  824.09   65.25   1
   5   1   3  857.50   67.98  -2
  -5  -1  -3  857.50   67.98   1
   5  -1   2   15.98    4.83  -2
  -5   1  -2   15.98    4.83   1
   5   1   2   13.61    5.44  -2
  -5  -1  -2   13.61    5.44   1
   5  -1   1 1389.09  137.79  -2
  -5   1  -1 1389.09  137.79   1
   5   1   1 1419.15  121.20  -2
  -5  -1  -1 1419.15  121.20   1
   5   1   0   14.82    4.51  -2
  -5  -1   0   14.82    4.51   1
   5  -1   0   10.28    3.97  -2
  -5   1   0   10.28    3.97   1
   5  -1  -1 1303.21  120.21  -2
  -5   1   1 1303.21  120.21   1
   5   1  -1 1234.13  131.23  -2
  -5  -1   1 1234.13  131.23   1
   5  -1  -2  953.13   90.50  -2
  -5   1   2  953.13   90.50   1
   5  -1  -2  935.56   98.32  -2
  -5   1   2  935.56   98.32   1
   5   1  -2  933.79   91.01  -2
  -5  -1   2  933.79   91.01   1
   5  -1  -3  738.93   57.17  -2
  -5   1   3  738.93   57.17   1
   5   1  -3  693.97   61.49  -2
  -5  -1   3  693.97   61.49   1
   5  -1  -3  682.80   58.93  -2
  -5   1   3  682.80   58.93   1
   5   1  -3  661.47   60.22  -2
  -5  -1   3  661.47   60.22   1
   5  -1  -4 1159.10  101.76  -2
  -5   1   4 1159.10  101.76   1
   5  -1  -4 1273.09   97.23  -2
  -5   1   4 1273.09   97.23   1
   5   1  -4 1097.57  100.03  -2
  -5  -1   4 1097.57  100.03   1
   5   1  -4 1297.37  102.69  -2
  -5  -1   4 1297.37  102.69   1
   5   1  -5 1308.03  108.64  -2
  -5  -1   5 1308.03  108.64   1
   5  -1  -5 1146.55   99.30  -2
  -5   1   5 1146.55   99.30   1
   5  -1  -5 1290.12  119.07  -2
  -5   1   5 1290.12  119.07   1
   5   1  -5 1153.62  100.85  -2
  -5  -1   5 1153.62  100.85   1
   5   1  -6   27.86    5.65  -2
  -5  -1   6   27.86    5.65   1
   5  -1  -6   24.49    6.27  -2
  -5   1   6   24.49    6.27   1
   5  -1  -6   24.33    6.18  -2
  -5   1   6   24.33    6.18   1
   5   1  -6   29.47    6.43  -2
  -5  -1   6   29.47    6.43   1
   5  -1  -7  622.53   48.38  -2
  -5   1   7  622.53   48.38   1
   5  -1  -7  732.34   84.59  -2
  -5   1   7  732.34   84.59   1
   5   1  -7  653.77   52.48  -2
  -5  -1   7  653.77   52.48   1
   5   1  -7  656.49   59.39  -2
  -5  -1   7  656.49   59.39   1
   5  -1  -8   68.70   11.55  -2
  -5   1   8   68.70   11.55   1
   5  -1  -8   86.52   16.35  -2
  -5   1   8   86.52   16.35   1
   5   1  -8   71.54   11.73  -2
  -5  -1   8   71.54   11.73   1
   5   1  -8   78.81   11.74  -2
  -5  -1   8   78.81   11.74   1
   5  -1  -9  309.97   40.37  -2
  -5   1   9  309.97   40.37   1
   5  -1  -9  376.08   35.14  -2
  -5   1   9  376.08   35.14   1
   5   1  -9  351.90   31.06  -2
  -5  -1   9  351.90   31.06   1
   5   1  -9  327.41   34.51  -2
  -5  -1   9  327.41   34.51   1
   5  -1 -10  100.96   18.24  -2
  -5   1  10  100.96   18.24   1
   5  -1 -10  103.08   19.26  -2
  -5   1  10  103.08   19.26   1
   5   1 -10   90.09   16.83  -2
  -5  -1  10   90.09   16.83   1
   5   1 -10  106.62   17.15  -2
  -5  -1  10  106.62   17.15   1
   5  -1 -11  160.47   22.80  -2
  -5   1  11  160.47   22.80   1
   5  -1 -11  202.62   27.98  -2
  -5   1  11  202.62   27.98   1
   5   1 -11  181.00   24.13  -2
  -5  -1  11  181.00   24.13   1
   5   1 -11  181.98   29.22  -2
  -5  -1  11  181.98   29.22   1
   5  -1 -12   19.85   10.85  -2
  -5   1  12   19.85   10.85   1
   5   1 -12   14.90    9.38  -2
  -5  -1  12   14.90    9.38   1
   5  -1 -12   19.50   10.50  -2
  -5   1  12   19.50   10.50   1
   5   1 -12   30.07   10.85  -2
  -5  -1  12   30.07   10.85   1
   5  -1 -13   14.23   10.86  -2
  -5   1  13   14.23   10.86   1
   5   1 -13   10.56    9.65  -2
  -5  -1  13   10.56    9.65   1
   5  -1 -14   43.37   13.25  -2
  -5   1  14   43.37   13.25   1
   5   1 -14   24.17   11.28  -2
  -5  -1  14   24.17   11.28   1
   5  -1 -15   29.48   14.85  -2
  -5   1  15   29.48   14.85   1
   5   1 -15   37.34   15.62  -2
  -5  -1  15   37.34   15.62   1
   5  -3  13   -3.47   15.60  -2
  -5   3 -13   -3.47   15.60   1
   5  -3  12  116.04   20.19  -2
  -5   3 -12  116.04   20.19   1
   5  -3  11   14.98    9.15  -2
  -5   3 -11   14.98    9.15   1
   5   3  11   11.15   13.04  -2
  -5  -3 -11   11.15   13.04   1
   5  -3  10  284.06   34.90  -2
  -5   3 -10  284.06   34.90   1
   5   3  10  268.57   26.82  -2
  -5  -3 -10  268.57   26.82   1
   5   3   9   98.29   16.96  -2
  -5  -3  -9   98.29   16.96   1
   5  -3   9   81.68   12.67  -2
  -5   3  -9   81.68   12.67   1
   5  -3   8  652.87   57.70  -2
  -5   3  -8  652.87   57.70   1
   5   3   8  684.33   62.42  -2
  -5  -3  -8  684.33   62.42   1
   5  -3   7   51.09    9.63  -2
  -5   3  -7   51.09    9.63   1
   5   3   7   49.54   12.53  -2
  -5  -3  -7   49.54   12.53   1
   5  -3   6  683.69   72.82  -2
  -5   3  -6  683.69   72.82   1
   5   3   6  769.73   57.39  -2
  -5  -3  -6  769.73   57.39   1
   5  -3   5  160.94   17.01  -2
  -5   3  -5  160.94   17.01   1
   5   3   5  157.82   13.89  -2
  -5  -3  -5  157.82   13.89   1
   5  -3   4 2349.39  192.91  -2
  -5   3  -4 2349.39  192.91   1
   5   3   4 2332.94  151.49  -2
  -5  -3  -4 2332.94  151.49   1
   5  -3   3  527.23   44.86  -2
  -5   3  -3  527.23   44.86   1
   5   3   3  540.32   42.99  -2
  -5  -3  -3  540.32   42.99   1
   5  -3   2 1914.60  172.16  -2
  -5   3  -2 1914.60  172.16   1
   5   3   2 1891.71  131.49  -2
  -5  -3  -2 1891.71  131.49   1
   5  -3   1   15.83    5.41  -2
  -5   3  -1   15.83    5.41   1
   5   3   1   18.03    4.85  -2
  -5  -3  -1   18.03    4.85   1
   5  -3   0 1333.88  128.59  -2
  -5   3   0 1333.88  128.59   1
   5   3   0 1343.36  103.81  -2
  -5  -3   0 1343.36  103.81   1
   5  -3  -1   89.09   11.07  -2
  -5   3   1   89.09   11.07   1
   5  -3  -1   91.27   11.49  -2
  -5   3   1   91.27   11.49   1
   5   3  -1   83.53    8.83  -2
  -5  -3   1   83.53    8.83   1
   5  -3  -2 1779.46  169.86  -2
  -5   3   2 1779.46  169.86   1
   5  -3  -2 2138.42  204.22  -2
  -5   3   2 2138.42  204.22   1
   5   3  -2 1863.50  155.70  -2
  -5  -3   2 1863.50  155.70   1
   5  -3  -3  325.15   28.90  -2
  -5   3   3  325.15   28.90   1
   5  -3  -3  376.93   30.11  -2
  -5   3   3  376.93   30.11   1
   5   3  -3  296.10   25.07  -2
  -5  -3   3  296.10   25.07   1
   5   3  -4  614.29   50.74  -2
  -5  -3   4  614.29   50.74   1
   5  -3  -4  616.19   53.52  -2
  -5   3   4  616.19   53.52   1
   5  -3  -4  665.34   58.91  -2
  -5   3   4  665.34   58.91   1
   5   3  -4  735.39   53.47  -2
  -5  -3   4  735.39   53.47   1
   5   3  -5   40.92    5.71  -2
  -5  -3   5   40.92    5.71   1
   5  -3  -5   33.94    7.76  -2
  -5   3   5   33.94    7.76   1
   5  -3  -5   26.69    6.72  -2
  -5   3   5   26.69    6.72   1
   5   3  -5   25.87    4.64  -2
  -5  -3   5   25.87    4.64   1
   5  -3  -6  307.78   28.59  -2
  -5   3   6  307.78   28.59   1
   5   3  -6  299.79   25.06  -2
  -5  -3   6  299.79   25.06   1
   5  -3  -6  336.69   29.92  -2
  -5   3   6  336.69   29.92   1
   5   3  -6  319.68   30.93  -2
  -5  -3   6  319.68   30.93   1
   5  -3  -7   22.42    9.10  -2
  -5   3   7   22.42    9.10   1
   5  -3  -7    8.21    6.43  -2
  -5   3   7    8.21    6.43   1
   5   3  -7   22.03    5.36  -2
  -5  -3   7   22.03    5.36   1
   5   3  -7   30.97    5.84  -2
  -5  -3   7   30.97    5.84   1
   5  -3  -8  249.44   21.54  -2
  -5   3   8  249.44   21.54   1
   5  -3  -8  264.30   30.74  -2
  -5   3   8  264.30   30.74   1
   5   3  -8  237.62   22.62  -2
  -5  -3   8  237.62   22.62   1
   5   3  -8  256.10   23.46  -2
  -5  -3   8  256.10   23.46   1
   5  -3  -9    7.76    9.98  -2
  -5   3   9    7.76    9.98   1
   5   3  -9   13.99    5.81  -2
  -5  -3   9   13.99    5.81   1
   5   3  -9   11.27    4.91  -2
  -5  -3   9   11.27    4.91   1
   5  -3  -9   18.68    7.34  -2
  -5   3   9   18.68    7.34   1
   5  -3 -10  385.88   45.12  -2
  -5   3  10  385.88   45.12   1
   5  -3 -10  464.55   54.80  -2
  -5   3  10  464.55   54.80   1
   5   3 -10  417.67   51.14  -2
  -5  -3  10  417.67   51.14   1
   5   3 -10  460.60   39.02  -2
  -5  -3  10  460.60   39.02   1
   5   3 -11   13.13    7.28  -2
  -5  -3  11   13.13    7.28   1
   5  -3 -11    4.77    9.22  -2
  -5   3  11    4.77    9.22   1
   5  -3 -11   25.14   10.94  -2
  -5   3  11   25.14   10.94   1
   5   3 -11    7.92    5.79  -2
  -5  -3  11    7.92    5.79   1
   5  -3 -12  207.84   27.74  -2
  -5   3  12  207.84   27.74   1
   5  -3 -12  220.01   35.46  -2
  -5   3  12  220.01   35.46   1
   5   3 -12  204.01   25.17  -2
  -5  -3  12  204.01   25.17   1
   5   3 -12  183.60   27.09  -2
  -5  -3  12  183.60   27.09   1
   5  -3 -13   42.15   15.55  -2
  -5   3  13   42.15   15.55   1
   5  -3 -13   26.99   17.01  -2
  -5   3  13   26.99   17.01   1
   5   3 -13   15.54   10.22  -2
  -5  -3  13   15.54   10.22   1
   5  -3 -14   88.86   18.72  -2
  -5   3  14   88.86   18.72   1
   5   3 -14   69.26   14.70  -2
  -5  -3  14   69.26   14.70   1
   5  -3 -15   22.20   16.58  -2
  -5   3  15   22.20   16.58   1
   5   3 -15   10.08   10.02  -2
  -5  -3  15   10.08   10.02   1
   5  -5  14   -8.41   17.95  -2
  -5   5 -14   -8.41   17.95   1
   5  -5  13  167.78   28.61  -2
  -5   5 -13  167.78   28.61   1
   5  -5  12   -8.95   16.43  -2
  -5   5 -12   -8.95   16.43   1
   5  -5  11  325.90   42.02  -2
  -5   5 -11  325.90   42.02   1
   5   5  11  344.37   38.13  -2
  -5  -5 -11  344.37   38.13   1
   5  -5  10    4.79    9.02  -2
  -5   5 -10    4.79    9.02   1
   5   5  10    6.67   12.54  -2
  -5  -5 -10    6.67   12.54   1
   5  -5   9  384.89   44.00  -2
  -5   5  -9  384.89   44.00   1
   5   5   9  444.19   39.78  -2
  -5  -5  -9  444.19   39.78   1
   5  -5   8   11.99    8.19  -2
  -5   5  -8   11.99    8.19   1
   5   5   8   24.55   14.26  -2
  -5  -5  -8   24.55   14.26   1
   5   5   8   11.94    4.34  -2
  -5  -5  -8   11.94    4.34   1
   5  -5   7  423.79   38.24  -2
  -5   5  -7  423.79   38.24   1
   5  -5   6  110.53   13.87  -2
  -5   5  -6  110.53   13.87   1
   5   5   6  125.86   17.41  -2
  -5  -5  -6  125.86   17.41   1
   5   5   6  101.21    9.71  -2
  -5  -5  -6  101.21    9.71   1
   5  -5   5 1460.22  130.59  -2
  -5   5  -5 1460.22  130.59   1
   5   5   5 1435.45  104.06  -2
  -5  -5  -5 1435.45  104.06   1
   5   5   5 1244.75  106.53  -2
  -5  -5  -5 1244.75  106.53   1
   5   5   4  324.80   27.04  -2
  -5  -5  -4  324.80   27.04   1
   5   5   4  304.10   21.57  -2
  -5  -5  -4  304.10   21.57   1
   5  -5   4  317.40   29.81  -2
  -5   5  -4  317.40   29.81   1
   5   5   3 1375.01   95.60  -2
  -5  -5  -3 1375.01   95.60   1
   5   5   3 1167.97   92.34  -2
  -5  -5  -3 1167.97   92.34   1
   5  -5   3 1297.73  131.50  -2
  -5   5  -3 1297.73  131.50   1
   5  -5   2   13.74    6.56  -2
  -5   5  -2   13.74    6.56   1
   5   5   2   12.51    5.84  -2
  -5  -5  -2   12.51    5.84   1
   5   5   2   20.50    5.66  -2
  -5  -5  -2   20.50    5.66   1
   5   5   1 1572.87  129.66  -2
  -5  -5  -1 1572.87  129.66   1
   5   5   1 1358.17  101.79  -2
  -5  -5  -1 1358.17  101.79   1
   5  -5   1 1580.58  152.85  -2
  -5   5  -1 1580.58  152.85   1
   5   5   0  155.82   16.90  -2
  -5  -5   0  155.82   16.90   1
   5  -5   0  171.33   17.06  -2
  -5   5   0  171.33   17.06   1
   5  -5   0  171.21   18.34  -2
  -5   5   0  171.21   18.34   1
   5   5  -1  647.42   49.63  -2
  -5  -5   1  647.42   49.63   1
   5  -5  -1  677.03   68.30  -2
  -5   5   1  677.03   68.30   1
   5  -5  -1  724.73   79.01  -2
  -5   5   1  724.73   79.01   1
   5  -5  -2   25.72    6.64  -2
  -5   5   2   25.72    6.64   1
   5  -5  -2   32.94    6.19  -2
  -5   5   2   32.94    6.19   1
   5   5  -2   31.19    4.83  -2
  -5  -5   2   31.19    4.83   1
   5  -5  -3 1977.50  185.38  -2
  -5   5   3 1977.50  185.38   1
   5   5  -3 1601.31  125.89  -2
  -5  -5   3 1601.31  125.89   1
   5  -5  -3 1683.42  143.52  -2
  -5   5   3 1683.42  143.52   1
   5  -5  -4   83.27   11.36  -2
  -5   5   4   83.27   11.36   1
   5  -5  -4  108.26   12.86  -2
  -5   5   4  108.26   12.86   1
   5   5  -4   81.56    6.53  -2
  -5  -5   4   81.56    6.53   1
   5  -5  -5   52.10   10.16  -2
  -5   5   5   52.10   10.16   1
   5   5  -5   47.78    4.05  -2
  -5  -5   5   47.78    4.05   1
   5   5  -5   58.65    4.86  -2
  -5  -5   5   58.65    4.86   1
   5  -5  -5   61.94    9.54  -2
  -5   5   5   61.94    9.54   1
   5  -5  -6    3.71    7.49  -2
  -5   5   6    3.71    7.49   1
   5  -5  -6    2.67    5.34  -2
  -5   5   6    2.67    5.34   1
   5   5  -6    5.08    1.63  -2
  -5  -5   6    5.08    1.63   1
   5   5  -6    2.88    1.63  -2
  -5  -5   6    2.88    1.63   1
   5  -5  -7  378.64   41.39  -2
  -5   5   7  378.64   41.39   1
   5   5  -7  329.04   20.67  -2
  -5  -5   7  329.04   20.67   1
   5  -5  -7  344.34   34.14  -2
  -5   5   7  344.34   34.14   1
   5   5  -7  320.83   21.50  -2
  -5  -5   7  320.83   21.50   1
   5  -5  -8    6.69    8.10  -2
  -5   5   8    6.69    8.10   1
   5  -5  -8    7.90    8.06  -2
  -5   5   8    7.90    8.06   1
   5   5  -8    4.42    2.54  -2
  -5  -5   8    4.42    2.54   1
   5  -5  -9  390.73   41.81  -2
  -5   5   9  390.73   41.81   1
   5   5  -9  397.77   32.98  -2
  -5  -5   9  397.77   32.98   1
   5   5  -9  367.27   28.40  -2
  -5  -5   9  367.27   28.40   1
   5  -5  -9  432.44   52.88  -2
  -5   5   9  432.44   52.88   1
   5  -5 -10    1.64    9.98  -2
  -5   5  10    1.64    9.98   1
   5  -5 -10    6.80   11.42  -2
  -5   5  10    6.80   11.42   1
   5   5 -10    6.33    3.94  -2
  -5  -5  10    6.33    3.94   1
   5   5 -10    2.77    4.13  -2
  -5  -5  10    2.77    4.13   1
   5  -5 -11  333.34   41.44  -2
  -5   5  11  333.34   41.44   1
   5  -5 -11  300.77   39.66  -2
  -5   5  11  300.77   39.66   1
   5   5 -11  334.35   36.91  -2
  -5  -5  11  334.35   36.91   1
   5   5 -11  350.10   33.70  -2
  -5  -5  11  350.10   33.70   1
   5   5 -12    7.33    5.87  -2
  -5  -5  12    7.33    5.87   1
   5  -5 -12   13.82   13.68  -2
  -5   5  12   13.82   13.68   1
   5  -5 -12    6.92   14.11  -2
  -5   5  12    6.92   14.11   1
   5   5 -12    5.38    5.26  -2
  -5  -5  12    5.38    5.26   1
   5  -5 -13  198.27   27.18  -2
  -5   5  13  198.27   27.18   1
   5   5 -13  152.42   18.83  -2
  -5  -5  13  152.42   18.83   1
   5  -5 -14   19.05   17.34  -2
  -5   5  14   19.05   17.34   1
   5  -5 -15   64.79   22.59  -2
  -5   5  15   64.79   22.59   1
   5  -7  13    9.11   21.46  -2
  -5   7 -13    9.11   21.46   1
   5  -7  12  137.40   29.49  -2
  -5   7 -12  137.40   29.49   1
   5  -7  11   17.47   15.97  -2
  -5   7 -11   17.47   15.97   1
   5  -7  10  150.34   21.20  -2
  -5   7 -10  150.34   21.20   1
   5   7  10  182.48   24.59  -2
  -5  -7 -10  182.48   24.59   1
   5   7  10  111.78   13.79  -2
  -5  -7 -10  111.78   13.79   1
   5   7   9  367.85   33.02  -2
  -5  -7  -9  367.85   33.02   1
   5   7   9  251.63   29.87  -2
  -5  -7  -9  251.63   29.87   1
   5  -7   9  313.36   32.85  -2
  -5   7  -9  313.36   32.85   1
   5  -7   8  198.47   22.58  -2
  -5   7  -8  198.47   22.58   1
   5   7   8  136.97   17.15  -2
  -5  -7  -8  136.97   17.15   1
   5   7   8  169.30   20.18  -2
  -5  -7  -8  169.30   20.18   1
   5  -7   7  361.86   41.66  -2
  -5   7  -7  361.86   41.66   1
   5   7   7  305.74   32.77  -2
  -5  -7  -7  305.74   32.77   1
   5   7   7  360.34   36.98  -2
  -5  -7  -7  360.34   36.98   1
   5   7   6  168.82   18.13  -2
  -5  -7  -6  168.82   18.13   1
   5  -7   6  178.64   25.79  -2
  -5   7  -6  178.64   25.79   1
   5   7   6  155.19   15.54  -2
  -5  -7  -6  155.19   15.54   1
   5   7   5  191.66   19.55  -2
  -5  -7  -5  191.66   19.55   1
   5   7   5  169.17   16.70  -2
  -5  -7  -5  169.17   16.70   1
   5  -7   5  189.68   18.18  -2
  -5   7  -5  189.68   18.18   1
   5  -7   4  102.70   14.30  -2
  -5   7  -4  102.70   14.30   1
   5   7   4  103.38   14.69  -2
  -5  -7  -4  103.38   14.69   1
   5   7   4   94.69   11.26  -2
  -5  -7  -4   94.69   11.26   1
   5  -7   3  200.50   17.15  -2
  -5   7  -3  200.50   17.15   1
   5   7   3  217.76   21.55  -2
  -5  -7  -3  217.76   21.55   1
   5   7   3  190.02   19.15  -2
  -5  -7  -3  190.02   19.15   1
   5  -7   3  175.77   24.37  -2
  -5   7  -3  175.77   24.37   1
   5  -7   2  303.32   28.83  -2
  -5   7  -2  303.32   28.83   1
   5   7   2  314.37   23.28  -2
  -5  -7  -2  314.37   23.28   1
   5   7   2  276.59   24.22  -2
  -5  -7  -2  276.59   24.22   1
   5  -7   2  291.77   27.97  -2
  -5   7  -2  291.77   27.97   1
   5  -7   1  142.50   13.70  -2
  -5   7  -1  142.50   13.70   1
   5   7   1  134.35   13.95  -2
  -5  -7  -1  134.35   13.95   1
   5   7   1  127.98   13.25  -2
  -5  -7  -1  127.98   13.25   1
   5  -7   1  137.04   15.41  -2
  -5   7  -1  137.04   15.41   1
   5   7   0  320.92   27.58  -2
  -5  -7   0  320.92   27.58   1
   5  -7   0  340.43   37.34  -2
  -5   7   0  340.43   37.34   1
   5  -7   0  363.38   36.58  -2
  -5   7   0  363.38   36.58   1
   5   7   0  379.57   29.02  -2
  -5  -7   0  379.57   29.02   1
   5  -7  -1   62.86   11.07  -2
  -5   7   1   62.86   11.07   1
   5  -7  -1   71.77   14.50  -2
  -5   7   1   71.77   14.50   1
   5   7  -1   56.74    7.62  -2
  -5  -7   1   56.74    7.62   1
   5   7  -1   49.99    9.79  -2
  -5  -7   1   49.99    9.79   1
   5  -7  -2  806.43   70.21  -2
  -5   7   2  806.43   70.21   1
   5   7  -2  756.50   54.03  -2
  -5  -7   2  756.50   54.03   1
   5  -7  -2  771.92   70.75  -2
  -5   7   2  771.92   70.75   1
   5  -7  -3  554.87   59.18  -2
  -5   7   3  554.87   59.18   1
   5  -7  -3  627.82   62.75  -2
  -5   7   3  627.82   62.75   1
   5   7  -3  555.27   39.71  -2
  -5  -7   3  555.27   39.71   1
   5  -7  -4 1148.86   93.52  -2
  -5   7   4 1148.86   93.52   1
   5   7  -4 1099.29   74.70  -2
  -5  -7   4 1099.29   74.70   1
   5  -7  -4  979.07   94.99  -2
  -5   7   4  979.07   94.99   1
   5  -7  -5   26.86    8.24  -2
  -5   7   5   26.86    8.24   1
   5  -7  -5   39.25    7.98  -2
  -5   7   5   39.25    7.98   1
   5  -7  -6  332.08   30.88  -2
  -5   7   6  332.08   30.88   1
   5  -7  -6  384.19   38.24  -2
  -5   7   6  384.19   38.24   1
   5  -7  -7    5.85    8.58  -2
  -5   7   7    5.85    8.58   1
   5  -7  -7   15.71    8.83  -2
  -5   7   7   15.71    8.83   1
   5  -7  -8  302.50   31.46  -2
  -5   7   8  302.50   31.46   1
   5  -7  -8  325.37   59.44  -2
  -5   7   8  325.37   59.44   1
   5  -7  -9   -6.08   10.00  -2
  -5   7   9   -6.08   10.00   1
   5  -7 -10  207.53   32.74  -2
  -5   7  10  207.53   32.74   1
   5  -7 -10  198.42   35.30  -2
  -5   7  10  198.42   35.30   1
   5  -7 -11   68.98   14.77  -2
  -5   7  11   68.98   14.77   1
   5  -7 -12   58.62   17.92  -2
  -5   7  12   58.62   17.92   1
   5  -7 -13   70.42   20.29  -2
  -5   7  13   70.42   20.29   1
   5  -7 -14   13.31   17.09  -2
  -5   7  14   13.31   17.09   1
   5  -9  12  118.18   26.66  -2
  -5   9 -12  118.18   26.66   1
   5  -9  11   64.72   21.09  -2
  -5   9 -11   64.72   21.09   1
   5  -9  10  110.50   21.95  -2
  -5   9 -10  110.50   21.95   1
   5   9   9  122.63   21.20  -2
  -5  -9  -9  122.63   21.20   1
   5   9   9   60.11   12.83  -2
  -5  -9  -9   60.11   12.83   1
   5  -9   8  127.75   17.54  -2
  -5   9  -8  127.75   17.54   1
   5   9   8  123.05   19.89  -2
  -5  -9  -8  123.05   19.89   1
   5   9   8   91.96   15.58  -2
  -5  -9  -8   91.96   15.58   1
   5  -9   7   25.75    7.55  -2
  -5   9  -7   25.75    7.55   1
   5   9   7   24.22   12.64  -2
  -5  -9  -7   24.22   12.64   1
   5   9   7   19.75    8.86  -2
  -5  -9  -7   19.75    8.86   1
   5  -9   6  200.49   24.66  -2
  -5   9  -6  200.49   24.66   1
   5   9   6  190.32   20.82  -2
  -5  -9  -6  190.32   20.82   1
   5  -9   6  219.40   28.99  -2
  -5   9  -6  219.40   28.99   1
   5   9   6  262.58   28.35  -2
  -5  -9  -6  262.58   28.35   1
   5  -9   5   47.80    7.86  -2
  -5   9  -5   47.80    7.86   1
   5   9   5   45.69    8.37  -2
  -5  -9  -5   45.69    8.37   1
   5  -9   5   33.87    8.90  -2
  -5   9  -5   33.87    8.90   1
   5   9   5   43.18    9.79  -2
  -5  -9  -5   43.18    9.79   1
   5  -9   4   32.83    7.50  -2
  -5   9  -4   32.83    7.50   1
   5   9   4   44.02   11.62  -2
  -5  -9  -4   44.02   11.62   1
   5   9   4   46.82   10.67  -2
  -5  -9  -4   46.82   10.67   1
   5  -9   3   73.96   13.55  -2
  -5   9  -3   73.96   13.55   1
   5  -9   3   77.98   11.31  -2
  -5   9  -3   77.98   11.31   1
   5   9   3   91.39   11.62  -2
  -5  -9  -3   91.39   11.62   1
   5   9   3   86.28   13.58  -2
  -5  -9  -3   86.28   13.58   1
   5  -9   2  209.56   23.09  -2
  -5   9  -2  209.56   23.09   1
   5  -9   2  245.31   28.18  -2
  -5   9  -2  245.31   28.18   1
   5   9   2  242.33   22.93  -2
  -5  -9  -2  242.33   22.93   1
   5   9   2  247.34   24.03  -2
  -5  -9  -2  247.34   24.03   1
   5  -9   1   22.33   10.02  -2
  -5   9  -1   22.33   10.02   1
   5   9   1   20.82    6.72  -2
  -5  -9  -1   20.82    6.72   1
   5   9   1   38.49   10.18  -2
  -5  -9  -1   38.49   10.18   1
   5  -9   1   29.00   11.60  -2
  -5   9  -1   29.00   11.60   1
   5  -9   0  482.74   50.59  -2
  -5   9   0  482.74   50.59   1
   5  -9   0  471.45   50.67  -2
  -5   9   0  471.45   50.67   1
   5   9   0  478.38   33.34  -2
  -5  -9   0  478.38   33.34   1
   5   9   0  435.49   35.78  -2
  -5  -9   0  435.49   35.78   1
   5  -9  -1  152.38   19.55  -2
  -5   9   1  152.38   19.55   1
   5   9  -1  161.08   13.34  -2
  -5  -9   1  161.08   13.34   1
   5   9  -1  150.05   17.36  -2
  -5  -9   1  150.05   17.36   1
   5  -9  -1  150.48   16.93  -2
  -5   9   1  150.48   16.93   1
   5  -9  -2  409.07   38.93  -2
  -5   9   2  409.07   38.93   1
   5  -9  -2  457.44   42.48  -2
  -5   9   2  457.44   42.48   1
   5   9  -2  420.47   28.70  -2
  -5  -9   2  420.47   28.70   1
   5   9  -2  346.38   31.26  -2
  -5  -9   2  346.38   31.26   1
   5  -9  -3  193.87   23.60  -2
  -5   9   3  193.87   23.60   1
   5  -9  -3  226.54   25.82  -2
  -5   9   3  226.54   25.82   1
   5   9  -3  180.14   19.76  -2
  -5  -9   3  180.14   19.76   1
   5   9  -3  225.46   18.29  -2
  -5  -9   3  225.46   18.29   1
   5  -9  -4  926.50   92.32  -2
  -5   9   4  926.50   92.32   1
   5   9  -4  928.43   74.85  -2
  -5  -9   4  928.43   74.85   1
   5  -9  -4  834.53   78.34  -2
  -5   9   4  834.53   78.34   1
   5  -9  -5  331.57   30.54  -2
  -5   9   5  331.57   30.54   1
   5  -9  -5  333.64   35.12  -2
  -5   9   5  333.64   35.12   1
   5  -9  -6  569.45   57.17  -2
  -5   9   6  569.45   57.17   1
   5  -9  -6  625.46   69.04  -2
  -5   9   6  625.46   69.04   1
   5  -9  -7  145.72   22.18  -2
  -5   9   7  145.72   22.18   1
   5  -9  -7  144.85   21.90  -2
  -5   9   7  144.85   21.90   1
   5  -9  -8  317.94   44.59  -2
  -5   9   8  317.94   44.59   1
   5  -9  -8  349.29   43.84  -2
  -5   9   8  349.29   43.84   1
   5  -9  -9   84.33   19.47  -2
  -5   9   9   84.33   19.47   1
   5  -9 -10  123.64   19.02  -2
  -5   9  10  123.64   19.02   1
   5  -9 -11   77.76   19.04  -2
  -5   9  11   77.76   19.04   1
   5  -9 -12   70.18   18.77  -2
  -5   9  12   70.18   18.77   1
   5  -9 -13   -7.75   16.37  -2
  -5   9  13   -7.75   16.37   1
   5 -11  11  119.27   29.50  -2
  -5  11 -11  119.27   29.50   1
   5 -11  10   18.12   19.33  -2
  -5  11 -10   18.12   19.33   1
   5  11   9   85.53   18.78  -2
  -5 -11  -9   85.53   18.78   1
   5  11   9  112.78   23.68  -2
  -5 -11  -9  112.78   23.68   1
   5 -11   8   21.27    8.16  -2
  -5  11  -8   21.27    8.16   1
   5  11   8   18.71    9.89  -2
  -5 -11  -8   18.71    9.89   1
   5  11   8   32.48   15.34  -2
  -5 -11  -8   32.48   15.34   1
   5 -11   7  194.94   21.74  -2
  -5  11  -7  194.94   21.74   1
   5 -11   7  216.47   23.92  -2
  -5  11  -7  216.47   23.92   1
   5  11   7  231.48   29.15  -2
  -5 -11  -7  231.48   29.15   1
   5  11   7  167.13   28.98  -2
  -5 -11  -7  167.13   28.98   1
   5 -11   6   20.39    8.37  -2
  -5  11  -6   20.39    8.37   1
   5 -11   6   20.07    5.87  -2
  -5  11  -6   20.07    5.87   1
   5  11   6   14.30    9.09  -2
  -5 -11  -6   14.30    9.09   1
   5  11   6   17.87   12.14  -2
  -5 -11  -6   17.87   12.14   1
[truncated: 629,901 more chars]
