# Supplementary material for: Bis[4-amino-N-(4-methyl­pyrimidin-2-yl-κN 3)benzene­sulfonamidato-κN](2,2′-bi­pyridine-κ2 N,N′)mercury(II)
Source: Acta Crystallogr Sect E Struct Rep Online. 2014 Mar 8;70(Pt 4):m127–8. doi: 10.1107/S1600536814004760 (PMC3998590; doi:10.1107/S1600536814004760)
Supplement: Supplementary file 2 [file e-70-0m127-Isup2.hkl]

#
# h,k,l, Fc-squared, Fo-squared, sigma(Fo-squared), status flag
#
data_I
_shelx_title ' s92 in C 2/c'
_shelx_refln_list_code          4
_shelx_F_calc_maximum      506.59
_exptl_crystal_F_000      1744.00
_reflns_d_resolution_high  0.7693

loop_
 _space_group_symop_operation_xyz
 'x, y, z'
 '-x, y, -z+1/2'
 'x+1/2, y+1/2, z'
 '-x+1/2, y+1/2, -z+1/2'
 '-x, -y, -z'
 'x, -y, z-1/2'
 '-x+1/2, -y+1/2, -z'
 'x+1/2, -y+1/2, z-1/2'

_cell_length_a    18.7483
_cell_length_b    15.0824
_cell_length_c    12.1143
_cell_angle_alpha  90.000
_cell_angle_beta  100.202
_cell_angle_gamma  90.000

_shelx_F_squared_multiplier     1.000

loop_
 _refln_index_h
 _refln_index_k
 _refln_index_l
 _refln_F_squared_calc
 _refln_F_squared_meas
 _refln_F_squared_sigma
 _refln_observed_status
   4   0   0       6466.88       6450.17       330.30 o
   6   0   0     256633.81     266719.91     12697.12 o
   8   0   0       5311.84       4668.46       389.83 o
  10   0   0       4067.95       3582.43       272.41 o
  12   0   0      25933.97      24523.44      1234.71 o
  14   0   0      43978.73      41751.16      2155.83 o
  16   0   0      20184.29      17517.21      1680.80 o
  18   0   0       9899.51       9872.60       992.79 o
  20   0   0      16542.57      15296.73      1698.24 o
  22   0   0       3591.94       2945.80       855.19 o
   3   1   0      88581.53      91065.80      3331.96 o
   5   1   0        390.87        656.72        74.98 o
   7   1   0      23956.81      24463.32       805.97 o
   9   1   0       8426.38       8908.64       302.26 o
  11   1   0       5503.73       4741.42       235.86 o
  13   1   0      10119.38       9859.91       412.12 o
  15   1   0       3197.12       3032.03       267.97 o
  17   1   0       6735.69       7161.04       605.77 o
  19   1   0       3571.20       3696.67       541.02 o
  21   1   0        895.24       1457.26       447.04 o
  23   1   0       1163.65       1557.75       539.02 o
   2   2   0      40613.86      41493.54       994.63 o
   4   2   0       6688.34       7692.71       253.96 o
   6   2   0      28604.62      30371.37       953.53 o
   8   2   0        170.52        510.81       100.71 o
  10   2   0        231.67        382.77       122.52 o
  12   2   0      19467.74      20944.10       775.35 o
  14   2   0       5761.35       5751.44       328.27 o
  16   2   0        132.72        733.25       305.30 o
  18   2   0        640.09        679.07       338.49 o
  20   2   0       3894.85       5093.38       580.36 o
  22   2   0        412.70        917.86       539.40 o
   1   3   0      18460.25      18008.21       423.94 o
   3   3   0      27496.02      27787.56       661.10 o
   5   3   0      67998.54      70649.80      1799.00 o
   7   3   0      56530.43      61293.40      1869.91 o
   9   3   0      61776.57      65741.82      1954.07 o
  11   3   0      41793.12      43086.79      1389.38 o
  13   3   0      25276.01      24834.49       858.20 o
  15   3   0      18638.27      17768.35       705.51 o
  17   3   0      12450.81      13445.50       856.16 o
  19   3   0       6817.34       6923.87       695.02 o
  21   3   0       5024.91       4933.58       626.66 o
  23   3   0       9358.57      10126.06       970.05 o
   0   4   0       1879.86       2313.60        97.65 o
   2   4   0      53821.46      53969.09      1205.83 o
   4   4   0      56398.85      55224.66      1335.68 o
   6   4   0      12299.78      13098.30       356.12 o
   8   4   0      46584.01      49812.90      1311.46 o
  10   4   0      41823.30      43027.34      1665.00 o
  12   4   0      14869.91      14293.69       583.03 o
  14   4   0       6921.13       6835.43       340.78 o
  16   4   0      23656.87      23285.56      1153.10 o
  18   4   0      13859.30      12986.28       935.28 o
  20   4   0       2284.99       2316.93       474.08 o
  22   4   0       5834.89       6224.83       786.00 o
   1   5   0       3995.86       4451.95       108.08 o
   3   5   0        113.54        182.97        46.69 o
   5   5   0       8092.75       8914.45       244.40 o
   7   5   0       4007.14       4218.02       186.30 o
   9   5   0         76.50        293.77       107.62 o
  11   5   0       5228.91       5678.18       297.20 o
  13   5   0        177.67        291.79       135.93 o
  15   5   0         40.88        231.78       179.55 o
  17   5   0       3378.37       2875.15       327.37 o
  19   5   0        522.85        567.85       316.41 o
  21   5   0         28.67        429.94       477.67 o
  23   5   0        713.18        543.98       592.78 o
   0   6   0      10578.57      10295.56       324.01 o
   2   6   0      66219.27      64545.68      1424.78 o
   4   6   0      65380.00      62892.36      1266.03 o
   6   6   0      17858.01      18201.83       452.04 o
   8   6   0      35848.02      37013.56      1001.33 o
  10   6   0      32554.40      31837.77      1022.86 o
  12   6   0      17454.66      16819.55       613.04 o
  14   6   0      13756.88      13457.21       582.61 o
  16   6   0      21024.21      21015.12      1053.20 o
  18   6   0      22427.00      21014.48      1324.46 o
  20   6   0       5810.87       5751.38       705.95 o
  22   6   0       6629.37       6502.08       798.29 o
   1   7   0      23470.50      21928.23       448.11 o
   3   7   0      31342.21      32142.84       669.14 o
   5   7   0      19305.69      18899.63       391.09 o
   7   7   0      25210.55      24690.78       590.78 o
   9   7   0      33225.72      33446.32       820.57 o
  11   7   0      16043.14      16051.70       503.12 o
  13   7   0      16652.39      16434.57       548.44 o
  15   7   0      17248.58      16471.59       755.22 o
  17   7   0       3970.15       4854.00       401.04 o
  19   7   0       3645.10       3286.04       351.62 o
  21   7   0       4450.84       5094.21       707.03 o
   0   8   0      29278.29      30276.00       823.43 o
   2   8   0        299.29        446.22        69.59 o
   4   8   0       3524.06       3894.65       150.71 o
   6   8   0       1319.38       1314.52       110.31 o
   8   8   0         25.75        128.24       112.97 o
  10   8   0        594.19       1249.09       144.24 o
  12   8   0        222.51        416.53       147.74 o
  14   8   0       3186.53       2802.57       257.16 o
  16   8   0          0.96        902.85       267.42 o
  18   8   0        467.69        147.82       318.82 o
  20   8   0        266.24        661.91       556.55 o
   1   9   0      32021.38      32101.74       585.22 o
   3   9   0      12088.61      12261.05       317.18 o
   5   9   0      23314.09      24170.96       542.53 o
   7   9   0      52979.05      52528.11      1110.93 o
   9   9   0      24298.66      24123.63       686.70 o
  11   9   0       9314.62       8561.95       328.17 o
  13   9   0      18713.54      18381.09       737.82 o
  15   9   0       7666.14       7042.29       478.16 o
  17   9   0        497.49        384.10       328.20 o
  19   9   0       3896.06       4121.56       602.33 o
  21   9   0       4014.74       4073.23       674.00 o
   0  10   0      88970.21      89629.15      2255.78 o
   2  10   0      38490.79      40623.90       927.47 o
   4  10   0      31294.46      32866.95       819.28 o
   6  10   0      27158.11      27295.67       620.78 o
   8  10   0       7729.15       7439.16       262.82 o
  10  10   0      14331.20      13875.25       418.36 o
  12  10   0      13687.44      13475.12       557.71 o
  14  10   0      11847.52      12773.78       676.02 o
  16  10   0       8811.13       9465.24       678.33 o
  18  10   0       4370.53       3725.11       601.91 o
  20  10   0       7892.77       7760.95       788.55 o
   1  11   0       2005.59       2373.54       143.90 o
   3  11   0       9888.64      10558.81       293.82 o
   5  11   0        761.14       1628.63       330.77 o
   7  11   0         45.30        213.76       112.43 o
   9  11   0       1392.09       1672.17       165.96 o
  11  11   0        414.41        459.16       161.20 o
  13  11   0         44.97        -94.75       203.43 o
  15  11   0        631.43        425.93       313.69 o
  17  11   0       2610.30       3108.76       563.04 o
  19  11   0        290.59        766.03       467.31 o
   0  12   0       3717.65       3802.52       195.68 o
   2  12   0      15068.42      15531.35       395.60 o
   4  12   0      13578.62      14080.40       404.57 o
   6  12   0       2368.73       2404.69       161.11 o
   8  12   0       8053.82       8056.95       332.54 o
  10  12   0       5925.76       6099.70       330.36 o
  12  12   0       3379.93       3159.62       295.04 o
  14  12   0       8657.17       8809.09       580.61 o
  16  12   0       3508.28       4242.40       582.14 o
  18  12   0       1538.22       2161.31       549.18 o
   1  13   0       6014.70       6152.51       200.55 o
   3  13   0      28632.06      29501.58       645.69 o
   5  13   0      19836.04      20285.39       597.19 o
   7  13   0       9354.85       9570.65       384.00 o
   9  13   0      17078.17      16155.46       639.77 o
  11  13   0      17540.13      17855.49       764.65 o
  13  13   0       5369.24       4742.90       407.79 o
  15  13   0       5244.99       5335.43       520.12 o
  17  13   0       9192.18       9955.55       800.81 o
   0  14   0        359.82        846.63       187.45 o
   2  14   0       1709.80       2164.31       167.63 o
   4  14   0       5552.33       6125.00       282.78 o
   6  14   0       4865.29       5212.20       282.06 o
   8  14   0       2613.52       3019.48       245.91 o
  10  14   0       3535.74       4509.07       404.39 o
  12  14   0       2945.10       2546.32       299.51 o
  14  14   0        321.40        229.75       356.94 o
  16  14   0        323.40        328.53       428.08 o
   1  15   0       1731.53       1963.56       191.68 o
   3  15   0       9166.43       9710.04       338.38 o
   5  15   0       4319.51       4705.97       254.02 o
   7  15   0       1010.59       1191.42       186.81 o
   9  15   0       4461.75       4870.26       397.36 o
  11  15   0       4065.66       4017.43       483.02 o
  13  15   0        384.47        475.09       385.11 o
  15  15   0       1151.75       1131.72       537.11 o
   0  16   0      10728.25      11375.32       609.06 o
   2  16   0      12670.55      13459.55       563.07 o
   4  16   0       9801.58       9874.39       449.01 o
   6  16   0       9886.64      10207.93       479.03 o
   8  16   0      11300.92      10723.19       736.23 o
  10  16   0       4816.63       6725.76       739.95 o
  12  16   0       4420.74       6429.84       819.93 o
   1  17   0       6211.12       7900.31       477.86 o
   3  17   0        126.87         54.99       302.36 o
   5  17   0       4209.99       4651.19       464.53 o
   7  17   0       5550.48       6408.73       604.13 o
   9  17   0        433.89       1330.09       371.77 o
  11  17   0       2468.06       2605.39       675.13 o
   0  18   0       1130.24        833.87       376.66 o
   2  18   0       1025.76       1500.30       358.22 o
   4  18   0        726.73        750.60       354.79 o
   6  18   0       1722.48       1139.77       388.39 o
   8  18   0       1042.28       1170.28       543.97 o
   1  19   0       6642.79       6028.89      1070.39 o
   3  19   0       1329.34       -395.71      1076.94 o
   5  19   0       8871.33       4205.07      1160.72 o
 -23   1   1        286.37        485.38       531.42 o
 -21   1   1       3707.08       3503.70       520.35 o
 -19   1   1      11483.38      12545.15       939.55 o
 -17   1   1       1882.92       2195.28       482.18 o
 -15   1   1      14703.37      14094.20       572.37 o
 -13   1   1      33980.34      32793.74      1100.92 o
 -11   1   1      12183.83      11867.22       457.67 o
  -9   1   1      15404.08      15085.48       511.86 o
  -7   1   1      49490.89      49290.92      1607.88 o
  -5   1   1      64907.56      68179.56      2272.61 o
  -3   1   1       9112.12       9564.47       357.71 o
   3   1   1       1633.90       1917.95        90.85 o
   5   1   1      67741.17      74041.63      2248.08 o
   7   1   1     122914.84     128198.23      3738.73 o
   9   1   1      11416.33      11079.90       394.18 o
  11   1   1      25511.62      24921.29       853.59 o
  13   1   1      27330.02      27548.32       955.41 o
  15   1   1      11864.95      10931.94       507.96 o
  17   1   1       9686.63       9495.88       661.69 o
  19   1   1      11783.22      10799.51       819.89 o
  21   1   1      10731.42      10927.83      1064.10 o
  23   1   1       2968.09       2340.38       946.02 o
 -24   2   1       4137.83       3401.48       913.94 o
 -22   2   1      10891.77      11993.95      1046.40 o
 -20   2   1       5921.33       6728.66       632.44 o
 -18   2   1      15421.96      14036.63       990.41 o
 -16   2   1      19397.46      17448.43      1069.29 o
 -14   2   1      14367.42      13886.34       600.69 o
 -12   2   1      53222.29      52815.29      1843.71 o
 -10   2   1      48615.29      50432.00      1609.22 o
  -8   2   1      38920.60      38198.21      1208.72 o
  -6   2   1     103902.66     107362.50      3581.62 o
  -4   2   1      87277.30      87982.02      2761.28 o
  -2   2   1      83387.86      80289.73      2071.48 o
   0   2   1      47002.23      42020.19      1792.92 o
   2   2   1      68819.58      66699.19      1793.81 o
   4   2   1     153159.36     151252.33      4145.10 o
   6   2   1      15750.73      15167.42       479.62 o
   8   2   1      17909.21      17447.24       547.70 o
  10   2   1      63125.00      66464.72      1990.08 o
  12   2   1      23672.81      23429.93       829.84 o
  14   2   1      13354.84      12013.97       536.05 o
  16   2   1      28637.81      27078.81      1477.96 o
  18   2   1      17547.40      17647.19      1196.95 o
  20   2   1       6374.33       5602.03       570.90 o
  22   2   1       6575.39       6579.64       801.43 o
 -23   3   1       1774.98       1660.60       600.13 o
 -21   3   1        591.30        502.07       458.20 o
 -19   3   1        624.64        186.44       330.75 o
 -17   3   1       3818.92       4402.66       478.52 o
 -15   3   1       1765.54       1894.06       230.73 o
 -13   3   1        241.23        483.85       152.11 o
 -11   3   1       2666.30       2886.91       223.19 o
  -9   3   1      18373.03      19745.89       610.57 o
  -7   3   1        828.79       1227.27       101.86 o
  -5   3   1       3617.18       4705.77       172.12 o
  -3   3   1       8164.77       8504.75       234.31 o
  -1   3   1      14345.78      13622.87       327.24 o
   1   3   1        995.73       1196.37        48.85 o
   3   3   1      14526.22      14983.88       386.86 o
   5   3   1        630.23        955.66        79.96 o
   7   3   1       4548.65       5400.00       181.66 o
   9   3   1      11413.85      11009.69       385.58 o
  11   3   1        312.89        238.59       171.64 o
  13   3   1       1291.80       1421.89       206.63 o
  15   3   1       1611.69       1191.79       193.30 o
  17   3   1        802.04       1396.57       381.69 o
  19   3   1        358.72        441.37       394.19 o
  21   3   1        172.43        300.72       428.54 o
  23   3   1        649.75        160.55       580.34 o
 -22   4   1       3798.35       4717.87       592.83 o
 -20   4   1       1655.19       2370.15       468.89 o
 -18   4   1       2407.64       2287.38       384.77 o
 -16   4   1      10787.29      11102.46       703.36 o
 -14   4   1      10884.37      10965.21       512.94 o
 -12   4   1      10476.80      10008.77       410.72 o
 -10   4   1      30443.90      31214.02      1008.78 o
  -8   4   1      46619.42      50228.60      1551.42 o
  -6   4   1      32646.94      33303.56       799.79 o
  -4   4   1      29704.36      29577.37       711.83 o
  -2   4   1      72532.27      70217.55      1534.55 o
   0   4   1      45259.55      44861.57      1059.90 o
   2   4   1      23777.16      23169.64       565.56 o
   4   4   1      57628.66      57641.86      1480.06 o
   6   4   1      25243.54      26301.58       750.06 o
   8   4   1       2776.46       2718.60       144.22 o
  10   4   1      16503.57      16433.05       534.27 o
  12   4   1      15421.16      15047.71       557.14 o
  14   4   1       4390.92       4588.40       288.13 o
  16   4   1       8892.63       8133.25       496.41 o
  18   4   1      10297.59       9778.91       816.55 o
  20   4   1       3788.32       3487.01       559.39 o
  22   4   1       2954.75       3759.26       642.90 o
 -23   5   1      11812.58      11551.63      1051.33 o
 -21   5   1       5428.27       5732.25       910.58 o
 -19   5   1       5395.48       5511.57       577.20 o
 -17   5   1      13826.25      13158.26       969.48 o
 -15   5   1       9518.76       9607.06       491.74 o
 -13   5   1      20896.45      20354.96       840.95 o
 -11   5   1      37419.84      35534.86       985.35 o
  -9   5   1      51451.65      53527.70      1264.47 o
  -7   5   1      59940.91      64189.80      1611.28 o
  -5   5   1      35919.75      35623.67       870.25 o
  -3   5   1      52700.21      48989.16       967.40 o
  -1   5   1      11943.78      11748.86       256.61 o
   1   5   1      14758.74      14143.76       299.97 o
   3   5   1     151407.22     153198.39      3387.63 o
   5   5   1      81263.44      80398.57      1951.28 o
   7   5   1      39240.27      41780.64      1122.95 o
   9   5   1      64028.48      65120.07      1799.93 o
  11   5   1      41190.75      42147.64      1283.41 o
  13   5   1      14312.61      13610.89       479.74 o
  15   5   1       3036.82       3500.95       314.12 o
  17   5   1      11836.22      11733.81       686.46 o
  19   5   1       8709.79       7812.44       849.65 o
  21   5   1       2079.63       2065.89       565.08 o
 -22   6   1       1775.88       2332.30       569.16 o
 -20   6   1       4822.14       5348.57       682.78 o
 -18   6   1        177.40        415.59       319.42 o
 -16   6   1        551.50       1074.56       273.42 o
 -14   6   1       6361.09       6399.71       279.79 o
 -12   6   1       2238.97       2401.36       180.45 o
 -10   6   1       2982.22       3410.88       177.61 o
  -8   6   1      10916.20      11377.12       324.87 o
  -6   6   1      23816.44      23335.91       580.02 o
  -4   6   1      14554.60      14721.98       295.37 o
  -2   6   1        911.96       1163.85        60.07 o
   0   6   1       2940.58       2321.51        75.38 o
   2   6   1      26224.83      25972.08       611.37 o
   4   6   1      18838.52      19221.54       421.71 o
   6   6   1      18019.07      18717.08       424.39 o
   8   6   1      20909.83      21550.51       568.58 o
  10   6   1       9180.47       8789.23       321.13 o
  12   6   1       2971.16       2923.68       201.84 o
  14   6   1       2897.03       2539.41       228.29 o
  16   6   1         87.32        633.68       260.37 o
  18   6   1         83.70        258.59       304.59 o
  20   6   1       5358.62       5349.56       714.60 o
  22   6   1        446.14       -113.19       538.44 o
 -21   7   1       3198.83       3203.85       594.35 o
 -19   7   1       2447.43       2530.71       398.28 o
 -17   7   1      14741.61      14247.78       760.40 o
 -15   7   1       4687.84       3904.96       300.22 o
 -13   7   1       1235.39       1455.12       162.97 o
 -11   7   1      15794.96      15668.28       480.81 o
  -9   7   1      15500.89      15680.54       480.28 o
  -7   7   1       3898.21       4195.54       200.73 o
  -5   7   1       3082.12       3119.40       118.23 o
  -3   7   1      40301.15      39901.11       790.61 o
  -1   7   1       8677.75       8174.79       177.12 o
   1   7   1       1203.22       1246.22        64.25 o
   3   7   1      30350.93      29909.75       680.68 o
   5   7   1       7192.01       7054.23       199.28 o
   7   7   1       6286.28       6298.48       212.79 o
   9   7   1      20239.22      21217.67       599.63 o
  11   7   1      12081.56      12498.04       421.39 o
  13   7   1       5807.99       5380.69       308.54 o
  15   7   1       6846.20       6844.01       394.65 o
  17   7   1       4577.42       4385.13       389.49 o
  19   7   1        609.80       1115.31       418.30 o
  21   7   1        258.11        430.73       507.62 o
 -22   8   1       2891.66       2613.56       650.76 o
 -20   8   1      13068.62      12960.28      1075.85 o
 -18   8   1      15347.52      13910.52      1080.44 o
 -16   8   1       9179.64       8984.01       899.08 o
 -14   8   1      16552.14      15384.02       676.03 o
 -12   8   1      16195.36      16593.65       526.60 o
 -10   8   1      16732.41      16422.84       460.63 o
  -8   8   1      15705.89      15534.61       410.24 o
  -6   8   1      43681.18      43141.68       848.18 o
  -4   8   1      45911.63      46480.83       897.16 o
  -2   8   1      26896.83      27142.50       568.57 o
   0   8   1      96020.72      98690.63      1921.89 o
   2   8   1      42312.46      40647.69       933.08 o
   4   8   1      16051.84      15587.09       378.18 o
   6   8   1      47445.23      48077.05       997.84 o
   8   8   1      57052.40      59359.11      1466.17 o
  10   8   1      23564.30      24009.00       654.83 o
  12   8   1      15671.94      14953.36       569.31 o
  14   8   1      39184.76      38653.48      1402.45 o
  16   8   1      15543.70      15384.60       740.26 o
  18   8   1       3788.42       4163.35       490.39 o
  20   8   1       9757.39      10314.96       896.91 o
 -21   9   1       1808.92       2387.98       620.11 o
 -19   9   1       3579.11       4288.27       604.94 o
 -17   9   1        899.24       1341.55       355.10 o
 -15   9   1       5770.00       5989.61       427.21 o
 -13   9   1       9641.64       9439.71       450.46 o
 -11   9   1       2447.53       2735.66       178.81 o
  -9   9   1       4200.55       4546.89       200.19 o
  -7   9   1       6391.18       6584.99       210.92 o
  -5   9   1       8384.70       8035.45       201.63 o
  -3   9   1      14632.69      15649.22       379.76 o
  -1   9   1       8423.02       8251.39       199.54 o
   1   9   1      33731.86      34651.95       646.92 o
   3   9   1       8586.90       8737.24       246.29 o
   5   9   1       1522.75       1468.68       120.05 o
   7   9   1      27702.39      27023.22       650.61 o
   9   9   1       1995.03       2059.28       165.90 o
  11   9   1        994.19       1014.39       192.91 o
  13   9   1      11357.51      10917.50       505.56 o
  15   9   1       4903.91       5303.80       498.55 o
  17   9   1       2813.40       2688.25       357.08 o
  19   9   1       5175.52       6027.54       783.61 o
 -20  10   1       2559.20       3184.75       606.99 o
 -18  10   1        495.82       1039.16       441.52 o
 -16  10   1         74.22        414.54       311.84 o
 -14  10   1       4403.81       4132.17       396.09 o
 -12  10   1       1507.65       1974.05       252.66 o
 -10  10   1        796.36       1099.91       147.32 o
  -8  10   1       3698.18       4378.47       187.79 o
  -6  10   1       4196.01       4009.73       158.26 o
  -4  10   1        391.87        549.03        90.76 o
  -2  10   1       1751.14       1815.69       116.21 o
   0  10   1       9357.74       9146.97       268.59 o
   2  10   1       6954.47       7608.94       256.28 o
   4  10   1        385.57        579.96       105.71 o
   6  10   1      18297.39      18473.26       495.98 o
   8  10   1      16802.08      17010.28       514.55 o
  10  10   1        295.49        121.83       176.72 o
  12  10   1       8564.34       8049.48       514.71 o
  14  10   1       5807.90       5632.54       369.86 o
  16  10   1        132.04        163.99       305.40 o
  18  10   1        170.00        254.68       556.19 o
  20  10   1       2274.28       2567.67       558.19 o
 -19  11   1       6076.19       6485.42       675.21 o
 -17  11   1       3401.06       4097.70       528.47 o
 -15  11   1      16959.97      16150.68      1099.92 o
 -13  11   1      15647.75      14762.46       717.73 o
 -11  11   1      16015.33      15289.85       522.41 o
  -9  11   1      20075.97      20043.55       615.56 o
  -7  11   1      11072.71      11214.87       332.88 o
  -5  11   1      34658.02      35767.45       810.42 o
  -3  11   1      19085.67      18748.16       446.78 o
  -1  11   1      17648.67      17959.03       352.64 o
   1  11   1      35282.09      36331.49       699.17 o
   3  11   1      23157.47      22927.41       500.99 o
   5  11   1      26560.21      26339.66       717.68 o
   7  11   1      18178.83      18149.20       480.77 o
   9  11   1      23534.87      23290.73       725.51 o
  11  11   1      12558.85      12460.37       497.80 o
  13  11   1       8271.93       9045.04       581.49 o
  15  11   1      12673.71      12551.66       656.04 o
  17  11   1       3528.02       2973.16       583.21 o
  19  11   1       6064.66       6300.77       721.72 o
 -18  12   1       2588.18       3086.75       564.90 o
 -16  12   1       9562.61      10153.08       809.54 o
 -14  12   1       2235.99       2567.02       421.17 o
 -12  12   1       8435.15       7296.27       361.26 o
 -10  12   1      15895.93      15907.81       587.70 o
  -8  12   1      23719.68      23558.16       817.11 o
  -6  12   1       7266.72       7670.60       260.00 o
  -4  12   1       7943.25       8031.42       253.63 o
  -2  12   1      30639.68      31385.74       684.59 o
   0  12   1       2971.36       3208.67       138.50 o
   2  12   1       7888.28       8201.83       249.50 o
   4  12   1      20280.24      21137.48       524.01 o
   6  12   1       3875.64       4066.34       188.27 o
   8  12   1       4093.63       4287.98       227.66 o
  10  12   1       8445.31       8471.11       417.70 o
  12  12   1       7323.50       6860.43       394.62 o
  14  12   1       2512.20       2522.27       299.73 o
  16  12   1       7037.47       8485.08       758.72 o
  18  12   1       5161.07       5984.35       682.74 o
 -17  13   1       1172.08       1310.19       423.97 o
 -15  13   1        850.80       1210.40       400.51 o
 -13  13   1        131.78        260.16       227.05 o
 -11  13   1        187.75        179.45       204.64 o
  -9  13   1        326.80        282.57       193.28 o
  -7  13   1       1269.89       1408.37       167.34 o
  -5  13   1         35.24        261.32       138.92 o
  -3  13   1       2303.70       2702.72       204.84 o
  -1  13   1       5169.63       5977.82       210.45 o
   1  13   1       1509.55       1515.31       117.83 o
   3  13   1         80.30        416.54       136.85 o
   5  13   1         16.66        170.21       139.48 o
   7  13   1       1108.26       1250.77       166.16 o
   9  13   1         20.22       -104.41       180.03 o
  11  13   1        124.02        106.51       207.03 o
  13  13   1        301.49        534.07       327.59 o
  15  13   1       1186.41       1121.53       368.33 o
  17  13   1         22.72       -427.15       442.32 o
 -16  14   1       4851.63       4819.06       604.58 o
 -14  14   1       4993.08       6176.03       625.43 o
 -12  14   1       3247.85       2964.41       447.89 o
 -10  14   1      16034.18      16377.10       682.36 o
  -8  14   1      10419.86      10199.38       474.65 o
  -6  14   1       4617.16       4984.70       274.85 o
  -4  14   1      26971.50      26966.62       857.78 o
  -2  14   1      26034.66      26133.12       667.11 o
   0  14   1      10198.15      10182.62       296.10 o
   2  14   1      16970.31      17112.09       503.93 o
   4  14   1      17182.25      17037.40       595.99 o
   6  14   1       1997.73       2240.89       190.28 o
   8  14   1       2659.12       3107.65       241.24 o
  10  14   1       8016.85       8845.54       464.15 o
  12  14   1       5582.02       6277.22       440.95 o
  14  14   1       5683.12       6010.20       738.40 o
  16  14   1       6133.64       6813.30       717.47 o
 -15  15   1       2217.95       2417.58       472.69 o
 -13  15   1       2776.62       2946.30       477.94 o
 -11  15   1       4886.75       6422.08       549.22 o
  -9  15   1       4704.15       5300.88       426.58 o
  -7  15   1      10196.27      10558.03       518.15 o
  -5  15   1       4807.09       5115.34       265.54 o
  -3  15   1      10907.26      11663.05       393.19 o
  -1  15   1      18131.52      18655.23       570.23 o
   1  15   1       7993.41       8644.49       317.99 o
   3  15   1      10305.47      11575.25       425.77 o
   5  15   1      12363.79      12961.87       503.04 o
   7  15   1       7900.71       7893.75       377.42 o
   9  15   1       5020.34       5198.17       394.40 o
  11  15   1       6833.94       6849.37       507.15 o
  13  15   1       4482.12       4789.51       799.16 o
  15  15   1       2984.03       2695.45       809.70 o
 -14  16   1        238.45        651.35       461.71 o
 -12  16   1          1.00          0.48       354.87 o
 -10  16   1        650.51       1246.16       336.75 o
  -8  16   1          1.29        255.89       282.39 o
  -6  16   1       1870.28       2443.23       300.00 o
  -4  16   1         13.68         94.23       179.00 o
  -2  16   1        490.71        436.29       177.39 o
   0  16   1       2550.04       2776.82       225.60 o
   2  16   1         48.58        473.43       195.21 o
   4  16   1        427.27        540.06       233.20 o
   6  16   1       2424.24       2427.94       260.52 o
   8  16   1        776.47        747.86       264.87 o
  10  16   1         21.24        169.51       347.88 o
  12  16   1         85.78        -87.92       417.36 o
 -11  17   1       3921.12       4915.93       781.27 o
  -9  17   1       3888.83       4135.11       758.15 o
  -7  17   1       3964.58       4050.17       387.82 o
  -5  17   1       4522.44       4929.47       375.07 o
  -3  17   1       4889.11       4546.75       315.13 o
  -1  17   1       6724.25       7123.73       490.46 o
   1  17   1       5596.64       5482.24       392.25 o
   3  17   1       5531.20       5668.34       484.57 o
   5  17   1       4978.55       5780.21       503.08 o
   7  17   1       5591.77       5836.52       486.26 o
   9  17   1       7706.11       8762.69      1622.61 o
  11  17   1       2937.62       2836.44       602.72 o
  -8  18   1       3276.59       3615.38       599.31 o
  -6  18   1      10156.06       8230.24      1006.69 o
  -4  18   1       3915.94       4134.42       481.22 o
  -2  18   1       3866.84       4549.75       383.14 o
   0  18   1      14013.33      16241.85      1005.71 o
   2  18   1       3297.06       3742.10       482.48 o
   4  18   1       1031.74       1400.19       355.97 o
   6  18   1      12835.19      14017.31      1301.45 o
   8  18   1       6527.12       6974.62       994.46 o
  -5  19   1         54.96        978.90       538.66 o
  -3  19   1       1240.60       2293.74      2483.51 o
  -1  19   1        296.64         68.42       270.90 o
   1  19   1        192.61       -492.84       494.64 o
   3  19   1        612.44       1292.31       490.76 o
   5  19   1         28.10       -230.47       415.45 o
 -24   0   2       7338.46       8162.48      1117.88 o
 -22   0   2        499.35        763.93       626.61 o
 -20   0   2      12288.55      13575.36      1564.05 o
 -18   0   2      29697.20      26190.57      2252.06 o
 -16   0   2       4181.70       3792.44       403.94 o
 -14   0   2      28438.55      26983.73      1412.07 o
 -12   0   2      66047.23      71369.42      3663.39 o
 -10   0   2      51965.60      53461.43      2627.09 o
  -8   0   2      46695.09      46355.33      2631.29 o
  -6   0   2      61900.43      65139.11      3358.21 o
  -4   0   2      50772.02      49554.68      2720.69 o
  -2   0   2      53212.95      50647.43      1856.98 o
   0   0   2     154150.98     151008.73      5772.52 o
   2   0   2       2356.55       2552.50       149.55 o
   4   0   2      53224.13      56022.47      2403.14 o
   6   0   2     138382.47     149583.05      6480.48 o
   8   0   2      21094.65      19981.39       795.94 o
  10   0   2      15554.43      14842.90       708.69 o
  12   0   2      30201.10      31160.89      1494.29 o
  14   0   2      53991.96      54160.86      2832.10 o
  16   0   2      24748.02      26627.49      2231.21 o
  18   0   2       5525.39       4916.46       793.78 o
  20   0   2      15747.96      16302.43      1460.94 o
  22   0   2       8503.85       8532.38      1176.64 o
 -23   1   2        827.58        -93.66       480.39 o
 -21   1   2       5614.77       5935.12       606.77 o
 -19   1   2       2546.81       2401.66       463.86 o
 -17   1   2       5657.97       5586.78       590.24 o
 -15   1   2       4224.97       3880.45       276.00 o
 -13   1   2       2629.49       2891.37       225.26 o
 -11   1   2       7764.13       7497.47       338.59 o
  -9   1   2       6388.46       6422.33       273.60 o
  -7   1   2       9578.16       9597.30       342.80 o
  -5   1   2      46541.34      49416.89      1558.35 o
  -3   1   2     211509.27     202687.05      5994.29 o
  -1   1   2      34692.16      29278.11      1702.53 o
   1   1   2      30842.72      32128.07       871.33 o
   3   1   2      67642.05      72216.87      2320.41 o
   5   1   2        523.70        671.34        88.17 o
   7   1   2      11492.31      11873.98       376.41 o
   9   1   2       6763.64       6647.67       258.73 o
  11   1   2      14200.99      13459.42       556.32 o
  13   1   2      13047.61      13358.22       539.74 o
  15   1   2       6176.74       5119.19       331.92 o
  17   1   2      11484.86      11215.74       754.17 o
  19   1   2       1612.67       1943.36       486.23 o
  21   1   2       1214.19       1608.46       550.01 o
  23   1   2       4062.80       4425.43       686.47 o
 -24   2   2        284.54       1656.17       587.16 o
 -22   2   2         51.88        -23.52       443.06 o
 -20   2   2       3726.57       3586.08       545.20 o
 -18   2   2       3279.49       3385.40       674.37 o
 -16   2   2         73.93        453.76       259.52 o
 -14   2   2      12953.52      13043.16       556.33 o
 -12   2   2      37479.55      37936.23      1367.74 o
 -10   2   2       1408.88       1726.33       155.21 o
  -8   2   2       6742.74       7761.85       312.16 o
  -6   2   2      32618.97      31954.16       971.24 o
  -4   2   2      10776.52      11933.92       336.55 o
  -2   2   2      95023.29      93941.57      3117.89 o
   0   2   2       2706.45       2640.50        82.02 o
   2   2   2      91000.33      97050.19      2734.72 o
   4   2   2       4511.19       4642.57       153.69 o
   6   2   2      28463.24      30379.17       762.02 o
   8   2   2      47626.04      51326.28      1421.48 o
  10   2   2        181.21        458.43       134.73 o
  12   2   2       6185.07       6237.28       310.21 o
  14   2   2       8128.49       8145.30       385.75 o
  16   2   2       5969.94       5299.28       478.91 o
  18   2   2       3577.02       3292.56       464.66 o
  20   2   2       3654.98       3596.91       612.65 o
  22   2   2       2564.96       3487.76       615.82 o
 -23   3   2       7040.16       7772.62      1234.95 o
 -21   3   2       4440.13       4363.42       618.54 o
 -19   3   2      10102.75      11801.23       801.57 o
 -17   3   2      19069.21      17539.99      1084.79 o
 -15   3   2      22512.27      21344.65       909.70 o
 -13   3   2      16468.36      15780.69       630.18 o
 -11   3   2      32196.46      30595.97      1139.26 o
  -9   3   2      44588.78      45478.37      1512.54 o
  -7   3   2      28681.16      27133.28       768.52 o
  -5   3   2      97463.74      99955.31      2933.18 o
  -3   3   2      84578.62      78830.84      1867.85 o
  -1   3   2      99496.38      97389.46      2002.41 o
   1   3   2      83629.24      84051.05      2144.59 o
   3   3   2      47406.39      48128.14      1282.55 o
   5   3   2      98290.23     100625.37      2483.29 o
   7   3   2      22511.53      21431.75       527.76 o
   9   3   2      38896.66      39410.28       958.36 o
  11   3   2      56616.43      58030.34      1877.42 o
  13   3   2      22321.47      20891.25       797.31 o
  15   3   2      20654.34      18870.15       857.43 o
  17   3   2      18899.65      19709.01      1284.29 o
  19   3   2      11294.51      12586.04       881.16 o
  21   3   2       7801.35       7617.27       863.26 o
 -22   4   2       5270.77       5973.41       916.77 o
 -20   4   2       1023.81       1915.14       434.88 o
 -18   4   2       5404.61       6367.13       560.37 o
 -16   4   2      17836.88      17453.19      1017.58 o
 -14   4   2       4757.61       4406.01       285.96 o
 -12   4   2      15117.57      15533.88       615.27 o
 -10   4   2      17282.96      16311.56       548.08 o
  -8   4   2      29326.83      30453.98       831.22 o
  -6   4   2      26177.69      27068.36       684.97 o
  -4   4   2      20076.36      18256.47       439.51 o
  -2   4   2     141797.92     128592.44      2535.90 o
   0   4   2      19857.84      19588.80       422.01 o
   2   4   2       7940.40       8064.62       221.55 o
   4   4   2      54982.96      55446.70      1430.93 o
   6   4   2      12568.34      12995.16       355.74 o
   8   4   2      23532.60      24640.10       595.91 o
  10   4   2      33907.45      34226.32       933.24 o
  12   4   2      15039.95      13979.42       465.29 o
  14   4   2       4075.45       3507.11       261.94 o
  16   4   2       1123.60       1149.88       247.93 o
  18   4   2       3204.86       3426.46       363.01 o
  20   4   2       2114.62       1819.45       531.75 o
  22   4   2       1124.98       1211.69       594.59 o
 -23   5   2        451.62        733.86       536.66 o
 -21   5   2         11.53        615.59       470.99 o
 -19   5   2         32.21        405.03       426.92 o
 -17   5   2       2462.93       2399.99       391.65 o
 -15   5   2         39.91        195.61       188.71 o
 -13   5   2        813.01       1147.00       150.28 o
 -11   5   2       2981.15       3260.12       187.83 o
  -9   5   2        262.55        476.40        91.57 o
  -7   5   2       9031.87       9876.03       261.24 o
  -5   5   2       1489.34       1594.90        81.39 o
  -3   5   2       4342.43       3796.11       132.13 o
  -1   5   2      15206.44      15200.60       312.63 o
   1   5   2        667.88        742.76        51.38 o
   3   5   2        183.05        248.00        65.84 o
   5   5   2        716.34        832.48        93.02 o
   7   5   2        305.89        512.16        92.20 o
   9   5   2        398.74        458.31       113.96 o
  11   5   2       1790.65       1859.52       157.41 o
  13   5   2         26.40        -98.24       136.39 o
  15   5   2        960.68        963.81       207.76 o
  17   5   2       2030.26       1689.03       301.66 o
  19   5   2         28.46        404.34       448.70 o
  21   5   2         10.02       -107.58       497.55 o
 -22   6   2       8248.66       8147.72       867.62 o
 -20   6   2       2111.47       2252.35       492.77 o
 -18   6   2       6364.55       6676.12       506.17 o
 -16   6   2      20215.94      21350.03       970.88 o
 -14   6   2      11620.27      10675.84       417.08 o
 -12   6   2      14997.76      14664.92       502.33 o
 -10   6   2      33257.78      32946.99       893.56 o
  -8   6   2      30530.73      29451.81       762.93 o
  -6   6   2      30673.05      31132.57       732.08 o
  -4   6   2      45579.71      43359.65       812.09 o
  -2   6   2     117316.81     115691.54      2246.72 o
   0   6   2      25410.25      24924.05       519.66 o
   2   6   2      19799.10      18511.92       391.33 o
   4   6   2      95845.97      96855.92      2080.30 o
   6   6   2      18069.23      17890.70       507.59 o
   8   6   2      25376.77      26162.82       701.66 o
  10   6   2      55566.84      58344.45      1471.74 o
  12   6   2      22415.34      21909.04       660.89 o
  14   6   2       7823.83       7274.31       369.53 o
  16   6   2       5290.15       6194.94       443.20 o
  18   6   2       9220.21       9721.15       890.93 o
  20   6   2       2762.56       3504.95       608.75 o
  22   6   2       2484.44       3051.67       653.85 o
 -21   7   2       9702.98       9774.26       906.56 o
 -19   7   2      14079.45      14950.48       974.51 o
 -17   7   2       4879.52       5003.87       464.63 o
 -15   7   2      11501.44      11304.57       627.74 o
 -13   7   2      10583.04      10145.14       366.04 o
 -11   7   2       5780.86       5758.93       243.03 o
  -9   7   2      14020.46      13947.35       443.40 o
  -7   7   2      13979.27      13346.60       348.83 o
  -5   7   2      42485.62      40254.42       765.57 o
  -3   7   2      40442.84      41163.75       733.80 o
  -1   7   2      22464.53      21669.60       427.47 o
   1   7   2      81903.94      82308.51      1917.24 o
   3   7   2      21824.70      21275.10       471.49 o
   5   7   2      16905.62      16100.26       375.64 o
   7   7   2      49660.14      53991.28      1409.52 o
   9   7   2      19275.89      19729.77       587.20 o
  11   7   2      14422.34      13915.71       502.72 o
  13   7   2      22775.34      20827.74       921.41 o
  15   7   2      20920.47      18906.26       842.64 o
  17   7   2       7222.69       6220.60       476.88 o
  19   7   2       5036.69       5306.29       617.50 o
  21   7   2       9210.72       7524.07       805.53 o
 -22   8   2        174.49        545.91       533.13 o
 -20   8   2        870.60       1086.40       396.33 o
 -18   8   2       1003.96       1429.22       411.39 o
 -16   8   2        293.84        559.36       254.37 o
 -14   8   2        483.28        500.57       221.72 o
 -12   8   2        659.04        880.79       157.09 o
 -10   8   2        425.36        741.03       125.54 o
  -8   8   2          0.95        210.09        83.53 o
  -6   8   2          8.50        213.35        69.34 o
  -4   8   2        997.14       1218.30        76.30 o
  -2   8   2        939.97       1048.46        69.91 o
   0   8   2         15.29        160.58        57.58 o
   2   8   2         45.11        102.59        65.16 o
   4   8   2       4548.67       4474.29       156.84 o
   6   8   2        353.06        379.34        90.25 o
   8   8   2       1024.83        902.89       133.58 o
  10   8   2       5605.56       5439.11       219.54 o
  12   8   2        489.48        546.92       184.32 o
  14   8   2       5877.97       5373.59       348.63 o
  16   8   2        268.46        -88.58       263.30 o
  18   8   2         14.98        379.34       481.14 o
  20   8   2        666.79        257.60       499.90 o
 -21   9   2       6336.43       7161.84       736.99 o
 -19   9   2       9348.58       9480.06       886.65 o
 -17   9   2       3214.71       3328.84       396.13 o
 -15   9   2       4468.59       4646.66       450.42 o
 -13   9   2       8588.35       8843.79       389.70 o
 -11   9   2       3957.67       4032.23       213.48 o
  -9   9   2      10173.55      10325.29       358.77 o
  -7   9   2      24458.58      24237.83       582.34 o
  -5   9   2      22713.50      21767.92       445.28 o
  -3   9   2      25477.29      25565.72       552.03 o
  -1   9   2      31952.27      31983.48       631.75 o
   1   9   2      43585.91      43571.71       834.26 o
   3   9   2      19426.29      19999.22       462.98 o
   5   9   2      13047.92      12395.10       351.16 o
   7   9   2      39506.89      40059.02      1047.32 o
   9   9   2       9155.10       8955.58       339.87 o
  11   9   2       2253.77       2064.83       239.37 o
  13   9   2      20531.92      19332.87       819.67 o
  15   9   2       8354.47       6781.38       466.64 o
  17   9   2       2853.58       3815.15       528.98 o
  19   9   2       7992.54       8389.43       808.17 o
 -20  10   2       6201.15       6235.38       712.66 o
 -18  10   2       3815.18       4476.68       580.23 o
 -16  10   2       3397.22       4250.15       543.66 o
 -14  10   2      16095.55      17017.95       790.97 o
 -12  10   2      17952.62      18038.54       609.03 o
 -10  10   2      16808.76      16720.20       530.73 o
  -8  10   2      23073.12      22570.82       574.19 o
  -6  10   2      27628.74      28370.25       623.19 o
  -4  10   2      27588.06      26954.96       594.64 o
  -2  10   2      13755.32      13395.67       318.07 o
   0  10   2      26668.98      26866.09       566.79 o
   2  10   2      38034.58      38690.72       830.52 o
   4  10   2      20713.13      20171.89       478.17 o
   6  10   2      21762.95      21354.97       563.39 o
   8  10   2      20818.89      19980.43       513.74 o
  10  10   2      12679.21      12792.80       515.56 o
  12  10   2       7750.71       8147.04       525.79 o
  14  10   2      11593.85      11729.02       637.72 o
  16  10   2      11784.46      11824.06       883.86 o
  18  10   2       3980.40       4155.98       596.26 o
 -19  11   2        930.05       1388.83       453.04 o
 -17  11   2       1730.71       1285.18       389.96 o
 -15  11   2       2235.24       2757.59       407.84 o
 -13  11   2        502.92        601.99       233.98 o
 -11  11   2       3259.51       3205.97       203.04 o
  -9  11   2       9095.76       8441.01       317.72 o
  -7  11   2        476.58        499.92       110.22 o
  -5  11   2        387.36        681.29       101.56 o
  -3  11   2      20199.99      19574.96       481.40 o
  -1  11   2       3605.84       3757.63       140.80 o
   1  11   2        138.31        221.75       107.26 o
   3  11   2       4140.94       3943.20       176.76 o
   5  11   2       2627.80       2458.26       147.15 o
   7  11   2        151.13        268.02       116.49 o
   9  11   2        208.64        470.17       168.34 o
  11  11   2       2268.47       2038.34       239.81 o
  13  11   2        340.90        380.74       266.85 o
  15  11   2         88.56        -56.07       372.42 o
  17  11   2       1714.97       2105.32       494.16 o
  19  11   2         70.82        380.88       482.39 o
 -18  12   2        383.03        989.16       434.20 o
 -16  12   2       3657.35       3796.84       489.42 o
 -14  12   2      10173.69      10834.23       678.33 o
 -12  12   2       4561.74       4536.32       325.25 o
 -10  12   2      15169.36      14399.58       513.23 o
  -8  12   2      13492.04      13171.69       458.57 o
  -6  12   2       4278.00       4547.52       198.83 o
  -4  12   2       7998.96       7724.68       236.20 o
  -2  12   2        486.56        535.20       114.80 o
   0  12   2       6306.29       6335.62       179.36 o
   2  12   2      28240.87      28992.45       653.93 o
   4  12   2       6800.31       6640.40       234.04 o
   6  12   2      15220.28      14641.54       399.85 o
   8  12   2      18153.42      17167.79       599.44 o
  10  12   2       3070.48       3320.45       266.58 o
  12  12   2       4317.05       4536.52       326.84 o
  14  12   2       4635.51       4907.70       423.77 o
  16  12   2       3532.21       3150.06       486.33 o
  18  12   2       4152.62       4950.88       719.91 o
 -17  13   2       8755.34       9800.68       851.20 o
 -15  13   2       9962.33      10673.33       794.32 o
 -13  13   2       8247.50       8118.38       712.74 o
 -11  13   2      14838.06      14508.20       753.08 o
  -9  13   2      16402.76      16862.10       605.55 o
  -7  13   2      16083.64      16950.90       606.62 o
  -5  13   2       9752.85       9636.10       293.34 o
  -3  13   2      14910.27      14807.85       417.59 o
  -1  13   2      22027.11      22977.76       558.87 o
   1  13   2      11544.36      11379.95       318.72 o
   3  13   2      26053.43      26920.35       684.20 o
   5  13   2      20797.50      21330.47       590.09 o
   7  13   2       6118.91       6031.56       282.68 o
   9  13   2      16097.39      16413.80       683.83 o
  11  13   2      13492.20      13855.39       612.24 o
  13  13   2       4592.14       4503.13       433.04 o
  15  13   2       5532.64       5604.78       497.66 o
  17  13   2       7974.09       8168.37      1142.14 o
 -16  14   2        960.28        907.24       404.58 o
 -14  14   2        956.45       1320.58       344.56 o
 -12  14   2       2311.57       2343.14       376.29 o
 -10  14   2        569.75        637.40       396.79 o
  -8  14   2       1243.89       1283.30       203.05 o
  -6  14   2       4722.25       4521.08       219.93 o
  -4  14   2       1490.92       2337.52       175.71 o
  -2  14   2       1034.06       1446.28       142.72 o
   0  14   2       2387.94       2304.16       134.79 o
   2  14   2       1619.30       1605.40       150.04 o
   4  14   2       1706.68       1765.65       174.39 o
   6  14   2       1255.62       1255.49       206.01 o
   8  14   2       2604.01       2292.07       239.15 o
  10  14   2       5222.12       5773.12       481.38 o
  12  14   2       1969.74       1731.03       321.91 o
  14  14   2        610.99        946.54       516.73 o
 -15  15   2       2736.23       2867.62       469.06 o
 -13  15   2        816.34       1020.93       386.47 o
 -11  15   2       3188.77       3147.49       452.24 o
  -9  15   2       4725.13       4714.34       457.91 o
  -7  15   2       1412.38       1389.11       256.25 o
  -5  15   2       1904.32       1837.67       186.22 o
  -3  15   2      10643.03      11064.20       366.49 o
  -1  15   2       4522.46       4091.55       209.58 o
   1  15   2        504.89        507.61       152.00 o
   3  15   2       7324.07       6476.84       309.54 o
   5  15   2       3686.14       3055.12       226.56 o
   7  15   2        157.94        292.59       211.18 o
   9  15   2       2611.42       2604.92       289.72 o
  11  15   2       3970.90       4066.84       431.50 o
  13  15   2        538.03        113.65       513.64 o
 -14  16   2       3507.85       3700.93       500.81 o
 -12  16   2       5155.29       5677.90       606.87 o
 -10  16   2       8464.48       8575.58       698.55 o
  -8  16   2       7610.39       8491.67       613.51 o
  -6  16   2       8013.69       8307.54       450.07 o
  -4  16   2       9775.36       9920.35       387.65 o
  -2  16   2      10565.08      10704.47       439.53 o
   0  16   2       7953.21       8727.84       494.65 o
   2  16   2       7499.93       7950.28       475.62 o
   4  16   2       9372.82      10113.89       577.35 o
   6  16   2       8509.71       9037.60       515.92 o
   8  16   2      10972.87      11381.09       645.12 o
  10  16   2      10111.77       9988.95       869.06 o
  12  16   2       6752.87       5994.71       719.15 o
 -11  17   2        770.08       1137.29       365.40 o
  -9  17   2        137.14        628.78       318.22 o
  -7  17   2       4944.54       5485.20       528.61 o
  -5  17   2       4686.46       5023.42       392.59 o
  -3  17   2        318.12        756.57       214.67 o
  -1  17   2       3046.07       3803.59       355.31 o
   1  17   2       8330.47       9111.70       526.79 o
   3  17   2        814.20       1554.42       297.73 o
   5  17   2       2167.79       1390.80       360.82 o
   7  17   2       7188.42       7132.30       607.00 o
   9  17   2       1108.38        839.77       484.86 o
  -8  18   2        611.68        512.50       466.26 o
  -6  18   2       1314.49       1046.17       320.03 o
  -4  18   2        338.06        305.13       280.18 o
  -2  18   2        125.22        -30.25       345.76 o
   0  18   2        799.73        831.60       355.24 o
   2  18   2        809.42       1144.02       339.96 o
   4  18   2        336.62        775.21       370.93 o
   6  18   2       1556.59        620.17       403.04 o
   8  18   2       1542.73       1864.06       484.47 o
  -5  19   2       7313.17       7863.87       856.32 o
  -3  19   2       1598.01       2335.39      1128.85 o
  -1  19   2       5416.18       5129.81       798.38 o
   1  19   2      10095.31      11592.76       949.51 o
   3  19   2       4195.13       4727.69       618.08 o
 -23   1   3       2300.11       2654.50       620.92 o
 -21   1   3       4326.14       4288.90       605.21 o
 -19   1   3      23255.19      22877.50      1342.17 o
 -17   1   3       6048.28       5709.14       491.33 o
 -15   1   3       7125.36       7168.70       350.47 o
 -13   1   3      62149.28      60891.42      2217.14 o
 -11   1   3      31380.05      32654.78      1168.98 o
  -9   1   3      13671.22      14484.16       495.38 o
  -7   1   3      59057.67      59993.35      1880.48 o
  -5   1   3      35635.28      36468.60       960.64 o
  -3   1   3       1901.74       2155.66        69.76 o
  -1   1   3      67734.21      64913.82      1662.39 o
   1   1   3     157360.11     151472.72      3500.64 o
   3   1   3       5688.97       6239.79       184.80 o
   5   1   3      40303.18      44794.87      1273.81 o
   7   1   3      92926.44      98838.20      2675.09 o
   9   1   3       9576.62       9552.39       328.12 o
  11   1   3      20742.92      20376.58       676.20 o
  13   1   3      44946.51      45371.38      1538.51 o
  15   1   3      24650.27      23425.36      1068.44 o
  17   1   3      11038.84      10888.84       829.30 o
  19   1   3       6599.74       6645.51       696.27 o
  21   1   3       8328.10       8638.64       875.91 o
 -24   2   3       3403.81       3229.82       664.47 o
 -22   2   3       6390.47       7228.16       751.94 o
 -20   2   3       4385.97       5139.29       504.30 o
 -18   2   3       8235.26       7319.20       594.88 o
 -16   2   3      14381.38      13914.93       910.49 o
 -14   2   3      28130.89      26802.94      1257.47 o
 -12   2   3      30071.78      28449.56      1036.28 o
 -10   2   3      17242.77      16382.10       584.46 o
  -8   2   3      55018.99      56027.36      1631.83 o
  -6   2   3      26012.57      24799.03       731.36 o
  -4   2   3        995.35       1490.71        74.41 o
  -2   2   3      43823.91      41263.66       988.99 o
   0   2   3      33436.33      31754.15       733.11 o
   2   2   3      52031.66      53829.90      1433.21 o
   4   2   3     118962.04     126282.00      3241.83 o
   6   2   3      38217.17      40114.03       939.51 o
   8   2   3      52272.45      51533.89      1184.72 o
  10   2   3      36612.82      36876.44      1132.31 o
  12   2   3      12297.35      12233.90       482.76 o
  14   2   3      13070.20      11900.98       545.03 o
  16   2   3      11893.60      11315.70       783.50 o
  18   2   3      10172.35      10439.28       800.85 o
  20   2   3       5810.22       5553.21       723.35 o
  22   2   3       4982.49       4760.79       767.70 o
 -23   3   3        307.36        401.81       532.86 o
 -21   3   3       1649.06       1869.53       531.66 o
 -19   3   3        635.61       1149.93       412.04 o
 -17   3   3       1933.14       2165.32       371.59 o
 -15   3   3       4707.49       4228.08       295.27 o
 -13   3   3      10014.03       9466.88       469.17 o
 -11   3   3        657.78        987.72       119.34 o
  -9   3   3      12768.14      13129.40       434.72 o
  -7   3   3        348.61        834.10        81.29 o
  -5   3   3      16485.86      17800.93       466.38 o
  -3   3   3      45812.86      40832.66      1533.64 o
  -1   3   3      14665.62      15617.81       302.75 o
   1   3   3         44.11        325.24        51.63 o
   3   3   3         56.83        248.07        54.77 o
   5   3   3      25835.73      28469.25       754.53 o
   7   3   3        746.28        909.18        95.94 o
   9   3   3         39.90         -8.50        92.10 o
  11   3   3      13605.15      13049.98       425.36 o
  13   3   3        810.49        660.27       145.64 o
  15   3   3         94.22         68.78       154.04 o
  17   3   3       2255.41       2335.39       339.19 o
  19   3   3        986.02        750.60       472.05 o
  21   3   3         20.23         62.78       485.69 o
 -22   4   3       1120.40       2220.31       584.55 o
 -20   4   3       1228.64       1902.25       484.38 o
 -18   4   3       3535.96       3147.08       411.31 o
 -16   4   3      10356.08      10901.06       575.28 o
 -14   4   3       9079.11       8155.29       414.31 o
 -12   4   3      12278.92      11677.79       430.81 o
 -10   4   3      33103.27      35492.07      1037.19 o
  -8   4   3      23394.13      24005.00       703.04 o
  -6   4   3       9168.03       8213.59       278.18 o
  -4   4   3       9023.33       9073.14       227.85 o
  -2   4   3      20576.88      20477.14       562.48 o
   0   4   3      38438.05      35084.76      1651.36 o
   2   4   3      36344.26      38042.94       913.33 o
   4   4   3      56518.48      59748.05      1339.72 o
   6   4   3      73854.84      79138.80      2130.88 o
   8   4   3      12929.42      13257.28       374.33 o
  10   4   3      18224.66      18994.24       537.31 o
  12   4   3      10940.29      10433.88       410.45 o
  14   4   3        530.33        325.58       162.65 o
  16   4   3       5584.11       4886.55       363.74 o
  18   4   3       6819.30       7605.29       692.68 o
  20   4   3       3023.89       4370.98       604.22 o
  22   4   3       3358.03       2765.44       687.24 o
 -23   5   3       5581.82       6108.27       834.95 o
 -21   5   3       5184.72       7014.99       624.88 o
 -19   5   3       1808.00       1453.70       427.20 o
 -17   5   3      15472.75      17033.80      1198.13 o
 -15   5   3      19164.97      16944.06       720.72 o
 -13   5   3       3237.85       3391.99       208.37 o
 -11   5   3      22472.69      22694.55       751.65 o
  -9   5   3      55320.89      54764.64      1581.20 o
  -7   5   3      66534.68      66380.71      1571.19 o
  -5   5   3      91249.10      92001.62      2144.06 o
  -3   5   3     100703.66      96224.00      1900.05 o
  -1   5   3     158576.75     157625.14      3133.66 o
   1   5   3      50790.43      50344.16      1068.16 o
   3   5   3      46291.21      45467.83       932.66 o
   5   5   3      69748.81      68866.84      1976.98 o
   7   5   3      14402.45      14718.89       470.83 o
   9   5   3      44054.44      44833.57      1176.49 o
  11   5   3      30885.39      30629.60       981.64 o
  13   5   3       8726.87       8486.14       368.07 o
  15   5   3      17591.71      16188.88       692.40 o
  17   5   3      21183.80      19099.61      1480.93 o
  19   5   3      11695.47      12581.81      1034.60 o
  21   5   3       4298.50       3475.84       803.80 o
 -22   6   3        307.21       -153.83       442.20 o
 -20   6   3        129.78        152.75       395.86 o
 -18   6   3        777.03       1197.04       347.19 o
 -16   6   3       2570.04       3123.15       417.70 o
 -14   6   3       2412.69       2226.74       180.77 o
 -12   6   3       3586.01       3660.07       193.56 o
 -10   6   3      12574.62      13120.32       410.04 o
  -8   6   3       7045.35       7075.10       236.32 o
  -6   6   3        312.76        467.26        75.11 o
  -4   6   3      13425.01      13580.15       290.65 o
  -2   6   3        596.72        832.95        50.57 o
   0   6   3       1272.83       1231.36        69.35 o
   2   6   3      66320.20      71348.80      1704.82 o
   4   6   3        244.85        344.19        74.97 o
   6   6   3        683.66        877.39       105.85 o
   8   6   3      17743.26      17908.99       593.79 o
  10   6   3        129.46        269.81       120.04 o
  12   6   3        748.71        814.43       186.58 o
  14   6   3       2814.73       2709.52       255.50 o
  16   6   3       3590.39       2702.30       312.65 o
  18   6   3        937.47        217.98       405.46 o
  20   6   3       1826.98       2087.95       570.12 o
 -21   7   3       6085.73       7198.38       763.42 o
 -19   7   3        762.29        969.56       365.67 o
 -17   7   3       5095.82       5148.05       473.73 o
 -15   7   3       5163.90       4893.33       349.63 o
 -13   7   3        227.18        186.87       132.05 o
 -11   7   3        887.10       1091.88       125.26 o
  -9   7   3       5317.50       4835.66       201.33 o
  -7   7   3      10888.03      10599.46       295.33 o
  -5   7   3      29925.78      29852.76       619.01 o
  -3   7   3      64887.61      65177.43      1191.89 o
  -1   7   3      21937.71      21172.01       482.14 o
   1   7   3        303.52        605.36        62.46 o
   3   7   3       5954.79       5415.22       162.84 o
   5   7   3      11011.62      10247.76       252.64 o
   7   7   3        269.86        217.50       113.88 o
   9   7   3       5338.80       5576.53       275.48 o
  11   7   3      31104.14      31760.45      1099.62 o
  13   7   3       7745.04       7923.53       388.09 o
  15   7   3       2111.23       2434.94       250.29 o
  17   7   3       7494.10       8378.32       717.88 o
  19   7   3       2474.38       2116.56       580.16 o
  21   7   3        125.62        483.59       570.10 o
 -22   8   3       2307.97       3089.70       635.12 o
 -20   8   3      10036.00       9935.01       810.70 o
 -18   8   3      11856.02      12822.45       889.39 o
 -16   8   3       5010.56       5061.30       409.87 o
 -14   8   3      20321.45      18859.52       899.90 o
 -12   8   3      25307.19      25058.82       748.62 o
 -10   8   3      17925.95      17908.20       535.61 o
  -8   8   3      21817.14      20955.84       565.02 o
  -6   8   3      31254.67      30558.33       621.88 o
  -4   8   3      36907.22      34884.53       703.55 o
  -2   8   3      26362.46      26069.57       505.54 o
   0   8   3      33997.46      32876.40       710.33 o
   2   8   3      40425.73      38669.32       806.95 o
   4   8   3      19517.20      20178.41       469.72 o
   6   8   3      22548.02      22734.45       567.90 o
   8   8   3      39301.00      40239.43      1220.03 o
  10   8   3      12639.30      12319.99       529.43 o
  12   8   3      13410.33      13790.66       653.32 o
  14   8   3      33556.23      34053.05      1442.10 o
  16   8   3       7490.59       8688.03       774.07 o
  18   8   3       3344.59       2506.39       528.08 o
  20   8   3      11016.38      10888.52      1048.42 o
 -21   9   3       2754.92       4063.32       605.87 o
 -19   9   3       2722.02       4020.37       528.98 o
 -17   9   3       1640.52       1893.87       416.47 o
 -15   9   3       2569.68       2359.21       311.73 o
 -13   9   3      11068.46       9883.98       467.49 o
 -11   9   3      10991.13      10386.25       357.16 o
  -9   9   3       5115.68       5072.43       250.24 o
  -7   9   3       9775.11       9336.52       251.76 o
  -5   9   3      11937.05      11669.08       260.77 o
  -3   9   3       6799.08       6828.70       200.57 o
  -1   9   3       4206.45       3847.78       141.13 o
   1   9   3      27941.40      27781.13       581.31 o
   3   9   3      13120.25      13199.63       317.20 o
   5   9   3       4381.85       4607.85       164.51 o
   7   9   3      25567.76      24754.17       608.13 o
   9   9   3       4101.02       4038.93       204.90 o
  11   9   3       4899.54       4512.84       345.77 o
  13   9   3      14212.40      12991.49       688.62 o
  15   9   3       4261.45       4073.14       523.53 o
  17   9   3       3548.33       3096.57       527.12 o
  19   9   3       2368.01       1864.68       579.32 o
 -20  10   3        884.38       1545.36       489.66 o
 -18  10   3       2139.51       2311.38       510.20 o
 -16  10   3        658.44        441.80       382.13 o
 -14  10   3       1299.43       1603.20       280.53 o
 -12  10   3      10626.40      10091.48       481.42 o
 -10  10   3       3043.97       3137.79       214.87 o
  -8  10   3       1131.05       1176.53       108.19 o
  -6  10   3       6992.51       6662.63       201.31 o
  -4  10   3       5961.91       5691.36       159.90 o
  -2  10   3        498.16        538.94        73.66 o
   0  10   3       3706.13       3780.24       133.66 o
   2  10   3      14652.47      14415.66       350.76 o
   4  10   3        106.10        -28.56        90.09 o
   6  10   3       3085.07       3175.61       145.81 o
   8  10   3       9441.92       8673.74       293.05 o
  10  10   3        108.03        -57.24       157.68 o
  12  10   3       2219.86       1662.59       278.82 o
  14  10   3       2213.94       2802.41       334.92 o
  16  10   3        418.89        208.63       402.07 o
  18  10   3        531.62       1057.18       490.39 o
 -19  11   3       5849.91       6373.22       628.67 o
 -17  11   3       2776.83       2973.23       463.07 o
 -15  11   3       9378.88      10720.98       756.87 o
 -13  11   3      13532.08      13011.28       832.49 o
 -11  11   3      11258.68      11193.37       391.70 o
  -9  11   3      19400.44      18156.78       554.99 o
  -7  11   3      11455.46      11002.45       320.92 o
  -5  11   3      26062.70      26552.60       574.77 o
  -3  11   3      18819.25      18584.04       462.68 o
  -1  11   3      10377.21      10177.69       286.69 o
   1  11   3      43587.51      45314.02       989.49 o
   3  11   3      27464.09      27208.82       667.50 o
   5  11   3       9731.36       9424.07       292.53 o
   7  11   3      23008.22      22269.14       620.18 o
   9  11   3      24795.44      24928.26       843.29 o
  11  11   3       7607.63       7296.84       393.68 o
  13  11   3      11329.21      11689.96       561.39 o
  15  11   3      14536.00      15164.30      1082.41 o
  17  11   3       5030.91       4973.32       648.75 o
 -18  12   3       2740.77       3660.05       558.47 o
 -16  12   3       9581.06       9443.99       729.74 o
 -14  12   3       1865.46       2299.76       370.89 o
 -12  12   3       4162.44       4187.98       327.12 o
 -10  12   3       9618.08       9221.19       360.05 o
  -8  12   3       9636.92       8468.84       312.41 o
  -6  12   3       1226.31       1571.93       139.43 o
  -4  12   3       3022.49       2909.76       142.58 o
  -2  12   3      22493.51      22870.34       606.84 o
   0  12   3       2899.60       3007.80       135.01 o
   2  12   3       6843.90       6447.14       221.71 o
   4  12   3      34840.11      34283.20       813.93 o
   6  12   3      14092.52      13633.17       414.95 o
   8  12   3       6050.08       5603.31       258.93 o
  10  12   3      11010.91      10547.70       505.81 o
  12  12   3       7789.29       7538.25       451.59 o
  14  12   3       1005.35       1204.22       336.26 o
  16  12   3       2345.33       2498.57       427.08 o
 -17  13   3        230.51        505.26       387.04 o
 -15  13   3        435.67        992.44       386.33 o
 -13  13   3         29.46        189.44       216.73 o
 -11  13   3        189.53        159.47       193.61 o
  -9  13   3        153.33        214.81       135.44 o
  -7  13   3        207.24        348.83       127.51 o
  -5  13   3         18.40         66.18        95.72 o
  -3  13   3       7404.24       6616.30       242.27 o
  -1  13   3        101.53        136.02       130.97 o
   1  13   3         55.93         83.11       106.99 o
   3  13   3       3518.43       3143.01       170.43 o
   5  13   3        722.03        507.48       139.08 o
   7  13   3         38.22        273.16       157.35 o
   9  13   3        232.86        164.89       182.95 o
  11  13   3         37.16        264.52       226.45 o
  13  13   3       1415.17       1332.20       316.67 o
  15  13   3        320.13         55.60       405.44 o
 -16  14   3       7611.16       8186.31       782.03 o
 -14  14   3       6150.96       6370.05       623.72 o
 -12  14   3       1853.93       2011.86       394.45 o
 -10  14   3      13694.75      15421.13       869.74 o
  -8  14   3       7788.63       6855.75       333.04 o
  -6  14   3       8945.62       8782.99       315.21 o
  -4  14   3      16864.81      17038.03       532.19 o
  -2  14   3      10908.71      10957.39       369.16 o
   0  14   3      14935.48      14820.76       475.93 o
   2  14   3       8404.44       8198.62       287.88 o
   4  14   3      20265.46      20341.30       600.48 o
   6  14   3      19031.64      20301.65       651.93 o
   8  14   3       5313.77       5552.65       359.86 o
  10  14   3      14455.10      14626.09       704.50 o
  12  14   3       9271.35       8969.72       654.34 o
  14  14   3       1712.94       1611.53       381.83 o
 -15  15   3       1562.66       1462.17       414.36 o
 -13  15   3       3501.03       3607.74       464.43 o
 -11  15   3       5987.09       6042.38       508.27 o
  -9  15   3       4331.96       4494.18       504.56 o
  -7  15   3      11226.51      10575.18       702.64 o
  -5  15   3      10292.19      10697.39       405.14 o
  -3  15   3      15259.93      15751.15       495.36 o
  -1  15   3      10892.75      10904.69       376.05 o
   1  15   3       3116.18       3398.78       195.94 o
   3  15   3       8816.59       8891.48       379.15 o
   5  15   3       6672.97       7790.15       391.31 o
   7  15   3       3024.93       2842.24       332.48 o
   9  15   3       7302.61       7134.46       530.56 o
  11  15   3       8062.72       8279.34       624.93 o
  13  15   3       3288.38       2283.74       437.32 o
 -12  16   3        255.01        444.38       278.88 o
 -10  16   3        308.55        603.77       326.72 o
  -8  16   3          6.92        749.33       312.34 o
  -6  16   3       1312.43       1498.39       238.77 o
  -4  16   3        275.09        334.80       178.07 o
  -2  16   3        177.16        -98.13       181.42 o
   0  16   3       1337.75        963.65       325.92 o
   2  16   3        241.77        177.12       239.76 o
   4  16   3       2712.12       2503.33       341.27 o
   6  16   3        413.55        413.56       266.54 o
   8  16   3        102.45         47.27       305.98 o
  10  16   3        883.04        281.43       329.43 o
  12  16   3        106.76       -538.86       538.86 o
 -11  17   3       2141.33       2245.67       494.31 o
  -9  17   3       2368.75       2065.98       589.15 o
  -7  17   3       4145.95       4335.06       451.68 o
  -5  17   3       5904.39       6201.44       386.47 o
  -3  17   3       5144.56       5384.56       435.11 o
  -1  17   3       5055.04       4940.62       405.86 o
   1  17   3       2699.72       2784.35       342.07 o
   3  17   3       2076.09       1923.54       317.75 o
   5  17   3       3035.63       3320.34       383.56 o
   7  17   3       3871.06       3865.11       445.87 o
   9  17   3       4138.32       3910.23       802.87 o
  -8  18   3       2725.29       2978.53       443.87 o
  -6  18   3      10577.94      11170.93       768.40 o
  -4  18   3       5843.35       5547.47       522.54 o
  -2  18   3       4071.85       3975.86       427.65 o
   0  18   3       9333.14       9799.07       581.71 o
   2  18   3       5804.24       5931.97       623.76 o
   4  18   3       1993.98       1789.17       588.54 o
   6  18   3       5531.13       6193.10       705.06 o
  -3  19   3       1009.34       1706.37       630.02 o
  -1  19   3        351.76        947.27       653.14 o
   1  19   3         53.89       -454.10       454.10 o
 -24   0   4       9438.13       8809.00      1451.46 o
 -22   0   4        294.27        259.47       576.19 o
 -20   0   4      12945.47      12414.19      1162.61 o
 -18   0   4      25736.43      24011.92      1932.89 o
 -16   0   4        706.80        478.19       335.48 o
 -14   0   4      19846.05      18407.39      1232.93 o
 -12   0   4      47285.09      47428.88      2457.76 o
 -10   0   4       5636.39       5015.19       340.71 o
  -8   0   4      39759.94      41680.21      1796.19 o
  -6   0   4     131965.09     136131.27      5286.57 o
  -4   0   4     153914.00     151599.28      5049.20 o
  -2   0   4      37524.95      38552.98      1220.84 o
   0   0   4      24581.78      24958.92       837.58 o
   2   0   4      90382.45      88389.02      3091.06 o
   4   0   4      45631.98      49416.10      1974.03 o
   6   0   4      20677.35      21910.99       829.86 o
   8   0   4      60407.55      65679.48      2505.28 o
  10   0   4      35144.95      37802.71      1724.59 o
  12   0   4      11656.38      11274.90       705.49 o
  14   0   4      17105.74      18486.25      1042.03 o
  16   0   4       5205.51       5350.16       624.71 o
  18   0   4       4951.76       6964.32       996.58 o
  20   0   4      14753.41      13429.00      1752.07 o
  22   0   4      11689.57      12153.11      1651.99 o
 -23   1   4       2719.74       2905.35       603.73 o
 -21   1   4       5885.38       6585.55       699.80 o
 -19   1   4        158.91         57.49       370.02 o
 -17   1   4       5136.12       6264.15       534.75 o
 -15   1   4       5884.77       5467.16       459.77 o
 -13   1   4       4638.68       5043.09       282.25 o
 -11   1   4      11929.58      11679.13       414.97 o
  -9   1   4       6066.74       6053.04       219.71 o
  -7   1   4      56386.10      59786.59      1697.79 o
  -5   1   4      64283.64      64912.70      1554.72 o
  -3   1   4      17534.29      16876.78       381.24 o
  -1   1   4      27848.33      28577.15       657.74 o
   1   1   4      20319.30      21765.93       505.85 o
   3   1   4      14464.77      14899.75       462.95 o
   5   1   4       6515.59       6879.63       194.69 o
   7   1   4      12580.50      12872.19       377.60 o
   9   1   4      15200.69      16252.01       512.15 o
  11   1   4      17269.58      18432.69       651.64 o
  13   1   4       7710.35       7027.69       438.44 o
  15   1   4       3869.22       3194.22       505.81 o
  17   1   4       4675.27       4648.42       529.34 o
  19   1   4       1268.10       1441.18       483.36 o
  21   1   4       2139.92       2522.26       641.83 o
 -24   2   4        619.37        171.23       579.49 o
 -22   2   4        431.66        332.81       506.20 o
 -20   2   4        719.54       1222.08       409.64 o
 -18   2   4       5087.35       4523.34       405.61 o
 -16   2   4       1105.41       1515.02       294.38 o
 -14   2   4       2186.29       2668.41       204.20 o
 -12   2   4      17180.11      16780.31       604.29 o
 -10   2   4        125.62        527.93       115.43 o
  -8   2   4       6863.94       7726.92       268.52 o
  -6   2   4       7802.61       8678.45       234.36 o
  -4   2   4       1775.05       2721.81        93.92 o
  -2   2   4      20144.26      20427.64       588.07 o
   0   2   4       8428.12       8307.41       198.78 o
   2   2   4      22799.85      24195.71       601.77 o
   4   2   4       9006.48      10835.25       297.81 o
   6   2   4      15428.91      17018.90       448.04 o
   8   2   4      31125.70      31928.36      1002.95 o
  10   2   4        389.89        561.21        97.35 o
  12   2   4        109.87        196.13       117.49 o
  14   2   4        698.88        795.13       187.34 o
  16   2   4       1501.67       1178.93       217.48 o
  18   2   4        467.60        156.58       408.89 o
  20   2   4        717.29       1727.85       510.17 o
 -23   3   4       5612.27       5576.45       696.75 o
 -21   3   4       6574.55       7288.52       718.22 o
 -19   3   4       9616.38      10512.23       792.55 o
 -17   3   4      12522.00      11479.36       653.49 o
 -15   3   4      24265.93      22853.46       920.74 o
 -13   3   4      20082.14      19022.51       646.70 o
 -11   3   4      26199.72      25894.40       966.99 o
  -9   3   4      49927.08      51695.75      1652.46 o
  -7   3   4      26067.35      24298.35       735.74 o
  -5   3   4      34122.23      34857.67       806.28 o
  -3   3   4      50458.67      44742.86      1854.44 o
  -1   3   4      75530.39      60863.83      5080.14 o
   1   3   4      36608.48      36211.88       787.71 o
   3   3   4      74149.59      76862.68      1816.94 o
   5   3   4     113242.72     122836.61      2823.62 o
   7   3   4      17197.10      18295.46       546.22 o
   9   3   4      56829.24      59404.62      1643.27 o
  11   3   4      53103.27      54714.66      1512.79 o
  13   3   4       8184.30       8204.77       332.89 o
  15   3   4      18071.15      16673.46       947.01 o
  17   3   4      20081.50      20788.82      1270.40 o
  19   3   4       6830.54       7659.33       741.06 o
  21   3   4       4015.20       2753.35       687.40 o
 -22   4   4       4770.75       4999.04       743.78 o
 -20   4   4       4530.26       5127.65       630.96 o
 -18   4   4       1571.47       1807.98       415.11 o
 -16   4   4      12152.72      12110.12       734.87 o
 -14   4   4       7951.05       8022.00       352.57 o
 -12   4   4       1885.53       1910.14       164.58 o
 -10   4   4      16097.48      15710.68       474.35 o
  -8   4   4      21548.29      20472.93       616.76 o
  -6   4   4       4731.04       5163.79       157.57 o
  -4   4   4      17926.68      17934.78       360.20 o
  -2   4   4      37254.78      35303.70       889.00 o
   0   4   4      18298.05      18805.04       429.79 o
   2   4   4      14827.29      15696.39       358.59 o
   4   4   4      17939.48      16875.03       381.09 o
   6   4   4      35280.07      36176.70       982.20 o
   8   4   4       4926.20       4662.80       233.74 o
  10   4   4      10112.83      10549.41       387.99 o
  12   4   4      38459.77      38348.96      1192.82 o
  14   4   4       8810.99       7701.27       389.39 o
  16   4   4       7463.83       6762.97       441.71 o
  18   4   4      14398.46      15334.85      1131.80 o
  20   4   4       3706.78       4313.71       638.36 o
 -23   5   4        355.82        277.70       480.29 o
 -21   5   4        427.78       1082.84       414.82 o
 -19   5   4        105.55        198.06       361.71 o
 -17   5   4        116.77        541.91       316.37 o
 -15   5   4        364.18        583.10       208.20 o
 -13   5   4         98.24        148.88       122.63 o
 -11   5   4        115.35        258.86       119.02 o
  -9   5   4       1835.81       2162.56       147.37 o
  -7   5   4       1148.37       1407.93        90.20 o
  -5   5   4       4335.22       4382.70       135.05 o
  -3   5   4       3548.63       4111.80       162.49 o
  -1   5   4       9929.97       9936.28       269.02 o
   1   5   4        303.34        354.07        67.30 o
   3   5   4        419.38        334.44        76.31 o
   5   5   4      16842.08      17400.79       417.55 o
   7   5   4       1006.16       1072.28       148.60 o
   9   5   4       1154.59       1412.62       164.84 o
  11   5   4       6297.15       6055.78       326.29 o
  13   5   4       1837.38       1722.05       175.24 o
  15   5   4         25.44        -34.42       183.02 o
  17   5   4       1411.92       1550.20       425.95 o
  19   5   4        188.47        155.23       373.98 o
  21   5   4         30.07        297.75       538.76 o
 -22   6   4       7470.22       8771.04       892.93 o
 -20   6   4       5317.34       5596.33       726.11 o
 -18   6   4       3616.27       3462.06       433.85 o
 -16   6   4      15935.35      18539.40      1112.34 o
 -14   6   4      10975.55       9750.18       614.34 o
 -12   6   4       4596.31       4529.35       209.88 o
 -10   6   4      29346.62      28296.77       825.72 o
  -8   6   4      24997.06      23158.84       580.42 o
  -6   6   4      28070.19      28127.93       705.55 o
  -4   6   4      36769.18      35077.07       872.35 o
  -2   6   4      40566.86      37336.70       829.67 o
   0   6   4      40597.86      40289.00       734.21 o
   2   6   4      20137.46      19049.12       526.93 o
   4   6   4      43858.22      43249.61       969.24 o
   6   6   4      23091.20      22765.57       574.43 o
   8   6   4       9088.18       9212.35       386.62 o
  10   6   4      34273.19      34699.19      1111.02 o
  12   6   4      30694.88      30867.03      1337.18 o
  14   6   4      13551.74      13765.67       717.09 o
  16   6   4      13179.38      13665.79       932.49 o
  18   6   4      14951.22      15207.52      1087.82 o
  20   6   4       3652.74       3634.67       623.96 o
 -21   7   4       3103.03       3959.85       597.09 o
 -19   7   4       6932.39       7383.79       681.90 o
 -17   7   4       8818.49       9331.76       609.62 o
 -15   7   4       8669.95       7587.53       406.09 o
 -13   7   4      18592.65      17729.45       595.55 o
 -11   7   4      25376.29      24749.23       725.34 o
  -9   7   4      17332.89      16470.56       471.27 o
  -7   7   4      29571.85      29592.79       723.17 o
  -5   7   4      56741.46      54503.95      1107.40 o
  -3   7   4      33268.73      33147.44       973.50 o
  -1   7   4      12577.71      11937.10       245.15 o
   1   7   4      37850.78      37325.71      1017.35 o
   3   7   4      15063.89      14916.58       326.24 o
   5   7   4       5846.09       5552.40       184.08 o
   7   7   4      34985.25      35749.84       923.86 o
   9   7   4      28989.38      29157.65       976.91 o
  11   7   4      10902.97      11225.79       613.55 o
  13   7   4      16577.46      15712.97       755.66 o
  15   7   4      16245.20      15178.53      1003.46 o
  17   7   4       2466.16       2007.52       453.01 o
  19   7   4       3370.00       3664.60       626.16 o
 -22   8   4        181.00       -222.05       525.89 o
 -20   8   4        123.61         83.05       421.15 o
 -18   8   4        974.96       1132.87       383.13 o
 -16   8   4       1122.71       1336.51       319.47 o
 -14   8   4         66.20        363.78       202.32 o
 -12   8   4        957.83       1112.71       151.76 o
 -10   8   4       2189.73       2198.54       166.41 o
  -8   8   4       1379.46       1494.04       110.36 o
  -6   8   4        608.73        990.90        71.95 o
  -4   8   4        148.48        388.27        64.87 o
  -2   8   4       1670.69       1866.75        74.93 o
   0   8   4       1332.47       1582.73       116.06 o
   2   8   4       2537.16       2438.45       104.27 o
   4   8   4        621.84        550.70        79.07 o
   6   8   4         95.60        168.86        91.69 o
   8   8   4       7433.78       7096.08       318.86 o
  10   8   4        434.88        593.85       214.23 o
  12   8   4          7.98        217.23       233.56 o
  14   8   4        205.49        609.51       288.73 o
  16   8   4       2033.81       2547.70       451.86 o
  18   8   4         94.66        485.83       476.01 o
 -21   9   4        334.50       1337.85       555.35 o
 -19   9   4       5751.12       7100.01       687.29 o
 -17   9   4       6674.43       6470.54       623.07 o
 -15   9   4       2407.07       2893.70       364.43 o
 -13   9   4      17961.40      17320.30       685.37 o
 -11   9   4      27072.25      26024.24       822.80 o
  -9   9   4       7492.28       7172.12       272.06 o
  -7   9   4      18964.91      19021.73       518.05 o
  -5   9   4      45438.53      45689.57       989.44 o
  -3   9   4      20043.96      20459.89       466.88 o
  -1   9   4      13676.34      13397.92       333.77 o
   1   9   4      33078.01      33553.23       888.25 o
   3   9   4      13340.79      12697.00       314.82 o
   5   9   4       1868.53       1942.45       128.21 o
   7   9   4      23338.07      22547.57       621.51 o
   9   9   4      11525.70      11616.59       390.87 o
  11   9   4       1792.93       2276.69       278.65 o
  13   9   4      20221.47      19974.73       927.37 o
  15   9   4       9579.28       9140.84       736.89 o
  17   9   4       2127.05       1895.03       555.94 o
  19   9   4       6190.86       5191.34       775.41 o
 -20  10   4       3686.90       3846.82       571.55 o
 -18  10   4       5176.63       5469.52       624.03 o
 -16  10   4       2915.31       3599.26       435.71 o
 -14  10   4      10484.01       9765.43      1181.87 o
 -12  10   4      11451.32      11647.74       535.63 o
 -10  10   4       6454.86       5804.97       252.19 o
  -8  10   4      17741.20      16834.78       530.63 o
  -6  10   4      25309.42      24891.77       588.80 o
  -4  10   4      28644.48      28639.54       595.14 o
  -2  10   4      16453.68      16436.31       422.70 o
   0  10   4      22150.21      22146.50       612.87 o
   2  10   4      44635.50      44420.44       972.69 o
   4  10   4      10630.94      10603.65       298.56 o
   6  10   4      13724.53      13338.88       371.14 o
   8  10   4      34193.45      32645.36       961.98 o
  10  10   4       6906.32       6837.46       306.95 o
  12  10   4       4636.25       5310.91       553.92 o
  14  10   4      13102.58      14266.54      1115.94 o
  16  10   4       4474.66       4314.84       573.89 o
  18  10   4       2816.65       2669.03       673.80 o
 -19  11   4        302.81        194.47       454.72 o
 -17  11   4        283.85        355.25       393.75 o
 -15  11   4        906.61        832.18       317.03 o
 -13  11   4        821.11        848.95       284.72 o
 -11  11   4        995.51        904.29       155.72 o
  -9  11   4       2976.95       2580.55       160.31 o
  -7  11   4        491.00        596.13        91.90 o
  -5  11   4       1685.01       1924.76        99.17 o
  -3  11   4       2370.53       2376.31       120.58 o
  -1  11   4       2197.95       2253.05       122.39 o
   1  11   4         46.32        150.20        85.11 o
   3  11   4       2269.89       2020.26       122.09 o
   5  11   4      12507.15      12684.38       372.16 o
   7  11   4         29.93        -75.20       125.84 o
   9  11   4        186.99        313.20       169.09 o
  11  11   4       7710.93       7245.86       368.17 o
  13  11   4         44.49        365.62       272.98 o
  15  11   4        312.42        381.10       316.63 o
  17  11   4        843.30        966.57       528.09 o
 -18  12   4       2573.97       2596.82       480.46 o
 -16  12   4       5151.97       4518.77       792.97 o
 -14  12   4       2210.40       1909.58       328.32 o
 -12  12   4       6056.99       5513.77       302.00 o
 -10  12   4       9559.05       8882.60       398.51 o
  -8  12   4       2962.46       2953.85       160.91 o
  -6  12   4       3184.37       3038.76       154.59 o
  -4  12   4       7149.93       6500.19       210.17 o
  -2  12   4       6304.32       5845.10       230.50 o
   0  12   4      10093.53       8902.79       472.52 o
   2  12   4      16168.89      16821.58       497.04 o
   4  12   4       9015.45       8095.10       270.75 o
   6  12   4      12569.72      11843.06       372.06 o
   8  12   4      13673.28      13507.13       532.96 o
  10  12   4       3390.39       3396.66       263.58 o
  12  12   4       2299.73       2304.63       298.85 o
  14  12   4       4124.99       3932.50       397.56 o
  16  12   4       3385.46       2864.65       448.84 o
 -17  13   4       3662.26       4155.62       535.77 o
 -15  13   4       9293.87      10004.93       742.25 o
 -13  13   4       3672.02       3807.63       401.46 o
 -11  13   4       6279.08       5306.32       345.83 o
  -9  13   4      21605.79      20719.18       936.86 o
  -7  13   4       7128.58       6875.98       264.55 o
  -5  13   4       1487.13       1360.86       163.06 o
  -3  13   4      14911.49      14859.03       463.02 o
  -1  13   4      24360.40      24094.11       795.15 o
   1  13   4       7981.19       7764.12       261.57 o
   3  13   4      19996.53      18973.44       566.81 o
   5  13   4      40039.94      40299.66      1081.26 o
   7  13   4      13481.42      13091.98       472.89 o
   9  13   4       8221.18       8471.58       467.14 o
  11  13   4      14337.08      13782.45       653.29 o
  13  13   4       7512.91       7093.48       677.85 o
  15  13   4       3748.45       2620.74       461.30 o
 -16  14   4       1581.78       2235.66       913.52 o
 -14  14   4       1438.31       1246.16       333.65 o
 -12  14   4        394.79        696.08       315.37 o
 -10  14   4       1375.98       1237.90       198.21 o
  -8  14   4       2019.05       1852.93       198.09 o
  -6  14   4        455.45        153.32       113.34 o
  -4  14   4       1132.47        979.66       135.15 o
  -2  14   4       3657.15       3609.90       191.80 o
   0  14   4       3932.24       3704.49       191.32 o
   2  14   4       1523.45       2003.68       153.01 o
   4  14   4       2123.01       2259.63       176.46 o
   6  14   4       1989.39       1789.29       212.03 o
   8  14   4        168.83        537.83       245.03 o
  10  14   4       1518.14       1566.54       344.84 o
  12  14   4       1306.79       1564.35       370.10 o
  14  14   4        348.33        586.58       360.13 o
 -15  15   4       2638.07       2940.09       455.85 o
 -13  15   4        259.95        135.63       299.05 o
 -11  15   4        243.41        265.41       226.64 o
  -9  15   4       5303.04       5793.24       502.38 o
  -7  15   4       1426.52       1842.38       256.98 o
  -5  15   4        543.67        572.14       130.24 o
  -3  15   4       2926.57       2926.09       213.88 o
  -1  15   4       2238.06       2003.83       252.10 o
   1  15   4       3084.55       2596.06       225.56 o
   3  15   4       3478.24       2965.21       240.11 o
   5  15   4       6292.77       6144.84       436.11 o
   7  15   4       3029.40       3308.04       327.96 o
   9  15   4        650.52        819.11       349.92 o
  11  15   4       4584.96       4889.36       488.17 o
  13  15   4       2012.63       2305.11       409.96 o
 -12  16   4       5380.19       6309.61       563.09 o
 -10  16   4       7574.96       8624.00       647.89 o
  -8  16   4       4351.04       5312.04       437.07 o
  -6  16   4       9181.21      10139.87       585.45 o
  -4  16   4      10142.52      12810.71       718.78 o
  -2  16   4      11538.85      12209.95       611.40 o
   0  16   4      11339.09      12894.86       635.13 o
   2  16   4       7523.05       8398.35       508.15 o
   4  16   4      11565.19      12155.15       648.39 o
   6  16   4       5098.52       5303.31       403.01 o
   8  16   4       3743.67       3715.93       384.36 o
  10  16   4       6931.11       6037.87       588.22 o
 -11  17   4       1791.43        932.79       750.94 o
  -9  17   4        385.01        534.48       584.53 o
  -7  17   4       4969.31       5430.07       499.81 o
  -5  17   4       4489.82       4855.69       452.37 o
  -3  17   4       1637.66       1613.91       323.69 o
  -1  17   4       1891.62       2114.18       343.78 o
   1  17   4       4272.85       5007.23       437.45 o
   3  17   4        950.77        616.44       297.94 o
   5  17   4        306.29        399.60       320.47 o
   7  17   4       4305.79       3386.18       422.27 o
   9  17   4       2599.61       1892.93       690.29 o
  -8  18   4        579.44       2239.78       767.24 o
  -6  18   4        914.88        967.25       413.69 o
  -4  18   4        870.83        684.68       363.22 o
  -2  18   4       1037.57        863.60       347.96 o
   0  18   4       1742.48       1476.95       349.01 o
   2  18   4       1377.26       1202.45       397.09 o
   4  18   4        506.67        235.68       474.33 o
   6  18   4        564.69       1018.58       517.85 o
 -23   1   5       1460.28       2031.50       526.43 o
 -21   1   5        586.97       1516.32       481.96 o
 -19   1   5      12685.87      12292.07       907.07 o
 -17   1   5      11179.86      12107.99       665.88 o
 -15   1   5        329.80        488.91       183.10 o
 -13   1   5      26626.41      26675.80       967.50 o
 -11   1   5      41171.32      41137.71      1179.69 o
  -9   1   5       2862.24       2655.37       151.09 o
  -7   1   5      48352.79      52123.65      1409.84 o
  -5   1   5      62023.65      64351.52      1538.50 o
  -3   1   5      18724.74      17751.79       396.79 o
  -1   1   5      38223.09      39937.25       831.44 o
   1   1   5      52697.57      54996.90      1177.65 o
   3   1   5      94089.13      99131.76      1997.52 o
   5   1   5      41108.18      44558.25      1099.43 o
   7   1   5      27405.69      27605.82       667.18 o
   9   1   5      33453.61      34321.88       865.85 o
  11   1   5       1782.19       1682.58       191.72 o
  13   1   5       2639.83       2259.30       255.23 o
  15   1   5      16477.42      14907.55       844.70 o
  17   1   5       3811.69       4483.19       508.06 o
  19   1   5       3539.69       3766.20       643.77 o
  21   1   5      11811.97      11840.62      1122.57 o
 -22   2   5       5508.30       6254.17      1081.12 o
 -20   2   5       5588.33       4659.97       565.70 o
 -18   2   5       4689.81       5585.30       554.52 o
 -16   2   5      11354.13      11405.02       618.74 o
 -14   2   5      13615.39      13528.96       496.86 o
 -12   2   5       7215.46       7076.86       304.53 o
 -10   2   5      28614.93      29251.59       844.79 o
  -8   2   5      46433.25      49376.17      1309.86 o
  -6   2   5      21259.11      21687.52       533.97 o
  -4   2   5      53601.37      55227.12      1226.55 o
  -2   2   5      63967.64      66858.66      1465.54 o
   0   2   5      31170.98      30731.17       603.49 o
   2   2   5      39376.13      41223.42       886.38 o
   4   2   5      38208.28      39886.36       960.96 o
   6   2   5      23786.53      23956.16       591.61 o
   8   2   5      35739.11      36575.14       922.27 o
  10   2   5      37094.89      38987.95      1091.76 o
  12   2   5      26678.12      27900.11      1012.56 o
  14   2   5      23328.85      23688.80      1081.83 o
  16   2   5      16043.61      14988.09      1460.11 o
  18   2   5       9522.60      10490.36       851.64 o
  20   2   5       4919.62       5195.27       734.97 o
 -23   3   5        470.73        572.47       510.02 o
 -21   3   5       2039.86       1830.97       514.20 o
 -19   3   5        105.67        366.06       363.39 o
 -17   3   5       1190.12        721.40       310.66 o
 -15   3   5      10176.11       9717.92       480.31 o
 -13   3   5        786.54        863.88       145.73 o
 -11   3   5        202.09        619.94       121.46 o
  -9   3   5       2399.61       2359.29       165.43 o
  -7   3   5       5430.29       6818.48       243.98 o
  -5   3   5       1070.51       1525.31        77.38 o
  -3   3   5       2484.03       2400.49        90.10 o
  -1   3   5       1720.96       1968.98        83.80 o
   1   3   5        734.36       1210.58        79.77 o
   3   3   5        689.48       1229.67        82.78 o
   5   3   5       8415.07       8200.81       252.74 o
   7   3   5        249.77        273.94       109.03 o
   9   3   5       1967.24       1896.32       157.33 o
  11   3   5      27112.20      27036.97       905.52 o
  13   3   5       5699.04       4633.39       385.85 o
  15   3   5        437.07        726.41       332.01 o
  17   3   5       2222.19       2177.69       490.85 o
  19   3   5        677.66        608.21       468.57 o
  21   3   5        363.06         42.87       559.32 o
 -22   4   5       2097.69       2158.55       570.82 o
 -20   4   5       3768.61       4584.37       596.26 o
 -18   4   5       3086.16       4020.23       488.45 o
 -16   4   5       2290.53       3138.89       325.41 o
 -14   4   5       7781.78       7059.98       462.18 o
 -12   4   5      11017.24      10989.26       413.20 o
 -10   4   5      12717.10      12659.70       496.64 o
  -8   4   5      23250.61      23296.90       580.69 o
  -6   4   5      23812.26      22703.38       965.93 o
  -4   4   5      29135.94      29575.59       657.09 o
  -2   4   5      38046.48      37861.78       721.98 o
   0   4   5      25574.54      26593.75       621.49 o
   2   4   5      10329.62      10041.08       240.99 o
   4   4   5      11445.61      11510.18       284.67 o
   6   4   5      27456.05      28243.53       767.23 o
   8   4   5       3364.69       3298.80       184.44 o
  10   4   5      10516.72      10861.71       406.08 o
  12   4   5      19218.02      19008.84       716.93 o
  14   4   5       4523.07       4330.84       375.22 o
  16   4   5      10288.11      10297.50       786.28 o
  18   4   5       5961.62       6358.45       672.24 o
  20   4   5       3307.65       3244.23       616.74 o
 -23   5   5       1536.41       1166.13       543.66 o
 -21   5   5       5899.76       6888.88       781.98 o
 -19   5   5       5776.03       6932.54       633.71 o
 -17   5   5      11964.31      12669.00       834.41 o
 -15   5   5      42817.14      39763.25      1517.07 o
 -13   5   5      28503.14      28651.92       968.24 o
 -11   5   5      18317.19      17326.21       595.18 o
  -9   5   5      30257.43      28716.12       905.70 o
  -7   5   5       9186.63       8629.14       300.52 o
  -5   5   5       3278.39       2810.69       102.03 o
  -3   5   5      37090.76      36769.79      1138.86 o
  -1   5   5     108975.42     114223.03      2715.70 o
   1   5   5      31393.30      28134.20      2010.79 o
   3   5   5      27688.64      27736.04       642.21 o
   5   5   5      73682.07      74222.16      1606.22 o
   7   5   5      16258.85      16273.19       464.42 o
   9   5   5       5850.65       6725.22       388.20 o
  11   5   5      22423.30      23779.13       826.63 o
  13   5   5      29705.09      31167.72      1213.91 o
  15   5   5       8912.84      11140.65       885.97 o
  17   5   5       9349.27      10820.82       847.36 o
  19   5   5      16739.10      16395.31      1321.54 o
 -22   6   5         38.53       1394.62       566.97 o
 -20   6   5        258.24        352.40       396.86 o
 -18   6   5       1589.45       1672.52       337.13 o
 -16   6   5       1905.49       2174.77       326.14 o
 -14   6   5       1369.94       1173.20       188.46 o
 -12   6   5       7316.06       6998.57       308.76 o
 -10   6   5       7666.07       7656.86       273.13 o
  -8   6   5        450.00        710.09        91.37 o
  -6   6   5       2701.49       2726.77        97.27 o
  -4   6   5      17364.41      19006.34       557.67 o
  -2   6   5       4482.33       4560.77       198.39 o
   0   6   5      12864.31      12703.76       257.76 o
   2   6   5      28132.45      28827.32       692.16 o
   4   6   5        731.51        890.86        98.23 o
   6   6   5       8095.25       7959.67       239.62 o
   8   6   5       6070.41       6352.15       273.64 o
  10   6   5        180.21        282.30       133.12 o
  12   6   5       2297.61       2130.21       292.78 o
  14   6   5       4441.50       4283.50       435.12 o
  16   6   5       4872.41       4401.95       498.00 o
  18   6   5       1273.85       1270.79       520.06 o
  20   6   5        626.73       1053.43       576.28 o
 -21   7   5       3192.96       3255.23      1145.50 o
 -19   7   5        321.60        364.26       368.35 o
 -17   7   5       3748.91       4109.33       491.96 o
 -15   7   5      17269.31      16361.47      1396.35 o
 -13   7   5       3117.44       3059.29       197.78 o
 -11   7   5        779.84       1056.55       128.95 o
  -9   7   5      11063.90      10809.43       370.96 o
  -7   7   5       2123.32       2080.82       108.90 o
  -5   7   5       1264.30       1560.86       137.01 o
  -3   7   5       7316.35       7214.51       291.36 o
  -1   7   5       6200.73       6489.31       231.59 o
   1   7   5      15916.53      15976.32       579.25 o
   3   7   5       7914.95       8014.85       259.04 o
   5   7   5       9304.97       9492.29       264.75 o
   7   7   5       8573.19       8248.06       247.00 o
   9   7   5       7532.83       7432.65       337.20 o
  11   7   5      27119.14      25468.25       990.30 o
  13   7   5       3218.90       2768.73       331.25 o
  15   7   5       1386.68       1402.95       357.89 o
  17   7   5       9258.03       9859.99       837.44 o
  19   7   5        537.70        119.63       520.67 o
 -20   8   5       5102.84       5012.94       671.83 o
 -18   8   5       7737.59       8659.36       691.48 o
 -16   8   5       5016.00       5847.06       556.42 o
 -14   8   5       6075.04       5875.55       379.93 o
 -12   8   5      13003.87      11631.67       380.19 o
 -10   8   5      23314.51      23115.83       687.83 o
  -8   8   5      18498.65      17579.02       490.07 o
  -6   8   5      38732.54      38166.34      1180.94 o
  -4   8   5      53374.61      52758.59      1509.49 o
  -2   8   5      18270.37      17870.88       525.20 o
   0   8   5      20792.23      19974.51       378.79 o
   2   8   5      39347.65      38104.04      1469.41 o
   4   8   5      21708.75      22029.61       502.52 o
   6   8   5      16049.19      15092.52       422.21 o
   8   8   5      41156.24      40380.36      1104.75 o
  10   8   5      27060.01      26626.86      1060.22 o
  12   8   5      14997.63      13781.12       575.14 o
  14   8   5      23290.22      22164.88      1150.75 o
  16   8   5       7498.28       6358.94       628.28 o
  18   8   5       4531.08       4893.78       651.69 o
 -21   9   5       1205.82       1552.83       514.95 o
 -19   9   5       1330.03       1478.39       388.64 o
 -17   9   5       4704.06       4252.32       507.38 o
 -15   9   5        115.74        797.17       283.89 o
 -13   9   5       3491.34       3222.11       271.64 o
 -11   9   5      11593.23      10841.51       473.62 o
  -9   9   5       1279.44       1363.65       151.38 o
  -7   9   5      17670.83      16609.42       420.62 o
  -5   9   5      17492.76      17065.67       542.61 o
  -3   9   5       3244.07       3495.68       210.23 o
  -1   9   5       3020.56       3081.86       235.44 o
   1   9   5       9736.77       9313.10       250.48 o
   3   9   5      13874.18      13498.62       326.73 o
   5   9   5       2768.63       2444.99       124.10 o
   7   9   5      11005.04      10315.46       322.21 o
   9   9   5      13587.60      13353.88       480.11 o
  11   9   5       1273.05       1430.90       213.90 o
  13   9   5       1929.59       2042.27       296.40 o
  15   9   5       3604.25       3095.49       430.11 o
  17   9   5       1292.76       1067.25       337.88 o
 -20  10   5        602.43        755.48       446.03 o
 -18  10   5       2808.62       2492.60       417.23 o
 -16  10   5        193.73        700.76       312.00 o
 -14  10   5         65.63        383.13       272.57 o
 -12  10   5      10651.68      10000.50       480.81 o
 -10  10   5        170.81        476.65       109.11 o
  -8  10   5        353.41        390.41        68.73 o
  -6  10   5      16580.67      16774.68       640.10 o
  -4  10   5       1841.04       2119.48       195.41 o
  -2  10   5        658.04        569.59       143.60 o
   0  10   5       3764.20       3659.94       121.76 o
   2  10   5       5820.56       5518.97       211.07 o
   4  10   5        758.07       1002.32        95.86 o
   6  10   5       1076.83        892.32       128.62 o
   8  10   5       8969.41       8334.84       288.18 o
  10  10   5        966.40        831.44       182.20 o
  12  10   5        178.90        312.56       199.88 o
  14  10   5       2787.77       2311.23       379.96 o
  16  10   5       1007.35        432.50       327.94 o
 -19  11   5       4335.71       4210.23       581.88 o
 -17  11   5       5764.50       6901.41       615.53 o
 -15  11   5       8313.47       8225.38       637.90 o
 -13  11   5       7469.81       6699.31       557.38 o
 -11  11   5      10621.71       9910.87       460.21 o
  -9  11   5      17092.64      16554.62       577.30 o
  -7  11   5      10644.99      10312.55       288.29 o
  -5  11   5      18100.40      17906.47       735.75 o
  -3  11   5      12418.81      10581.35       583.68 o
  -1  11   5      12509.16      11899.65       328.28 o
   1  11   5      28105.81      26864.70       796.58 o
   3  11   5      22995.39      22187.58       557.84 o
   5  11   5      20235.79      19212.15       534.92 o
   7  11   5      26643.84      25554.06       752.79 o
   9  11   5      16360.29      15851.12       568.38 o
  11  11   5       3899.89       3912.25       382.40 o
  13  11   5       5848.06       5965.78       437.45 o
  15  11   5       8000.92       7929.74       617.74 o
 -18  12   5        651.11        782.22       357.96 o
 -16  12   5       3754.26       4536.35       491.24 o
 -14  12   5       4326.38       4348.98       458.25 o
 -12  12   5       3045.86       2558.10       232.04 o
 -10  12   5       4809.51       4019.77       214.06 o
  -8  12   5       7826.16       7118.12       285.74 o
  -6  12   5       2448.18       2327.44       311.17 o
  -4  12   5       6149.01       5705.11       494.71 o
  -2  12   5      17775.25      17008.49       780.54 o
   0  12   5       6185.52       6084.09       231.58 o
   2  12   5       7028.70       6645.22       249.90 o
   4  12   5      12599.28      12000.69       371.94 o
   6  12   5       9131.11       9078.75       354.12 o
   8  12   5       2930.79       3199.57       210.94 o
  10  12   5       4538.58       4396.59       364.75 o
  12  12   5      10202.84      10055.75       685.50 o
  14  12   5       2342.60       2304.92       380.13 o
 -17  13   5         58.66        111.14       340.15 o
 -15  13   5         28.57        422.62       430.99 o
 -13  13   5        116.19        449.85       264.29 o
 -11  13   5        909.72       1141.05       246.10 o
  -9  13   5        231.89        444.92       170.13 o
  -7  13   5       1109.00       1117.13       102.68 o
  -5  13   5       1366.48        755.16       376.37 o
  -3  13   5        842.28        673.48       254.23 o
  -1  13   5        915.01        968.17       136.47 o
   1  13   5        145.26        144.36       234.24 o
   3  13   5       2968.84       2584.78       154.88 o
   5  13   5        170.79        290.94       132.42 o
   7  13   5       1518.02       1399.96       201.02 o
   9  13   5       1649.84       1648.84       336.90 o
  11  13   5         40.08        -17.63       323.51 o
  13  13   5        206.29        233.17       367.36 o
 -16  14   5       3496.25       3933.50       561.92 o
 -14  14   5       4721.27       5886.73       502.97 o
 -12  14   5        862.93       1256.11       273.47 o
 -10  14   5       8630.88       9669.22       848.68 o
  -8  14   5      17125.10      17715.56       814.12 o
  -6  14   5      10733.59      10617.29       824.21 o
  -4  14   5       8644.60       9302.34       597.70 o
  -2  14   5      12358.42      11468.05       425.37 o
   0  14   5      13961.27      13407.64       517.21 o
   2  14   5       1348.70       1335.96       182.29 o
   4  14   5       5647.33       5336.95       316.71 o
   6  14   5      13232.82      13303.19       614.65 o
   8  14   5       2447.36       2470.34       314.21 o
  10  14   5       7303.30       7050.24       573.16 o
  12  14   5      10673.99      11450.41       782.00 o
 -13  15   5       4371.16       4754.20       447.87 o
 -11  15   5       3971.55       4155.66       399.90 o
  -9  15   5       5124.77       6003.07       462.41 o
  -7  15   5       8149.92       8451.24       918.78 o
  -5  15   5       7475.02       7653.47       546.78 o
  -3  15   5      10347.84      10769.16       677.77 o
  -1  15   5       7425.93       7196.46       426.48 o
   1  15   5       8255.79       8746.71       526.73 o
   3  15   5       9225.68       8485.91       425.79 o
   5  15   5       3479.14       4310.88       372.47 o
   7  15   5       5135.33       4424.05       394.41 o
   9  15   5       7076.91       6876.28       578.41 o
  11  15   5       4041.43       4353.62       543.56 o
 -12  16   5        944.69        707.10       769.51 o
 -10  16   5          1.96        897.41       673.23 o
  -8  16   5        311.69        143.40       434.37 o
  -6  16   5        579.57        297.18       280.89 o
  -4  16   5         46.75       -280.84       299.12 o
  -2  16   5        299.76        353.95       261.64 o
   0  16   5        457.63        138.49       291.76 o
   2  16   5        218.74        409.35       303.79 o
   4  16   5          7.88        134.04       302.66 o
   6  16   5          5.37        352.57       285.40 o
   8  16   5        255.58        365.01       322.95 o
  10  16   5         55.23        102.53       355.72 o
  -9  17   5       3133.56       3689.36       815.00 o
  -7  17   5       1359.23       1597.41       517.50 o
  -5  17   5       5363.06       5294.58       662.27 o
  -3  17   5       5023.02       5504.44       467.86 o
  -1  17   5       3642.49       3436.34       388.17 o
   1  17   5       6506.11       7043.48       552.53 o
   3  17   5       5985.02       6616.85       484.05 o
   5  17   5       4980.48       5353.49       468.89 o
   7  17   5       3555.44       3163.96       477.18 o
  -6  18   5       9134.06       9947.62       828.38 o
  -4  18   5       3370.81       3936.66       524.88 o
  -2  18   5       2086.95       2083.00       453.02 o
   0  18   5       4629.75       5043.70       713.87 o
   2  18   5       7553.10       8137.68       804.93 o
   4  18   5       3061.81       2643.80       460.21 o
 -22   0   6        808.32       1820.02       760.04 o
 -20   0   6       8122.47       9545.05      1167.54 o
 -18   0   6       5676.83       5912.36       544.88 o
 -16   0   6        594.70        477.12       418.49 o
 -14   0   6      12894.84      11975.68       632.79 o
 -12   0   6      30279.40      29737.04      1243.24 o
 -10   0   6      44031.07      46232.00      1852.43 o
  -8   0   6      78997.45      80395.34      3084.84 o
  -6   0   6     117055.71     121831.10      4359.27 o
  -4   0   6      55214.52      53269.17      1682.59 o
  -2   0   6      11864.41      10841.85       338.40 o
   0   0   6      47201.94      50364.56      1542.52 o
   2   0   6      29115.53      28956.79       856.64 o
   4   0   6      19601.83      19732.43       745.16 o
   6   0   6      35276.75      39242.03      1448.98 o
   8   0   6      63341.83      68436.48      2634.63 o
  10   0   6      57571.20      60122.61      2655.07 o
  12   0   6      17987.31      17982.27      1118.18 o
  14   0   6      23201.87      27532.41      2214.91 o
  16   0   6      17104.50      20775.02      1754.72 o
  18   0   6       4975.89       5394.12       886.27 o
  20   0   6       5432.12       3872.16      1027.28 o
 -23   1   6       2040.84       2120.04       623.51 o
 -21   1   6       1185.63        732.96       490.33 o
 -19   1   6        122.84       -296.44       296.44 o
 -17   1   6       6745.77       7020.31       394.62 o
 -15   1   6       3598.38       3143.24       355.27 o
 -13   1   6       2126.03       2784.36       177.47 o
 -11   1   6       7380.08       6705.35       266.45 o
  -9   1   6      19032.12      20086.14       585.12 o
  -7   1   6      38587.93      39264.70      1002.99 o
  -5   1   6       1101.26       1381.73        79.02 o
  -3   1   6      10370.91      10335.85       238.76 o
  -1   1   6      33199.55      35912.52       759.88 o
   1   1   6        501.77        688.25        74.82 o
   3   1   6       6149.89       5678.53       160.59 o
   5   1   6      11743.52      12420.91       385.63 o
   7   1   6       7476.27       7860.75       308.34 o
   9   1   6       8404.81       9008.89       496.63 o
  11   1   6       6429.27       5711.34       332.64 o
  13   1   6       1645.02       1382.93       305.68 o
  15   1   6       2362.41       2749.57       459.98 o
  17   1   6       4908.89       4914.60       668.95 o
  19   1   6       2358.76       2482.46       548.22 o
 -22   2   6        292.57        405.93       438.53 o
 -20   2   6        121.62        704.85       434.81 o
 -18   2   6       3213.16       3056.62       375.04 o
 -16   2   6        260.42        623.65       250.39 o
 -14   2   6       1567.43       1499.68       180.15 o
 -12   2   6      16933.62      15988.15       533.36 o
 -10   2   6       2832.66       3029.85       192.92 o
  -8   2   6        137.58        891.51        98.96 o
  -6   2   6      22524.89      23760.81       649.07 o
  -4   2   6       3705.35       3326.12       103.11 o
  -2   2   6       6566.02       7449.11       201.62 o
   0   2   6       4180.85       4763.24       141.99 o
   2   2   6       6439.38       6620.52       199.95 o
   4   2   6      12559.95      13841.28       413.81 o
   6   2   6        951.83        884.13       142.84 o
   8   2   6       7738.25       8048.68       328.71 o
  10   2   6      10138.02       9516.15       374.13 o
  12   2   6       1208.16       1324.98       150.61 o
  14   2   6       7737.30       7507.84       381.02 o
  16   2   6       6114.38       5570.80       614.75 o
  18   2   6        181.52       -298.91       503.53 o
  20   2   6        645.83        350.12       532.08 o
 -23   3   6       3316.62       3102.03       607.16 o
 -21   3   6       5230.30       5349.53       647.49 o
 -19   3   6       9670.54      11073.54       850.71 o
 -17   3   6       5997.43       7371.10       471.50 o
 -15   3   6      18557.58      18163.95       689.77 o
 -13   3   6      21791.74      20418.44       654.93 o
 -11   3   6       7279.92       7049.13       256.47 o
  -9   3   6      25160.86      26190.15       755.92 o
  -7   3   6      25921.18      23761.88       616.36 o
  -5   3   6      16580.80      16167.11       413.16 o
  -3   3   6      35669.14      32924.62      1981.21 o
  -1   3   6      53467.39      52696.86       990.48 o
   1   3   6      33915.99      34202.18       762.14 o
   3   3   6      39088.01      41830.01       934.92 o
   5   3   6      37612.58      39432.79      1062.12 o
   7   3   6      22858.78      22571.52       610.32 o
   9   3   6      21274.36      21602.98       660.90 o
  11   3   6       8756.15       9012.60       358.22 o
  13   3   6      12060.47      11294.28       664.96 o
  15   3   6      15442.98      14759.23       918.92 o
  17   3   6       9143.67      10076.05       930.64 o
  19   3   6      10527.52      11139.67       854.36 o
 -22   4   6       3442.59       3346.53       503.96 o
 -20   4   6       4661.93       4872.54       565.59 o
 -18   4   6       2991.69       3311.99       427.17 o
 -16   4   6      12555.74      12303.23       688.94 o
 -14   4   6      14383.11      13477.37       608.50 o
 -12   4   6       4040.51       4486.85       203.90 o
 -10   4   6      11677.69      11266.77       377.14 o
  -8   4   6      20188.76      20092.79       541.46 o
  -6   4   6       7166.24       6899.12       227.42 o
  -4   4   6      20559.67      20882.48       509.37 o
  -2   4   6      26607.60      25386.04       504.18 o
   0   4   6      24419.57      22794.82      1086.47 o
   2   4   6      19565.29      20126.63       481.59 o
   4   4   6      18270.38      18420.71       443.37 o
   6   4   6      54636.95      59424.57      1576.23 o
   8   4   6       7396.52       7134.46       274.53 o
  10   4   6       5461.33       5159.78       263.82 o
  12   4   6      30747.03      30109.28      1120.56 o
  14   4   6       2767.86       3051.39       272.11 o
  16   4   6       2993.20       3227.38       341.45 o
  18   4   6      10969.75      11596.45      1069.67 o
 -21   5   6        496.22        425.48       416.88 o
 -19   5   6        545.29        828.69       379.01 o
 -17   5   6         11.88         29.57       289.93 o
 -15   5   6       1579.53       1861.99       234.25 o
 -13   5   6       3358.66       3352.91       226.50 o
 -11   5   6         31.49        309.14       100.16 o
  -9   5   6       3074.23       3189.78       140.44 o
  -7   5   6       5885.60       5687.93       219.60 o
  -5   5   6         23.51        242.22        40.22 o
  -3   5   6       4423.22       4719.25       220.62 o
  -1   5   6       2907.78       3094.14        91.42 o
   1   5   6        385.63        576.09        84.57 o
   3   5   6        183.91        217.81        91.39 o
   5   5   6       5756.64       5821.65       189.14 o
   7   5   6        173.42        341.10       127.13 o
   9   5   6       1073.75       1152.73       152.89 o
  11   5   6       6856.98       6622.86       368.28 o
  13   5   6        896.75        807.16       219.61 o
  15   5   6        780.91        552.51       271.95 o
  17   5   6       1727.35       1344.86       434.54 o
  19   5   6       1827.59        994.42       573.81 o
 -22   6   6       4373.64       4473.85       681.36 o
 -20   6   6       5382.72       6216.70       644.71 o
 -18   6   6       3254.19       4065.87       463.82 o
 -16   6   6      12196.53      12858.68       805.32 o
 -14   6   6      20038.46      18737.80       731.05 o
 -12   6   6       4108.04       4066.27       222.68 o
 -10   6   6      15534.34      14673.45       437.22 o
  -8   6   6      37248.55      33528.83      1426.06 o
  -6   6   6      17936.44      17971.63       602.33 o
  -4   6   6      19163.15      18126.46       594.53 o
  -2   6   6      34241.92      32884.62       937.65 o
   0   6   6      33186.25      32325.48       664.50 o
   2   6   6      12745.12      12950.38       375.32 o
   4   6   6      24084.46      23987.94       588.39 o
   6   6   6      38304.00      37579.12       866.05 o
   8   6   6      19121.41      18073.80       659.89 o
  10   6   6      20114.76      19991.09       842.98 o
  12   6   6      22622.68      22266.26       950.22 o
  14   6   6       8632.70       7793.83       476.91 o
  16   6   6       5727.15       5790.89       642.03 o
  18   6   6       9310.95       9746.38       930.96 o
 -21   7   6       1634.81       2906.62       551.39 o
 -19   7   6       3646.64       4718.11       539.64 o
 -17   7   6       8961.33      10037.37       698.09 o
 -15   7   6       2066.39       1388.22       396.90 o
 -13   7   6       3737.13       3418.39       223.47 o
 -11   7   6      14939.68      14040.73       457.08 o
  -9   7   6       5999.84       5414.17       197.65 o
  -7   7   6       3597.02       3728.64       221.23 o
  -5   7   6      18415.68      17630.14       579.69 o
  -3   7   6      22938.07      23101.85       728.87 o
  -1   7   6       7364.93       6793.11       284.82 o
   1   7   6      34773.55      35111.82       815.62 o
   3   7   6      44114.38      46333.47      1125.26 o
   5   7   6       9460.93       9097.38       276.48 o
   7   7   6      21446.77      21323.52       590.12 o
   9   7   6      25793.21      25724.13      1054.36 o
  11   7   6       5901.85       5977.86       336.08 o
  13   7   6       5497.92       4921.37       353.55 o
  15   7   6      11001.52       9797.79       724.28 o
  17   7   6       3737.34       2870.20       567.00 o
 -20   8   6          4.75       -340.67       378.82 o
 -18   8   6         62.02        435.05       384.42 o
 -16   8   6        203.45        552.82       268.81 o
 -14   8   6       1482.94       2352.41       288.28 o
 -12   8   6       2268.57       1918.70       173.90 o
 -10   8   6        818.36        929.42       131.81 o
  -8   8   6       1785.44       1640.84        85.27 o
  -6   8   6       6348.29       5840.44       293.98 o
  -4   8   6          2.23        -66.30       139.36 o
  -2   8   6       5312.83       5078.66       253.17 o
   0   8   6       1708.65       1556.50       173.33 o
   2   8   6        663.85        848.24        94.09 o
   4   8   6          0.18         92.80        91.37 o
   6   8   6        203.73        318.80       107.47 o
   8   8   6       3220.65       3319.53       228.76 o
  10   8   6        388.61        674.77       180.09 o
  12   8   6        703.14        979.30       222.63 o
  14   8   6        510.07        575.20       279.89 o
  16   8   6        122.58       -265.66       348.61 o
  18   8   6        193.61          9.61       545.33 o
 -19   9   6       3487.73       3814.94       577.71 o
 -17   9   6       6126.29       6644.88       503.12 o
 -15   9   6       1997.90       1397.21       248.82 o
 -13   9   6       6826.22       7075.85       372.76 o
 -11   9   6      20333.22      18357.60      1016.42 o
  -9   9   6       1102.65       1107.10       112.74 o
  -7   9   6       4100.31       3828.49       250.29 o
  -5   9   6      30826.67      30373.54      1029.61 o
  -3   9   6       8759.87       8181.70       339.98 o
  -1   9   6      17130.46      16200.44       500.60 o
   1   9   6      38519.30      37473.14      1129.38 o
   3   9   6      28833.12      28558.25       727.77 o
   5   9   6      11904.68      11566.84       353.27 o
   7   9   6       8579.71       7811.59       301.92 o
   9   9   6      14176.90      14161.53       515.22 o
  11   9   6       5861.42       5564.72       319.43 o
  13   9   6       4906.80       4814.73       371.74 o
  15   9   6       8544.54       8235.57       608.52 o
  17   9   6       4747.81       4535.30       872.62 o
 -20  10   6       1430.71       1401.90       472.60 o
 -18  10   6       3387.88       3963.97       521.73 o
 -16  10   6       4986.71       4777.26       480.63 o
 -14  10   6       3963.19       4010.27       309.34 o
 -12  10   6      10900.37       8919.21       890.93 o
 -10  10   6      22992.82      21234.19       829.39 o
  -8  10   6      19402.62      20056.62       818.74 o
  -6  10   6      20980.76      20863.25       830.22 o
  -4  10   6      23932.93      22293.91       772.45 o
  -2  10   6      10116.61      10537.18       412.69 o
   0  10   6      13525.24      14478.73       561.85 o
   2  10   6      21498.22      21121.24       537.61 o
   4  10   6       8132.70       7983.66       268.10 o
   6  10   6      11668.29      10552.04       348.17 o
   8  10   6      22267.52      19721.89       577.62 o
  10  10   6      12213.80      12535.88       591.32 o
  12  10   6       8423.93       8151.74       469.68 o
  14  10   6      10250.57      10015.88       647.91 o
  16  10   6       6233.37       6628.72       657.98 o
 -19  11   6         12.42        508.99       439.58 o
 -17  11   6         10.09        112.06       341.16 o
 -15  11   6        955.45       1385.88       387.77 o
 -13  11   6        618.73        500.20       161.51 o
 -11  11   6         34.17        204.85       104.61 o
  -9  11   6       4354.81       4617.33       494.34 o
  -7  11   6       9468.74       9246.98       704.75 o
  -5  11   6         49.90        249.11       191.93 o
  -3  11   6        836.68        989.14       206.66 o
  -1  11   6       2243.85       2332.00       223.39 o
   1  11   6       2806.21       2435.51       114.94 o
   3  11   6        999.36        833.85       114.87 o
   5  11   6       1050.44       1017.60       118.31 o
   7  11   6         29.39         16.01       128.27 o
   9  11   6         23.68        287.91       206.74 o
  11  11   6       1863.60       1865.95       304.77 o
  13  11   6        153.82        298.77       320.36 o
  15  11   6        274.07        383.29       360.52 o
 -18  12   6       2471.76       2246.08       397.38 o
 -16  12   6       2018.82       2703.78       345.75 o
 -14  12   6        572.81        500.38       261.84 o
 -12  12   6       8289.85       8066.51       555.92 o
 -10  12   6       4761.14       5914.66       758.90 o
  -8  12   6        793.66        972.66       347.66 o
  -6  12   6       8196.94       9213.21      1007.95 o
  -4  12   6       9498.35      10084.65       659.18 o
  -2  12   6       3746.00       3769.77       351.19 o
   0  12   6       3470.41       3821.42       346.62 o
   2  12   6       8526.86       7891.73       319.34 o
   4  12   6       6590.83       5769.73       238.96 o
   6  12   6       1863.98       1411.72       153.36 o
   8  12   6       6487.83       6140.57       384.58 o
  10  12   6       6500.34       6312.67       473.24 o
  12  12   6       2983.06       3594.61       440.27 o
  14  12   6       6335.10       6735.32       857.64 o
 -17  13   6       2223.06       2415.18       437.34 o
 -15  13   6       8812.68       8978.54       721.04 o
 -13  13   6       7090.27       8195.18      1088.69 o
 -11  13   6       3317.06       3147.05       277.02 o
  -9  13   6      10208.49      10921.53       922.65 o
  -7  13   6       9931.17      10482.78       842.98 o
  -5  13   6       9345.27       9280.98       692.46 o
  -3  13   6      16947.08      17253.71      1169.01 o
  -1  13   6      15726.78      16335.12       903.38 o
   1  13   6       8281.25       7928.08       276.34 o
   3  13   6       7596.52       6833.02       335.86 o
   5  13   6      14418.66      13897.70       598.86 o
   7  13   6       8943.17       8260.53       681.62 o
   9  13   6       2331.90       2040.72       395.97 o
  11  13   6       8878.20       9419.65       715.01 o
  13  13   6      11588.09      10333.26       839.49 o
 -14  14   6       1647.67       2128.81       786.19 o
 -12  14   6        610.24        784.83       625.85 o
 -10  14   6        410.52        918.85       499.62 o
  -8  14   6        942.68       1325.23       305.27 o
  -6  14   6        371.43        987.91       267.34 o
  -4  14   6       1650.39       2705.00       426.85 o
  -2  14   6       2848.77       3575.08       380.17 o
   0  14   6       3345.07       3558.87       306.61 o
   2  14   6       3374.89       3388.86       218.40 o
   4  14   6       2858.41       2590.23       234.15 o
   6  14   6       3998.18       3888.45       383.97 o
   8  14   6        803.84        777.19       315.23 o
  10  14   6        912.70        860.07       380.84 o
  12  14   6       1656.78       1809.11       416.18 o
 -13  15   6       1042.82       1228.71       771.41 o
 -11  15   6        215.76       1324.67       724.03 o
  -9  15   6       6863.16       6399.36       657.78 o
  -7  15   6       4413.28       3345.64       461.09 o
  -5  15   6        826.44        613.49       289.90 o
  -3  15   6       3490.89       2568.25       481.32 o
  -1  15   6       4370.51       4434.66       390.23 o
   1  15   6       1927.69       2685.24       326.61 o
   3  15   6        128.32        608.73       269.96 o
   5  15   6       4095.86       4651.04       412.52 o
   7  15   6       4517.19       3822.99       353.39 o
   9  15   6         87.52        428.29       394.55 o
 -12  16   6       3705.91       4516.00       931.76 o
 -10  16   6       4007.20       3509.23       865.04 o
  -8  16   6       4411.48       3647.62       520.03 o
  -6  16   6       5351.64       5814.74       659.10 o
  -4  16   6       6136.02       6226.10       944.78 o
  -2  16   6       8020.44       7510.65       641.70 o
   0  16   6       5560.53       5919.08       465.83 o
   2  16   6       6957.88       7528.39       521.76 o
   4  16   6      10529.12      10790.82       691.59 o
   6  16   6       4041.46       4568.13       445.28 o
   8  16   6       6191.54       6738.06       667.86 o
  -9  17   6        243.79       -347.39       826.00 o
  -7  17   6        957.34        989.59       511.16 o
  -5  17   6       2361.85       2167.21       534.80 o
  -3  17   6       1741.37       1744.12       415.17 o
  -1  17   6       1346.18       1219.09       338.65 o
   1  17   6       4307.39       4434.28       434.82 o
   3  17   6       3736.46       4379.68       457.05 o
   5  17   6        920.19        365.53       397.39 o
  -4  18   6       1120.29       1522.49       560.27 o
  -2  18   6        839.33        562.94       382.57 o
   0  18   6        314.97        165.86       342.80 o
 -23   1   7       2052.25       2790.28       624.03 o
 -21   1   7       1278.53       1114.19       494.10 o
 -19   1   7       7227.71       6447.81       611.63 o
 -17   1   7       7207.44       7861.38       437.66 o
 -15   1   7       2833.40       2952.63       265.81 o
 -13   1   7      10542.81      10728.87       400.97 o
 -11   1   7      16532.81      16740.00       588.05 o
  -9   1   7       4526.33       4259.11       201.40 o
  -7   1   7      12183.47      12809.26       370.40 o
  -5   1   7      35690.34      34225.20       799.83 o
  -3   1   7      19541.79      19135.70       404.33 o
  -1   1   7       7117.22       7196.44       218.65 o
   1   1   7      10036.39       9657.85       233.11 o
   3   1   7      23043.20      22296.29       495.74 o
   5   1   7       8039.61       8825.44       337.95 o
   7   1   7      12223.95      12451.36       466.78 o
   9   1   7      57031.09      60557.25      1984.94 o
  11   1   7      27288.47      26670.66      1230.73 o
  13   1   7       5573.63       5857.31       421.92 o
  15   1   7      17063.16      20787.08      1450.63 o
  17   1   7       7067.72       8467.98       798.74 o
  19   1   7       1032.53        769.85       563.70 o
 -22   2   7       3996.77       3811.16       616.36 o
 -20   2   7       5973.73       6526.58       646.76 o
 -18   2   7       5684.52       5437.83       396.90 o
 -16   2   7      17247.91      18858.87       866.22 o
 -14   2   7      13181.32      13452.38       513.30 o
 -12   2   7       9717.16      10016.42       381.22 o
 -10   2   7      22807.60      23274.11       741.15 o
  -8   2   7      20061.83      20999.76       555.70 o
  -6   2   7      20215.43      19471.85       549.28 o
  -4   2   7      31497.07      31236.49       741.92 o
  -2   2   7      42029.65      43497.46       908.24 o
   0   2   7      43415.72      43757.27       890.65 o
   2   2   7      29848.46      30121.80       648.71 o
   4   2   7      40982.81      43479.66      1053.24 o
   6   2   7      27689.09      29323.85       865.95 o
   8   2   7      21783.64      22270.79       734.97 o
  10   2   7      24685.18      25767.58      1016.36 o
  12   2   7      13374.83      12478.61       565.53 o
  14   2   7      12552.90      12887.10       880.04 o
  16   2   7       9632.86      11537.87       980.26 o
  18   2   7       5601.41       5456.02       746.17 o
 -23   3   7        230.20         25.48       500.99 o
 -21   3   7        390.23        769.36       451.76 o
 -19   3   7        220.49        265.61       444.22 o
 -17   3   7        797.71        362.00       229.41 o
 -15   3   7         62.29        434.66       185.97 o
 -13   3   7       5290.01       4799.56       245.95 o
 -11   3   7       2000.77       1985.91       141.45 o
  -9   3   7        614.70        841.28       121.38 o
  -7   3   7      11028.85      11306.80       332.50 o
  -5   3   7        714.99       1060.55        86.44 o
  -3   3   7        415.34       1029.93        82.51 o
  -1   3   7       7457.69       7843.42       207.94 o
   1   3   7       8501.09       9146.41       235.95 o
   3   3   7       1196.80       1287.64       117.94 o
   5   3   7       1974.21       2253.93       155.67 o
   7   3   7       6121.62       6257.33       314.95 o
   9   3   7       4515.28       4609.53       285.29 o
  11   3   7         63.81       -173.19       173.19 o
  13   3   7       3424.42       3008.21       215.97 o
  15   3   7       1087.42       1053.85       383.86 o
  17   3   7        336.30        301.98       447.97 o
  19   3   7       2442.44       1519.94       583.80 o
 -22   4   7       2031.95       2651.74       535.76 o
 -20   4   7       2706.20       3661.70       571.06 o
 -18   4   7       3376.86       3378.44       443.84 o
 -16   4   7       4705.13       4652.97       328.26 o
 -14   4   7      15233.05      14196.85       561.50 o
 -12   4   7       8121.95       7759.88       301.14 o
 -10   4   7       4143.41       4417.90       190.87 o
  -8   4   7      25031.86      25091.94       686.95 o
  -6   4   7      12364.96      12180.42       383.38 o
  -4   4   7      13631.69      12872.31       340.23 o
  -2   4   7      32904.19      32690.78       736.89 o
   0   4   7      11816.97      12170.76       296.83 o
   2   4   7      13667.62      14398.31       398.01 o
   4   4   7      21360.91      21673.92       579.92 o
   6   4   7       8990.96       9655.90       340.81 o
   8   4   7       2407.91       2593.04       174.88 o
  10   4   7      10891.08      10427.66       404.78 o
  12   4   7      11333.36      11384.12       557.53 o
  14   4   7       3364.49       2679.41       283.40 o
  16   4   7       8268.84       8796.51       846.28 o
  18   4   7       4342.96       4868.43       697.90 o
 -21   5   7       4221.75       4519.81       651.94 o
 -19   5   7       3497.17       3938.41       490.04 o
 -17   5   7       1605.26       2304.71       286.99 o
 -15   5   7      12312.23      11148.20       645.15 o
 -13   5   7      15383.56      13862.20       593.26 o
 -11   5   7       6724.59       6786.13       252.37 o
  -9   5   7      25464.49      25206.85       717.48 o
  -7   5   7      32137.57      31515.35       849.93 o
  -5   5   7      18404.83      18088.27       414.26 o
  -3   5   7      39127.60      37757.75      1057.13 o
  -1   5   7      41132.38      41039.87       848.40 o
   1   5   7      29644.64      30222.69       748.76 o
   3   5   7      33216.60      33894.52       951.09 o
   5   5   7      22431.68      22667.59       715.56 o
   7   5   7      10733.50      10907.30       391.70 o
   9   5   7       3298.15       3737.94       229.59 o
  11   5   7       9560.56      10441.12       541.98 o
  13   5   7      25051.90      23225.64      1018.48 o
  15   5   7       4237.06       4526.58       558.39 o
  17   5   7       8471.23      10692.13       844.12 o
 -22   6   7       1045.57       1247.14       476.30 o
 -20   6   7         67.98        451.41       428.40 o
 -18   6   7       2293.09       2797.65       452.62 o
 -16   6   7       5119.54       4688.90       502.87 o
 -14   6   7        544.39        615.53       196.67 o
 -12   6   7       4285.05       3859.14       244.36 o
 -10   6   7       3263.54       3044.90       186.01 o
  -8   6   7        235.60        692.46        86.71 o
  -6   6   7       6180.16       5766.85       285.58 o
  -4   6   7      15672.47      15564.84       540.35 o
  -2   6   7       2158.67       2650.14       181.41 o
   0   6   7       8369.35       8530.37       230.30 o
   2   6   7      14799.41      15949.34       515.69 o
   4   6   7       1916.36       2051.21       129.82 o
   6   6   7        954.45       1108.67       114.96 o
   8   6   7       1243.08       1433.97       185.85 o
  10   6   7       4066.50       4072.53       277.76 o
  12   6   7       1717.87       1553.44       238.31 o
  14   6   7       1286.48       1481.07       296.39 o
  16   6   7       6100.95       6417.31       689.28 o
  18   6   7        450.97        787.92       584.17 o
 -21   7   7       1251.45        826.68       502.90 o
 -19   7   7        259.17        155.92       435.11 o
 -17   7   7        626.05       1100.89       348.53 o
 -15   7   7       1793.58       1658.46       263.37 o
 -13   7   7       3345.81       3451.42       219.21 o
 -11   7   7       1731.81       1683.30       137.09 o
  -9   7   7      15011.79      14776.29       381.24 o
  -7   7   7      17599.53      17198.76       643.96 o
  -5   7   7        261.98        399.98       150.61 o
  -3   7   7       4938.68       4736.53       250.90 o
  -1   7   7      19040.49      19154.04       604.18 o
   1   7   7       6957.58       7293.23       270.69 o
   3   7   7       5235.81       4997.52       221.95 o
   5   7   7      17935.58      17671.37       490.09 o
   7   7   7      18192.65      17425.67       571.53 o
   9   7   7        507.34        673.42       169.72 o
  11   7   7       1524.23       1398.17       214.84 o
  13   7   7       3282.45       2946.19       288.43 o
  15   7   7       1394.75       2485.51       496.21 o
  17   7   7       1867.75        806.41       582.58 o
 -20   8   7       3754.71       4496.72       577.26 o
 -18   8   7       7831.50       9338.65       772.85 o
 -16   8   7       6388.60       7742.59       592.84 o
 -14   8   7       4508.38       4195.47       264.69 o
 -12   8   7      14131.81      12541.53       873.90 o
 -10   8   7      19414.25      18677.10       545.30 o
  -8   8   7       2036.61       1918.26       183.70 o
  -6   8   7      18941.71      18178.06       679.86 o
  -4   8   7      33349.08      32957.85      1078.94 o
  -2   8   7       6584.53       6549.50       286.70 o
   0   8   7      30625.44      29312.72      1067.00 o
   2   8   7      39648.04      38348.27      1095.39 o
   4   8   7      19415.05      19250.30       543.31 o
   6   8   7      21640.41      20501.41       699.05 o
   8   8   7      28865.78      28279.75       966.97 o
  10   8   7      16404.05      17047.30       622.31 o
  12   8   7       7596.95       7516.79       459.91 o
  14   8   7      10534.46      10011.82       665.23 o
  16   8   7       6803.09       6956.28      1053.44 o
 -19   9   7       1159.68       1371.23       424.21 o
 -17   9   7       3159.09       2979.02       516.11 o
 -15   9   7        287.97        127.51       257.26 o
 -13   9   7       1943.63       1280.29       253.83 o
 -11   9   7       5433.75       4742.53       317.30 o
  -9   9   7        609.40        694.47       247.84 o
  -7   9   7       6627.87       6384.04       362.41 o
  -5   9   7       8620.93       7408.61       371.15 o
  -3   9   7       2963.90       3025.75       225.75 o
  -1   9   7       4354.79       4264.14       252.99 o
   1   9   7       5278.53       5116.31       142.05 o
   3   9   7       1347.98       1090.79       117.79 o
   5   9   7       1216.69       1179.90       132.22 o
   7   9   7      10680.12      10623.81       369.99 o
   9   9   7      11034.30      10507.76       441.53 o
  11   9   7       4384.06       3867.90       317.52 o
  13   9   7       4408.47       4008.19       348.68 o
  15   9   7       3602.18       2295.17       729.83 o
 -18  10   7       1646.28       2025.83       404.72 o
 -16  10   7        665.74        700.40       301.83 o
 -14  10   7         57.43        -95.99       231.36 o
 -12  10   7       2784.20       2272.36       150.60 o
 -10  10   7        133.96        736.21       370.86 o
  -6  10   7       1981.02       1731.41       308.20 o
  -4  10   7       2323.30       2072.86       258.13 o
  -2  10   7        936.70        818.01       197.88 o
   0  10   7       3098.17       2923.18       386.24 o
   2  10   7       7777.08       7387.83       410.16 o
   4  10   7       1124.76       1237.85       121.93 o
   6  10   7        571.69        410.95       121.48 o
   8  10   7       3499.33       3255.06       287.79 o
  10  10   7        582.40        729.94       250.78 o
  12  10   7        199.47         23.88       308.38 o
  14  10   7       2179.41       1794.23       384.44 o
 -17  11   7       5689.81       5317.95       557.24 o
 -13  11   7       2687.78       2649.05       286.34 o
 -11  11   7      12445.80      14141.46      1458.67 o
  -9  11   7      10504.82       9877.74       759.16 o
  -7  11   7       4640.25       4514.98       488.85 o
  -5  11   7      25673.32      24493.50      1526.24 o
  -3  11   7      15831.92      15209.40       890.20 o
  -1  11   7       9475.03       9946.14       651.28 o
   1  11   7      14552.94      14228.28       692.80 o
   3  11   7       9716.85       9699.42       297.95 o
   5  11   7      10745.14      10632.27       356.80 o
   7  11   7      10057.06       8597.25       606.92 o
   9  11   7      13489.27      13091.33       853.34 o
  11  11   7      10532.14      10752.32       683.66 o
  13  11   7       6440.08       6503.36       584.50 o
 -16  12   7       3692.81       2694.91      1058.37 o
 -14  12   7       6916.41       7107.42       543.45 o
 -12  12   7       3087.89       3248.16       677.02 o
 -10  12   7       1969.56       2426.49       433.44 o
  -8  12   7      11663.06      11019.56       730.20 o
  -6  12   7       6959.90       6912.43       607.53 o
  -4  12   7       2149.53       2915.26       388.66 o
  -2  12   7      11611.34      10784.76       752.37 o
   0  12   7       8053.61       8731.03       517.29 o
   2  12   7       4876.24       4599.65       148.02 o
   4  12   7       8713.59       7660.48       497.34 o
   6  12   7      10293.43       9510.39       475.47 o
   8  12   7       3505.12       2939.82       302.10 o
  10  12   7       2315.99       2381.31       387.17 o
  12  12   7       8273.67       7747.65       766.48 o
 -15  13   7        197.69       1363.27       781.27 o
 -13  13   7          9.15        350.07       507.58 o
 -11  13   7       2531.46       2786.05       863.52 o
  -9  13   7        311.75       1184.04       439.18 o
  -7  13   7       1183.61       1189.84       393.30 o
  -5  13   7       3087.16       3632.18       520.30 o
  -3  13   7         13.78        -66.31       227.64 o
  -1  13   7         22.97       -153.22       290.50 o
   1  13   7        430.59        510.74       234.95 o
   3  13   7         21.23        119.59       254.34 o
   5  13   7         30.90       -142.03       181.77 o
   7  13   7       1408.66        751.61       268.45 o
   9  13   7        843.70        541.90       355.80 o
  11  13   7        130.25        603.91       371.08 o
 -14  14   7       6247.17       7615.13      1277.85 o
 -12  14   7       3535.51       4704.17       889.68 o
 -10  14   7       5388.50       4960.41       527.28 o
  -8  14   7      16401.93      17535.29      1154.99 o
  -6  14   7       4776.85       4936.66       613.08 o
  -4  14   7       2528.84       2920.05       493.32 o
  -2  14   7       9910.65      11777.34       843.04 o
   0  14   7       6797.72       7022.25       729.54 o
   2  14   7       1859.98       1602.27       256.69 o
   4  14   7       8067.88       7996.46       517.67 o
   6  14   7      14410.46      14905.63       828.87 o
   8  14   7       3768.58       3032.73       490.82 o
  10  14   7       2418.34       2015.74       469.54 o
 -13  15   7       2074.39       1885.42       782.40 o
 -11  15   7       3052.97       2439.74       876.41 o
  -9  15   7       6816.98       8284.85       695.39 o
  -7  15   7       4856.97       3882.23       576.02 o
  -5  15   7       2308.63       2518.20       466.09 o
  -3  15   7       6469.13       7529.77       665.98 o
  -1  15   7       4200.70       5455.79       673.49 o
   1  15   7       3471.87       3843.23       399.00 o
   3  15   7       6630.24       6902.23       502.91 o
   5  15   7       4126.28       4818.81       424.35 o
   7  15   7       4258.32       4479.59       509.57 o
   9  15   7       3445.27       2943.93       470.12 o
 -10  16   7        375.01       -302.89       816.52 o
  -8  16   7        991.22       1310.44       492.66 o
  -6  16   7        139.78        401.40       447.44 o
  -4  16   7       1068.81       1537.49       520.29 o
  -2  16   7         89.29       1092.51       476.58 o
   0  16   7          1.11       -267.21       308.40 o
   2  16   7        296.26        812.54       418.67 o
   4  16   7        470.46        870.70       314.61 o
   6  16   7        558.31       1236.48       436.71 o
  -7  17   7       1632.04        845.80       535.97 o
  -5  17   7       3408.76       4061.10       707.93 o
  -3  17   7       2384.31       2061.78       553.59 o
  -1  17   7       2494.33       2986.78       490.91 o
   1  17   7       3359.13       2305.91       448.33 o
   3  17   7       4670.43       4297.14       504.63 o
 -22   0   8       2699.70       2566.79       852.15 o
 -20   0   8       7568.39       9730.53      1235.01 o
 -18   0   8      16216.36      16428.45      1096.61 o
 -16   0   8      12323.29      12182.76       902.85 o
 -14   0   8       8389.36       8519.48       637.90 o
 -12   0   8      14408.15      14391.81       670.16 o
 -10   0   8      32108.30      30623.17      1489.19 o
  -8   0   8       6214.43       6141.63       324.88 o
  -6   0   8      20328.63      20502.30       836.78 o
  -4   0   8      55223.32      57566.40      1836.08 o
  -2   0   8       8252.78       8148.25       339.61 o
   0   0   8      20641.96      22577.71       796.71 o
   2   0   8      33829.47      33996.92      1308.48 o
   4   0   8      25720.93      27730.56      1271.29 o
   6   0   8      19053.39      20760.11      1094.94 o
   8   0   8      24181.17      24569.82      1150.18 o
  10   0   8      21460.42      22702.43      1273.49 o
  12   0   8       3924.14       2575.37       437.14 o
  14   0   8      11825.64      14478.66      1244.49 o
  16   0   8      19075.35      20682.81      2922.26 o
  18   0   8       4226.71       4721.86       984.45 o
 -21   1   8        354.66       1418.66       454.26 o
 -19   1   8        962.68        996.01       446.52 o
 -17   1   8       2067.73       2376.15       292.73 o
 -15   1   8        792.75       1393.95       241.14 o
 -13   1   8       5466.88       5210.20       326.44 o
 -11   1   8      17526.54      16989.69       592.29 o
  -9   1   8      10888.90      11097.26       374.90 o
  -7   1   8       7083.12       7010.73       233.08 o
  -5   1   8       3578.97       3697.80       164.44 o
  -3   1   8      11598.21      12220.87       346.34 o
  -1   1   8       3173.62       3465.03       156.08 o
   1   1   8        711.37        767.46       105.26 o
   3   1   8      15297.75      15019.54       339.63 o
   5   1   8      10589.23      10790.10       432.05 o
   7   1   8       9989.49       9814.62       395.96 o
   9   1   8      10979.37      10275.10       455.81 o
  11   1   8       3474.14       3704.40       306.22 o
  13   1   8       2766.29       3531.60       521.25 o
  15   1   8       5547.54       5485.30       635.78 o
  17   1   8       1479.43       1552.77       540.71 o
 -22   2   8        380.93        963.74       553.64 o
 -20   2   8       2640.18       3441.88       593.37 o
 -18   2   8       7333.48       7588.66      1163.68 o
 -16   2   8       3275.43       3456.07       310.97 o
 -14   2   8        136.32        522.94       187.07 o
 -12   2   8       1135.33       1223.24       156.52 o
 -10   2   8        592.60        917.14       135.52 o
  -8   2   8        680.04       1161.57       115.50 o
  -6   2   8       4100.59       4205.67       161.72 o
  -4   2   8      13199.11      13028.47       359.62 o
  -2   2   8       2793.21       3279.50       150.46 o
   0   2   8        778.03        959.16        99.31 o
   2   2   8      10593.38      10656.44       290.82 o
   4   2   8       6207.01       6622.36       206.87 o
   6   2   8        147.01        278.16       145.12 o
   8   2   8       4361.72       4502.89       296.42 o
  10   2   8      13180.21      12649.31       558.93 o
  12   2   8        126.40        254.54       269.19 o
  14   2   8       1093.83        489.36       429.29 o
  16   2   8       7812.17       7726.46       871.26 o
  18   2   8         59.60        409.29       549.75 o
 -21   3   8       2862.98       2373.70       594.87 o
 -19   3   8       3371.47       3180.25       561.61 o
 -17   3   8       1981.93       2150.86       323.82 o
 -15   3   8      11182.39      11628.37       580.90 o
 -13   3   8      10295.92      11104.82       430.73 o
 -11   3   8       6049.98       5770.10       258.78 o
  -9   3   8      30291.21      31030.68       927.09 o
  -7   3   8      22160.62      22226.08       627.10 o
  -5   3   8      13335.48      12761.43       326.68 o
  -3   3   8      27598.84      27901.97       611.11 o
  -1   3   8      25735.07      25915.39       601.03 o
   1   3   8      21797.17      22625.83       544.27 o
   3   3   8      25413.77      25187.30       698.45 o
   5   3   8      31897.17      32972.36       968.68 o
   7   3   8      30577.20      32048.18      1115.64 o
   9   3   8      20889.41      20732.22       872.57 o
  11   3   8      18129.90      18671.03       983.65 o
  13   3   8      19623.30      19433.30       987.50 o
  15   3   8       7020.49       7285.35       784.22 o
  17   3   8       3735.72       3544.56       671.20 o
 -22   4   8       2425.91       2963.57       600.04 o
 -20   4   8       1877.47       2310.60       471.21 o
 -18   4   8        681.73        677.89       339.95 o
 -16   4   8       1472.42       1145.32       263.56 o
 -14   4   8       8488.00       8573.01       428.64 o
 -12   4   8      13187.63      12804.62       509.95 o
 -10   4   8       1058.86        800.15       123.38 o
  -8   4   8      15533.13      15019.81       479.96 o
  -6   4   8      18704.40      17860.34       533.73 o
  -4   4   8       1707.99       1649.88       104.92 o
  -2   4   8      29489.97      28526.54       690.91 o
   0   4   8      35331.19      36284.63       860.15 o
   2   4   8      11728.84      11734.45       333.86 o
   4   4   8      16320.42      16787.52       560.40 o
   6   4   8      15490.64      15732.36       554.78 o
   8   4   8       1400.53       1389.68       216.73 o
  10   4   8       1575.41       1768.47       341.95 o
  12   4   8      13789.94      13295.05       744.36 o
  14   4   8       4112.54       4767.75       552.58 o
  16   4   8       1387.82       1903.34       441.38 o
 -21   5   8        422.76         10.73       408.13 o
 -19   5   8        110.68        636.47       445.84 o
 -17   5   8        102.30        508.83       304.65 o
 -15   5   8         54.40        187.29       237.75 o
 -13   5   8       2931.63       2940.25       236.96 o
 -11   5   8         13.65        532.77       135.48 o
  -9   5   8         25.61         80.19        78.89 o
  -7   5   8       6363.39       5748.24       215.04 o
  -5   5   8         85.43        271.80        78.19 o
  -3   5   8         48.68        267.87        64.24 o
  -1   5   8       1573.58       2126.55       125.41 o
   1   5   8        626.04        842.25        87.63 o
   3   5   8        827.47       1086.18       143.06 o
   5   5   8        583.53        668.95       112.79 o
   7   5   8       2464.26       2819.49       203.35 o
   9   5   8       2142.18       2839.08       278.74 o
  11   5   8        769.03        338.53       267.46 o
  13   5   8        248.36         49.04       300.63 o
  15   5   8         32.06        360.01       451.98 o
  17   5   8        104.54        752.52       557.51 o
 -20   6   8       2506.65       3227.96       594.06 o
 -18   6   8       1598.47       1461.54       429.89 o
 -16   6   8       5074.86       5652.32       506.76 o
 -14   6   8      12345.41      12730.62       629.35 o
 -12   6   8       7557.57       7037.22       315.86 o
 -10   6   8       8001.83       7809.90       357.17 o
  -8   6   8      21901.16      20603.39       484.50 o
  -6   6   8      13045.50      12811.57       519.57 o
  -4   6   8       5226.15       4988.33       273.99 o
  -2   6   8      39959.13      40049.04      1209.73 o
   0   6   8      43774.42      44246.41      1128.18 o
   2   6   8      11172.25      10796.40       380.20 o
   4   6   8      23951.10      23011.54       740.10 o
   6   6   8      22859.13      23046.64       789.69 o
   8   6   8       6905.88       7230.87       351.58 o
  10   6   8       3435.32       4023.26       320.72 o
  12   6   8      10889.02       9871.06       850.86 o
  14   6   8      12573.03      13002.20      1135.71 o
  16   6   8       2935.17       3586.04       654.46 o
 -19   7   8       2039.57       1803.88       381.40 o
 -17   7   8       4508.21       4833.31       499.90 o
 -15   7   8       2828.05       2586.19       474.92 o
 -13   7   8       4851.37       4435.92       330.87 o
 -11   7   8      15923.82      15278.78       488.43 o
  -9   7   8      14841.22      13450.92       590.95 o
  -7   7   8       4512.98       4490.39       298.86 o
  -5   7   8      16633.19      15913.08       656.54 o
  -3   7   8      17110.63      16660.83       620.42 o
  -1   7   8       1018.40       1242.33       197.57 o
   1   7   8      16105.51      15586.05       423.76 o
   3   7   8      20113.28      20578.06       667.65 o
   5   7   8       8619.10       8795.14       307.24 o
   7   7   8      17059.10      16824.30       690.31 o
   9   7   8      10881.03      11434.04       482.77 o
  11   7   8       9859.90       9789.52       519.30 o
  13   7   8       5055.06       4301.92       590.69 o
  15   7   8       4810.67       5694.33      1063.67 o
 -20   8   8         64.83        168.11       436.51 o
 -18   8   8        297.51        737.62       322.83 o
 -16   8   8        104.56        242.59       335.73 o
 -14   8   8       1049.09       1208.31       206.05 o
 -12   8   8         43.40        511.93       106.02 o
 -10   8   8        394.79        938.21       344.11 o
  -8   8   8       1842.12       1503.10       221.51 o
  -6   8   8       1155.26       1183.31       216.71 o
  -4   8   8         18.31        324.43       182.58 o
  -2   8   8       1676.16       1309.60       200.13 o
   0   8   8         33.79       -106.52       188.17 o
   2   8   8        564.14        887.36       109.22 o
   4   8   8        673.95        497.36       118.42 o
   6   8   8        413.17        663.69       137.93 o
   8   8   8         53.41        231.42       172.25 o
  10   8   8       1078.85        898.75       233.44 o
  12   8   8        379.09        441.93       257.68 o
  14   8   8         62.20         45.13       442.22 o
 -19   9   8       1459.06        989.15       372.15 o
 -17   9   8       4180.53       4849.69       508.01 o
 -15   9   8       3311.44       4173.98       795.29 o
 -13   9   8       4650.60       3637.62       441.09 o
 -11   9   8      16248.43      16724.87      1678.91 o
  -9   9   8       8468.17       9141.97       680.39 o
  -7   9   8       9760.45       9135.25       587.95 o
  -5   9   8      20515.83      18527.84       829.66 o
  -3   9   8       4171.42       3618.37       350.62 o
  -1   9   8       3944.83       3876.49       328.31 o
   1   9   8       6585.16       6361.67       537.76 o
   3   9   8       6446.49       6165.60       283.01 o
   5   9   8       5970.64       5897.10       275.06 o
   7   9   8       4800.46       4327.58       259.30 o
   9   9   8      13918.91      13382.35       653.19 o
  11   9   8       6791.51       6468.40       656.69 o
  13   9   8       1983.42       2486.56       495.08 o
  15   9   8       7554.98       8856.51       869.91 o
 -18  10   8       6265.02       5514.01       538.72 o
 -16  10   8       6257.78       6000.97      1153.51 o
 -14  10   8       1546.95       1550.57       417.07 o
 -12  10   8       6046.91       5594.08       883.62 o
 -10  10   8      14453.17      15449.88       954.65 o
  -8  10   8       4089.79       3992.35       458.97 o
  -6  10   8       9885.38       8903.72       817.73 o
  -4  10   8      25346.84      24695.79      1192.57 o
  -2  10   8       7831.11       9188.52       518.62 o
   0  10   8       9882.26       9596.78       631.49 o
   2  10   8      14761.73      14866.06       608.64 o
   4  10   8       6833.69       6898.40       314.95 o
   6  10   8      11365.69      10853.77       413.49 o
   8  10   8      10611.23      10046.41       790.38 o
  10  10   8       7514.38       6863.62       491.04 o
  12  10   8       5833.98       4985.28       504.35 o
  14  10   8       4362.54       4539.55       702.03 o
 -17  11   8         76.30        547.88       819.55 o
 -15  11   8        553.68       1162.24       569.37 o
 -13  11   8       1330.73       1415.27       683.47 o
 -11  11   8         98.83        462.11       502.65 o
  -9  11   8        505.99        562.43       280.64 o
  -7  11   8       1911.35       1755.04       426.92 o
  -5  11   8        223.53        573.08       338.27 o
  -3  11   8        599.83       1168.40       348.19 o
  -1  11   8       3563.89       3854.21       471.91 o
   1  11   8        236.47        234.99       335.18 o
   3  11   8        734.07        498.40       230.05 o
   5  11   8       1590.13       1233.44       189.90 o
   7  11   8       1237.38       1274.35       249.81 o
   9  11   8        449.22        116.24       322.24 o
  11  11   8         76.34        340.21       512.31 o
  13  11   8       1247.13        813.32       473.12 o
 -16  12   8       2642.34       1525.17       810.83 o
 -14  12   8       1097.32       1685.46       861.25 o
 -12  12   8        316.37         44.50       647.83 o
 -10  12   8        909.48       1181.28       438.92 o
  -8  12   8       1658.07       1981.36       428.97 o
  -6  12   8       4937.48       5750.15       987.34 o
  -4  12   8       9651.77      10579.25       828.19 o
  -2  12   8       5944.59       6113.88       630.48 o
   0  12   8       7569.63       7382.18       761.22 o
   2  12   8       8873.43       7961.82       431.81 o
   4  12   8       4094.61       4546.62       367.79 o
   6  12   8       2549.45       2543.87       304.56 o
   8  12   8       4055.30       4016.91       436.29 o
  10  12   8       6150.59       5920.56       550.19 o
  12  12   8       3314.32       4500.03       482.60 o
 -15  13   8       4671.28       7286.51      1114.85 o
 -13  13   8       4853.97       6772.94      1060.26 o
 -11  13   8       1110.42        195.67       634.57 o
  -9  13   8       3213.63       3627.21       550.53 o
  -7  13   8      12795.71      14200.58      1020.16 o
  -5  13   8       5751.13       6439.39       649.93 o
  -3  13   8       4827.55       5492.06       575.87 o
  -1  13   8      18535.16      20203.04      1179.39 o
   1  13   8      11117.67      10519.06       667.25 o
   3  13   8       4416.61       4853.17       390.97 o
   5  13   8      10227.76      10511.04       540.68 o
   7  13   8      11101.47      11429.75       778.59 o
   9  13   8       5388.47       5532.26       583.52 o
 -12  14   8        960.08       1127.93       516.67 o
 -10  14   8        363.76        303.30       436.63 o
  -8  14   8       2677.01       2502.73       496.42 o
  -6  14   8        572.87        413.71       440.22 o
  -4  14   8        261.43        544.45       306.31 o
  -2  14   8       2683.96       2582.08       497.20 o
   0  14   8       1086.29        950.67       455.47 o
   2  14   8       1164.05       1342.55       256.74 o
   4  14   8       1643.33       1493.65       337.84 o
   6  14   8        861.66        294.56       402.01 o
   8  14   8        692.93       1131.27       436.65 o
 -11  15   8        558.23        759.64       556.10 o
  -9  15   8        982.32       1529.49       548.15 o
  -7  15   8       3878.49       4539.62       608.64 o
  -5  15   8        328.61       -252.38       325.49 o
  -3  15   8       1020.31       2175.83       488.97 o
  -1  15   8       4711.31       5393.65       685.04 o
   1  15   8       1087.00       1799.18       394.95 o
   3  15   8        234.69        -48.68       273.58 o
   5  15   8       3514.10       3785.93       554.55 o
   7  15   8       4559.98       4831.58       522.79 o
  -8  16   8       3454.64       2715.27       674.21 o
  -6  16   8       3017.10       3645.48       517.19 o
  -4  16   8       5025.62       5347.18       664.22 o
  -2  16   8       4879.01       6130.11       739.16 o
   0  16   8       4415.07       4229.15       524.24 o
   2  16   8       7278.29       7502.68       539.81 o
   4  16   8       6272.86       6460.77       529.86 o
 -21   1   9       1385.30       1952.59       480.00 o
 -19   1   9       4700.22       5619.14       606.58 o
 -17   1   9       4411.59       4788.52       435.70 o
 -15   1   9       5655.31       5961.60       379.33 o
 -13   1   9       4362.15       3844.48       262.35 o
 -11   1   9       7104.91       7471.35       304.04 o
  -9   1   9      19943.76      20382.15       719.04 o
  -7   1   9       6028.72       5890.22       220.66 o
  -5   1   9      17283.50      16924.87       509.16 o
  -3   1   9      37565.96      36937.73      1065.89 o
  -1   1   9      10486.26      10902.13       339.96 o
   1   1   9      24451.14      24267.02       587.68 o
   3   1   9      27225.52      26767.62       643.00 o
   5   1   9       8358.52       8756.67       350.05 o
   7   1   9       9346.70       9520.77       407.36 o
   9   1   9      14489.30      14139.29       606.45 o
  11   1   9      12250.46      12215.38       968.64 o
  13   1   9       3512.29       4986.54       535.62 o
  15   1   9       6196.42       7571.64       795.94 o
  17   1   9       6416.93       6229.95       799.90 o
 -20   2   9       3222.48       3835.44       522.04 o
 -18   2   9       3057.11       3313.67       553.87 o
 -16   2   9       5966.62       5777.18       368.56 o
 -14   2   9       3878.69       4464.23       317.07 o
 -12   2   9       4723.03       4841.87       261.45 o
 -10   2   9       9396.29       9248.67       359.42 o
  -8   2   9      10642.93      10521.85       346.67 o
  -6   2   9      14923.67      13705.32       418.73 o
  -4   2   9      15915.64      16031.58       487.20 o
  -2   2   9      29132.14      30565.21       802.19 o
   0   2   9      19906.42      19857.71       578.41 o
   2   2   9       9836.46       9682.75       297.65 o
   4   2   9      23647.16      23659.41       645.18 o
   6   2   9      13988.42      14251.45       501.72 o
   8   2   9      11265.35      12188.48       532.93 o
  10   2   9      12921.85      11994.81       872.29 o
  12   2   9       7241.86       6674.16       523.52 o
  14   2   9       9715.04      11207.49       951.87 o
  16   2   9       5683.30       5109.98       711.58 o
 -21   3   9        302.65         37.12       466.37 o
 -19   3   9         19.89        466.02       424.12 o
 -17   3   9         10.94       -346.87       346.87 o
 -15   3   9        501.83        501.16       225.88 o
 -13   3   9       3135.85       3119.14       222.07 o
 -11   3   9        425.83        315.37       116.34 o
  -9   3   9         64.04        722.05       130.87 o
  -7   3   9       7317.26       7358.06       277.08 o
  -5   3   9        366.54        581.37        89.27 o
  -3   3   9        262.43        562.73        92.88 o
  -1   3   9       4038.23       4224.79       180.28 o
   1   3   9        587.79        766.96       103.81 o
   3   3   9         30.82        147.50        92.11 o
   5   3   9       4898.12       4567.22       232.07 o
   7   3   9      10232.44       9717.89       389.99 o
   9   3   9        320.37        152.31       220.60 o
  11   3   9        542.07        478.92       298.19 o
  13   3   9       2431.65       2748.53       472.71 o
  15   3   9         22.70       -314.29       451.05 o
 -20   4   9       2022.38       2179.33       498.00 o
 -18   4   9       2500.98       2355.23       428.52 o
 -16   4   9       1787.87       1519.96       352.03 o
 -14   4   9       6676.24       7294.17       397.36 o
 -12   4   9       2929.67       2832.91       203.11 o
 -10   4   9        523.75        752.73       134.82 o
  -8   4   9      16652.62      16761.98       553.62 o
  -6   4   9       9555.39       9919.22       391.93 o
  -4   4   9       4725.24       4596.75       189.44 o
  -2   4   9      20395.20      20328.68       550.07 o
   0   4   9      11808.85      11749.54       356.93 o
   2   4   9       8040.28       7537.34       237.77 o
   4   4   9       5211.65       4739.45       245.97 o
   6   4   9       4994.41       5261.10       268.43 o
   8   4   9       7972.67       8514.58       396.38 o
  10   4   9       4817.77       4846.70       385.04 o
  12   4   9       6342.91       6002.66       582.33 o
  14   4   9       7000.23       7354.32       743.13 o
  16   4   9       3861.99       4790.75       672.73 o
 -21   5   9       4354.00       4151.02       637.25 o
 -19   5   9       3547.52       4697.91       595.38 o
 -17   5   9       2983.20       3226.31       437.84 o
 -15   5   9      11369.37      12022.06       827.20 o
 -13   5   9      11103.79      11043.17       476.28 o
 -11   5   9       8855.82       8311.37       348.58 o
  -9   5   9      10015.89       9128.60       362.88 o
  -7   5   9      28857.89      28140.61       754.92 o
  -5   5   9      20533.90      20320.65       553.09 o
  -3   5   9       3894.85       3748.07       138.80 o
  -1   5   9      27747.23      28250.31       721.52 o
   1   5   9      22581.94      22137.10       621.18 o
   3   5   9       3842.08       3536.17       201.46 o
   5   5   9      20193.69      20023.10       866.21 o
   7   5   9      31586.25      31544.01      1069.61 o
   9   5   9      15605.51      15122.88       704.06 o
  11   5   9      12017.29      11629.47       812.30 o
  13   5   9      17551.33      18916.21      1380.49 o
  15   5   9       6272.52       6840.54       822.37 o
 -20   6   9        138.48        706.63       418.91 o
 -18   6   9       3484.34       3423.79       461.45 o
 -16   6   9       2146.24       2912.71       387.17 o
 -14   6   9         51.77        -29.44       173.18 o
 -12   6   9       2992.72       2697.21       173.69 o
 -10   6   9       4777.92       3985.42       208.94 o
  -8   6   9       3424.76       3484.73       169.30 o
  -6   6   9       2132.57       2056.01       232.85 o
  -4   6   9       5006.20       4853.44       297.88 o
  -2   6   9       2541.82       2419.54       132.16 o
   0   6   9         97.09        315.34        78.44 o
   2   6   9       2095.69       1917.34       135.55 o
   4   6   9        147.81        347.55       150.91 o
   6   6   9        273.14        627.52       188.08 o
   8   6   9       2665.56       2602.04       272.28 o
  10   6   9       3072.45       3271.05       457.20 o
  12   6   9        583.85        936.43       338.98 o
  14   6   9       1477.03       2296.60       821.07 o
 -19   7   9        202.72         61.64       418.53 o
 -17   7   9        752.59       1375.24       348.96 o
 -15   7   9       1091.03       1148.60       331.73 o
 -13   7   9       4744.24       3679.63       433.31 o
 -11   7   9       2231.30       2417.57       146.28 o
  -9   7   9       2922.37       2954.49       331.62 o
  -7   7   9       6567.98       6153.35       485.60 o
  -5   7   9        229.33         48.30       227.27 o
  -3   7   9       4304.26       4276.42       455.04 o
  -1   7   9       6088.25       6183.67       357.27 o
   1   7   9        168.78        351.14       119.33 o
   3   7   9       9024.76       8676.39       358.59 o
   5   7   9      16038.02      16003.54       681.99 o
   7   7   9       6695.15       7042.19       437.77 o
   9   7   9       2983.31       3147.08       348.34 o
  11   7   9       2597.39       1993.24       485.39 o
  13   7   9       2767.01       3351.41       721.47 o
  15   7   9        699.72       1353.36       557.15 o
 -18   8   9       3293.58       4211.52       547.70 o
 -16   8   9       5159.14       5565.43       519.46 o
 -14   8   9       4867.42       5153.29       375.46 o
 -12   8   9      10106.57       9819.42       374.20 o
 -10   8   9      19640.82      19811.16      1288.06 o
  -8   8   9       5638.77       6139.80       575.85 o
  -6   8   9      12007.41      10976.74       637.07 o
  -4   8   9      22562.23      22587.70       913.86 o
  -2   8   9       4857.73       4923.60       336.19 o
   0   8   9      10645.05      10994.53       618.33 o
   2   8   9      20647.95      21487.12       661.15 o
   4   8   9      15185.51      14653.77       531.98 o
   6   8   9       7727.35       6953.77       317.17 o
   8   8   9       8877.79       9618.00       570.90 o
  10   8   9      12385.47      13220.67      1055.43 o
  12   8   9       4854.21       4549.41       627.82 o
  14   8   9       4140.61       4358.54       732.14 o
 -17   9   9       2349.81       3144.16       990.89 o
 -15   9   9       1049.83       1206.41       235.16 o
 -13   9   9        752.08        136.17       596.66 o
 -11   9   9       4518.62       5238.92       670.86 o
  -9   9   9       3533.49       4131.75       515.50 o
  -7   9   9        595.87        735.44       330.14 o
  -5   9   9       4718.80       4356.32       437.48 o
  -3   9   9      10157.05       9897.10       665.65 o
  -1   9   9       3313.56       3078.83       368.73 o
   1   9   9       7459.66       7683.25       621.05 o
   3   9   9       7746.87       7276.56       359.00 o
   5   9   9       4867.26       4654.80       500.02 o
   7   9   9       4378.20       3590.95       480.31 o
   9   9   9       1965.80       1779.57       460.86 o
  11   9   9       4320.46       5358.56       584.47 o
  13   9   9       2033.02       1266.79       522.27 o
 -16  10   9       1399.32       1524.10       778.23 o
 -14  10   9        151.05        484.62       465.12 o
 -12  10   9       2363.09       3407.38       702.42 o
 -10  10   9       5258.53       5014.81       526.83 o
  -8  10   9        586.43        212.02       323.09 o
  -6  10   9        799.69       1051.15       384.20 o
  -4  10   9       4849.83       5044.62       563.80 o
  -2  10   9        750.33        882.59       307.95 o
   0  10   9        540.91        549.57       347.69 o
   2  10   9       5007.38       4569.25       544.94 o
   4  10   9       1000.27       1206.74       202.86 o
   6  10   9        230.44        -37.14       232.94 o
   8  10   9        357.66        479.23       313.02 o
  10  10   9       1006.00        803.78       389.00 o
  12  10   9       1280.88       1768.20       453.50 o
 -15  11   9       1973.08       1496.76       748.29 o
 -13  11   9       3180.31       3472.24       686.12 o
 -11  11   9       6234.93       5549.49       644.39 o
  -9  11   9       5052.43       5790.34       630.52 o
  -7  11   9       2652.74       3890.58       486.40 o
  -5  11   9      13299.26      14980.14      1111.67 o
  -3  11   9      10870.11      11735.90       829.22 o
  -1  11   9       6224.86       6113.39       610.35 o
   1  11   9      15576.43      15657.01      1047.85 o
   3  11   9      12305.56      11487.16       601.07 o
   5  11   9       5957.53       5142.92       450.69 o
   7  11   9       5805.38       5670.47       513.97 o
   9  11   9       8512.91       9062.80       935.12 o
  11  11   9       7314.26       6879.39       713.13 o
 -14  12   9       1388.45       1445.83       555.72 o
 -12  12   9        692.34       1041.08       741.08 o
 -10  12   9        125.35        162.65       457.72 o
  -8  12   9       4270.32       5857.78       580.23 o
  -6  12   9       8588.43       8788.57       820.98 o
  -4  12   9       1064.96       1761.37       437.86 o
  -2  12   9       8278.78       9515.01       689.95 o
   0  12   9      11481.60      12117.42       952.51 o
   2  12   9       1606.70       1755.57       339.55 o
   4  12   9       2553.14       2707.52       337.31 o
   6  12   9       7167.27       6701.29       524.69 o
   8  12   9       3778.99       3730.79       482.78 o
  10  12   9       2209.11       2077.78       436.74 o
 -13  13   9         18.88        180.66       786.57 o
 -11  13   9       1108.30       1724.59       727.82 o
  -9  13   9         32.98        -33.95       331.92 o
  -7  13   9          8.15        771.74       540.71 o
  -5  13   9        252.55        805.32       438.21 o
  -3  13   9         11.01        705.55       419.58 o
  -1  13   9         15.86        265.18       295.66 o
   1  13   9        177.75        437.18       413.01 o
   3  13   9        229.35        632.02       355.79 o
   5  13   9        115.30        268.38       250.82 o
   7  13   9         52.29        479.99       389.63 o
   9  13   9         88.63        251.44       442.23 o
 -12  14   9       3171.75       3443.83       824.86 o
 -10  14   9        734.25       1387.62       566.60 o
  -8  14   9       4709.40       5768.67       630.48 o
  -6  14   9       7533.29       7572.06       855.18 o
  -4  14   9       2912.68       2419.01       574.15 o
  -2  14   9       5447.86       6662.85       682.00 o
   0  14   9      10884.49      12749.59      1035.73 o
   2  14   9       3561.45       3551.88       464.60 o
   4  14   9       3973.20       4795.19       570.10 o
   6  14   9       9087.06       8469.97       699.52 o
  -9  15   9       3653.09       3544.16       655.79 o
  -7  15   9       2869.62       3703.88       687.22 o
  -5  15   9       1900.62       1706.90       612.22 o
  -3  15   9       3858.60       4821.89       666.08 o
  -1  15   9       3129.40       3773.36       613.16 o
   1  15   9       2476.38       2390.11       472.74 o
   3  15   9       5408.01       5412.34       712.57 o
  -4  16   9        157.48        446.90       571.58 o
  -2  16   9        440.62        612.27       539.68 o
 -20   0  10        154.64       -323.26       730.85 o
 -18   0  10       4351.26       6071.73       835.85 o
 -16   0  10       6139.39       7476.82       960.57 o
 -14   0  10      11171.01      11256.46       701.15 o
 -12   0  10      11712.76      13895.11       879.01 o
 -10   0  10      16642.23      17416.12       810.57 o
  -8   0  10      12386.12      11941.28       545.83 o
  -6   0  10       4357.24       4405.64       317.00 o
  -4   0  10      26866.81      27534.92      1215.07 o
  -2   0  10      21013.61      20252.17       869.65 o
   0   0  10       7517.15       7813.95       434.88 o
   2   0  10      29092.37      29762.04      1103.67 o
   4   0  10      22496.12      22993.33       917.47 o
   6   0  10       3853.84       3456.96       328.48 o
   8   0  10       7466.04       7778.73       680.61 o
  10   0  10      15148.46      15630.81       976.93 o
  12   0  10       8262.56      10321.30      1179.67 o
  14   0  10       3370.63       3361.27       866.56 o
 -21   1  10       2495.66       2670.18       553.25 o
 -19   1  10       1123.43       1427.32       521.06 o
 -17   1  10        848.01       1514.73       426.83 o
 -15   1  10       4712.32       4785.49       355.96 o
 -13   1  10       5413.30       5833.89       365.08 o
 -11   1  10       3727.56       3918.15       263.51 o
  -9   1  10       2615.77       2758.28       178.29 o
  -7   1  10       4771.16       4417.07       194.99 o
  -5   1  10       5123.39       5296.70       251.26 o
  -3   1  10       4510.75       5010.76       241.53 o
  -1   1  10       4322.25       4360.59       216.37 o
   1   1  10       6913.31       6952.31       247.18 o
   3   1  10       9265.24       9444.66       297.30 o
   5   1  10       4651.71       4621.58       214.00 o
   7   1  10       2920.04       2812.28       220.93 o
   9   1  10       2731.16       3277.37       307.33 o
  11   1  10       3002.32       3728.20       479.38 o
  13   1  10       3320.17       4158.62       599.75 o
  15   1  10       3597.85       3638.48       695.79 o
 -20   2  10         50.72        824.52       468.96 o
 -18   2  10        266.24        304.92       379.01 o
 -16   2  10       1147.86       2172.43       395.93 o
 -14   2  10        187.29        510.29       220.96 o
 -12   2  10        212.26        479.91       160.33 o
 -10   2  10       3772.15       4449.03       258.41 o
  -8   2  10       2001.66       2190.95       148.42 o
  -6   2  10         93.54        718.93       116.96 o
  -4   2  10      16151.34      16957.92       543.39 o
  -2   2  10      13444.79      13719.14       428.10 o
   0   2  10         98.23        352.17       102.69 o
   2   2  10       9529.45       9329.41       333.44 o
   4   2  10       2622.08       2636.87       186.92 o
   6   2  10       1485.70       1432.60       177.02 o
   8   2  10       2689.46       2910.94       246.73 o
  10   2  10       5711.38       5748.64       459.20 o
  12   2  10         87.34       -136.92       412.56 o
  14   2  10        334.77        931.18       502.45 o
 -19   3  10       4207.91       4919.04       623.03 o
 -17   3  10       4443.16       4631.30       552.83 o
 -15   3  10       5694.08       6302.23       490.92 o
 -13   3  10       2842.30       3524.48       282.22 o
 -11   3  10       7675.68       7813.90       347.08 o
  -9   3  10      13024.02      13317.04       425.64 o
  -7   3  10       8186.53       8224.94       407.65 o
  -5   3  10      22317.73      22054.16       661.19 o
  -3   3  10      24961.62      24981.36       649.93 o
  -1   3  10      20552.42      20749.95       583.88 o
   1   3  10      20744.05      20522.87       576.90 o
   3   3  10      15889.47      16041.89       481.29 o
   5   3  10      13438.33      13893.93       537.43 o
   7   3  10       8450.72       8800.72       396.41 o
   9   3  10      12741.13      12583.90       581.47 o
  11   3  10      11834.19      13950.46      1143.35 o
  13   3  10       8366.03       9138.79       842.04 o
  15   3  10       9874.01      13081.08      1319.93 o
 -20   4  10       2917.53       3910.02       624.01 o
 -18   4  10        806.10        665.34       445.11 o
 -16   4  10        543.88        519.32       348.35 o
 -14   4  10       5147.79       4532.31       367.93 o
 -12   4  10       7086.98       6462.73       281.64 o
 -10   4  10        180.58        311.61       116.05 o
  -8   4  10       9730.35       9844.92       434.75 o
  -6   4  10      16035.00      16124.41       602.79 o
  -4   4  10        956.61       1020.69       106.84 o
  -2   4  10       1629.69       1997.47       126.96 o
   0   4  10      13818.31      14048.03       436.71 o
   2   4  10       4326.19       4512.10       203.87 o
   4   4  10       4312.88       4083.63       218.48 o
   6   4  10      17512.26      17418.16       638.23 o
   8   4  10      13535.95      13602.29       630.51 o
  10   4  10       2027.29       2010.00       350.98 o
  12   4  10       4641.76       4086.64       592.56 o
  14   4  10       6934.24       6277.59      1081.87 o
 -19   5  10        130.55       1015.35       713.79 o
 -17   5  10         17.39        605.09       306.08 o
 -15   5  10        217.60       1170.46       301.31 o
 -13   5  10        968.99        870.69       280.83 o
 -11   5  10        570.97        837.86       202.76 o
  -9   5  10         28.52        254.85       113.20 o
  -7   5  10       4080.25       4271.28       193.19 o
  -5   5  10        101.22        271.47        95.34 o
  -3   5  10         48.00        215.56        78.44 o
  -1   5  10       1416.19       1586.35       135.56 o
   1   5  10        357.00        504.32       107.91 o
   3   5  10         24.93         69.69       120.74 o
   5   5  10         50.31         80.22       163.45 o
   7   5  10       1418.20       1862.20       264.43 o
   9   5  10        108.79        -88.45       281.11 o
  11   5  10         15.46       -138.87       321.35 o
  13   5  10       1047.92       1857.02       719.92 o
 -18   6  10       1718.06       2125.65       492.30 o
 -16   6  10       2011.93       2167.54       365.25 o
 -14   6  10       5874.35       4976.62       599.83 o
 -12   6  10       8243.08       6412.38       577.86 o
 -10   6  10       7788.18       7079.68       246.78 o
  -8   6  10       7352.04       6560.49       388.44 o
  -6   6  10      11538.48      10993.14       545.56 o
  -4   6  10       1863.91       1737.44       245.14 o
  -2   6  10       3984.51       3634.63       144.35 o
   0   6  10      12288.39      10087.66       884.40 o
   2   6  10       5081.26       5228.79       243.36 o
   4   6  10      20347.44      18779.24       615.95 o
   6   6  10      23806.22      23734.11       974.63 o
   8   6  10      10256.41      10987.81       667.22 o
  10   6  10       6052.95       5662.23       587.16 o
  12   6  10       5914.28       5431.85       657.38 o
  14   6  10       7008.54       6539.29       810.81 o
 -19   7  10        871.22        864.57       433.29 o
 -17   7  10       4813.89       6028.20       573.15 o
 -15   7  10       2984.39       3726.35       809.70 o
 -13   7  10       3340.36       3378.88       320.89 o
 -11   7  10       7178.47       7052.63       333.39 o
  -9   7  10       5875.00       5379.80       469.26 o
  -7   7  10       4721.53       4380.73       401.32 o
  -5   7  10      10774.60      10630.88       601.38 o
  -3   7  10      14547.05      13279.01       716.11 o
  -1   7  10       7432.44       6389.56       401.33 o
   1   7  10      18228.04      17656.28       579.56 o
   3   7  10      16129.60      16008.26       538.57 o
   5   7  10       7878.75       7842.04       363.19 o
   7   7  10       8591.41       9366.99       682.15 o
   9   7  10       5960.30       8307.49       719.15 o
  11   7  10       7954.60       6837.99       689.35 o
  13   7  10       2480.41       2561.81       546.87 o
 -18   8  10         52.22        -75.06       376.89 o
 -16   8  10         19.38       -481.41       672.47 o
 -14   8  10         30.55        760.89       215.38 o
 -12   8  10         87.00       1433.50       677.40 o
 -10   8  10          6.34        408.92       331.92 o
  -8   8  10        452.98        143.86       334.19 o
  -6   8  10        279.38        147.52       296.64 o
  -4   8  10        997.64        782.42       335.49 o
  -2   8  10        782.41       1100.24       286.81 o
   0   8  10          9.58        606.83       254.85 o
   2   8  10        320.41        467.45       110.96 o
   4   8  10         80.83        322.59       135.46 o
   6   8  10       1879.34       2312.97       416.17 o
   8   8  10        276.54        442.72       432.04 o
  10   8  10        285.52        450.40       406.94 o
  12   8  10         12.99        824.31       497.46 o
 -17   9  10       3239.87       4700.42       964.36 o
 -15   9  10       2267.93       3531.75       663.37 o
 -13   9  10       2091.40       3302.30       764.21 o
 -11   9  10       4612.29       5046.01       466.30 o
  -9   9  10       6042.72       6571.18       634.50 o
  -7   9  10       4002.15       3651.77       533.46 o
  -5   9  10       7288.16       7456.82       574.65 o
  -3   9  10       9759.40       9593.39       718.42 o
  -1   9  10       6601.96       6956.75      1024.68 o
   1   9  10       5050.83       5791.26       535.29 o
   3   9  10       7387.85       7530.77       342.24 o
   5   9  10       6115.32       6113.21       621.07 o
   7   9  10       4555.54       3950.52       543.94 o
   9   9  10       6963.06       8171.70       793.71 o
  11   9  10       5085.48       5438.54       659.66 o
 -16  10  10       2621.19       2836.44       929.86 o
 -14  10  10       3195.52       4054.43       945.03 o
 -12  10  10       7506.52       9780.92      1116.74 o
 -10  10  10       5681.11       7452.49       764.18 o
  -8  10  10       3623.50       3385.17       484.95 o
  -6  10  10       5146.12       5233.28       536.13 o
  -4  10  10      10053.50      10228.20       837.68 o
  -2  10  10       6831.71       6871.57       716.64 o
   0  10  10       4927.09       5994.31       619.81 o
   2  10  10       7567.70       7818.74       933.33 o
   4  10  10       5282.93       5442.86       357.45 o
   6  10  10       6008.22       7898.15       712.94 o
   8  10  10       3831.04       3715.43       563.78 o
  10  10  10       5304.82       4909.82       681.93 o
 -15  11  10       1472.85       2175.98       949.95 o
 -13  11  10       1064.24       1280.18       616.37 o
 -11  11  10         62.31         43.59       325.41 o
  -9  11  10        380.41        667.37       449.06 o
  -7  11  10       1214.88        991.53       435.67 o
  -5  11  10        176.02       -102.46       378.97 o
  -3  11  10        117.25       1047.48       406.82 o
  -1  11  10       1111.46        864.92       455.63 o
   1  11  10        948.62       1114.10       366.86 o
   3  11  10         39.70         56.24       300.96 o
   5  11  10        723.65        760.79       454.95 o
   7  11  10        324.97         -2.87       451.91 o
   9  11  10         20.19        238.30       351.10 o
 -14  12  10        730.51        -36.45       775.20 o
 -12  12  10        948.50       1865.59       775.20 o
 -10  12  10       4025.28       4259.73       653.16 o
  -8  12  10       2148.87       1947.52       424.80 o
  -6  12  10       1484.35       1647.38       465.95 o
  -4  12  10       6559.33       6644.94       756.43 o
  -2  12  10       4436.83       5135.17       628.56 o
   0  12  10       2938.90       2714.22       497.47 o
   2  12  10       3871.32       2926.97       387.30 o
   4  12  10       2051.81       2306.96       551.86 o
   6  12  10       2470.93       3672.49       582.02 o
   8  12  10       3897.17       4961.05       685.19 o
 -11  13  10       1572.19       2994.39       621.77 o
  -9  13  10       2065.62       2694.12       633.98 o
  -7  13  10       8699.72       8699.47       915.28 o
  -5  13  10       6297.46       6286.72       682.02 o
  -3  13  10       2573.36       3479.26       574.82 o
  -1  13  10      12981.78      13107.66      1060.94 o
   1  13  10       8092.48       7694.59       587.84 o
   3  13  10       1403.59       1531.13       550.12 o
   5  13  10       6135.87       6694.41       737.30 o
  -8  14  10       1660.93       1733.98       593.74 o
  -6  14  10        419.17        118.13       487.28 o
  -4  14  10        871.98        766.67       732.15 o
  -2  14  10       1890.85       1804.23       578.15 o
   0  14  10         70.28        178.39       507.14 o
   2  14  10        705.70        794.61       493.76 o
   4  14  10       1472.30       1457.36       610.34 o
  -5  15  10        455.55        840.64       576.69 o
  -3  15  10        316.36        -41.69       377.97 o
  -1  15  10       2960.91       2947.68       631.67 o
 -19   1  11       1065.16       1006.94       474.87 o
 -17   1  11       5247.90       7858.54       731.43 o
 -15   1  11       2238.46       2906.55       459.50 o
 -13   1  11       1300.34       2097.06       285.20 o
 -11   1  11       4670.25       5367.23       346.13 o
  -9   1  11       9767.44       9326.78       399.52 o
  -7   1  11       5101.80       4600.15       214.17 o
  -5   1  11       9562.73       9698.32       386.59 o
  -3   1  11      26819.69      27993.45       938.02 o
  -1   1  11       6471.82       6321.97       243.64 o
   1   1  11       5546.87       5119.04       206.57 o
   3   1  11      16573.27      16033.91       481.76 o
   5   1  11       4390.97       4569.12       244.50 o
   7   1  11       4239.13       4497.47       267.67 o
   9   1  11       9803.74      10242.58       623.68 o
  11   1  11       6574.08       6344.26       714.76 o
  13   1  11       4968.73       4679.20       724.23 o
 -20   2  11       2255.64        917.78       764.21 o
 -18   2  11       1838.97       2442.67       451.63 o
 -16   2  11       2444.52       2714.82       482.36 o
 -14   2  11       5649.40       5660.23       483.99 o
 -12   2  11       6410.33       6992.42       385.37 o
 -10   2  11       8387.79       8039.73       350.55 o
  -8   2  11       5887.19       5665.64       265.20 o
  -6   2  11       7710.21       7648.14       295.44 o
  -4   2  11      10805.46      11259.51       402.12 o
  -2   2  11       7541.18       7541.52       266.47 o
   0   2  11       9033.25       8535.56       309.45 o
   2   2  11      14911.69      13856.88       412.41 o
   4   2  11      15721.79      15371.62       538.75 o
   6   2  11      11201.54      11366.68       414.68 o
   8   2  11      11025.22      11076.91       597.40 o
  10   2  11       7849.49       8648.96       617.16 o
  12   2  11       4417.17       4029.43       591.72 o
 -19   3  11        295.13        921.20       513.30 o
 -17   3  11         38.16        366.35       371.59 o
 -15   3  11          8.61         52.39       343.36 o
 -13   3  11       1280.20       1404.05       318.62 o
 -11   3  11        106.36        217.01       153.67 o
  -9   3  11         31.24        209.89       130.12 o
  -7   3  11       3538.49       3113.03       223.60 o
  -5   3  11        566.69        533.68       104.70 o
  -3   3  11        821.85        781.27       118.80 o
  -1   3  11       2268.02       2370.02       163.62 o
   1   3  11       3184.42       3286.34       190.50 o
   3   3  11        193.48        255.50       122.57 o
   5   3  11       1008.10        616.05       158.10 o
   7   3  11       3457.90       3540.27       393.87 o
   9   3  11        123.95        439.70       285.52 o
  11   3  11         14.20        342.49       439.98 o
  13   3  11        715.74       1741.21       660.34 o
 -18   4  11       1651.93       1621.83       450.28 o
 -16   4  11       1778.44       2592.86       448.21 o
 -14   4  11       5235.92       5729.52       533.34 o
 -12   4  11       5238.18       4700.52       527.93 o
 -10   4  11       3511.33       3601.77       233.38 o
  -8   4  11       8209.08       8582.37       414.15 o
  -6   4  11       2676.17       2810.86       191.75 o
  -4   4  11       2619.90       2442.30       163.05 o
  -2   4  11       4959.50       4981.10       222.12 o
   0   4  11       2639.84       2633.74       167.35 o
   2   4  11       5634.71       5469.57       230.57 o
   4   4  11       2472.11       2611.25       198.68 o
   6   4  11       5446.59       5637.70       350.25 o
   8   4  11       9424.66       8320.48       575.11 o
  10   4  11       1891.30       2405.03       456.40 o
  12   4  11       3731.50       3938.66       584.30 o
 -19   5  11       3622.45       4979.72      1022.73 o
 -17   5  11       1042.94       1032.34       377.79 o
 -15   5  11       4264.65       4121.46       467.45 o
 -13   5  11       4851.18       5534.77       472.60 o
 -11   5  11       7554.66       6990.94       392.74 o
  -9   5  11       6499.81       6554.01       294.52 o
  -7   5  11      16665.41      17510.34       571.20 o
  -5   5  11      18138.50      17675.77       599.78 o
  -3   5  11       2106.12       2108.24       133.93 o
  -1   5  11      22067.51      22037.73       681.90 o
   1   5  11      10311.43       9774.87       364.84 o
   3   5  11        440.92        279.27       144.66 o
   5   5  11      17589.45      17480.05       763.12 o
   7   5  11      11218.23      10318.31       892.96 o
   9   5  11       4436.42       4275.79       575.86 o
  11   5  11      10244.26      11597.33       978.92 o
  13   5  11       9050.92       8613.07       859.03 o
 -18   6  11       1049.50        889.56       388.95 o
 -16   6  11        219.14        810.75       308.08 o
 -14   6  11         49.77        364.28       264.52 o
 -12   6  11        421.82        818.61       520.47 o
 -10   6  11       1559.01       1453.75       219.63 o
  -8   6  11       2403.44       2331.39       362.00 o
  -6   6  11         52.12         59.86       234.74 o
  -4   6  11       4767.24       4796.71       377.23 o
  -2   6  11       5946.77       5953.94       224.07 o
   0   6  11       1228.37       1338.42       167.42 o
   2   6  11       1918.32       1546.59       159.53 o
   4   6  11       5228.92       5558.55       390.15 o
   6   6  11       1092.06        836.77       354.01 o
   8   6  11       2403.01       1659.68       483.86 o
  10   6  11       3109.03       3195.27       522.95 o
  12   6  11       2181.96       2023.93       562.56 o
 -17   7  11         79.61        678.86       349.38 o
 -15   7  11        449.50       1256.05       705.45 o
 -13   7  11       2493.26       2375.05       246.16 o
 -11   7  11        736.26       1116.93       334.51 o
  -9   7  11        439.84        577.78       341.41 o
  -7   7  11       3684.02       4929.11       515.18 o
  -5   7  11       3611.95       3431.38       354.78 o
  -3   7  11       2699.52       3040.05       392.63 o
  -1   7  11       3070.03       3049.54       355.74 o
   1   7  11       8027.93       8153.77       367.58 o
   3   7  11       4630.16       4218.73       314.53 o
   5   7  11        727.30       1051.38       265.39 o
   7   7  11       3247.42       3796.12       558.13 o
   9   7  11       1862.93       1563.10       382.16 o
  11   7  11        833.63        473.93       479.36 o
 -16   8  11       3940.41       3324.82       890.44 o
 -14   8  11       2172.85       2785.51       725.54 o
 -12   8  11       1915.49       2639.70       762.31 o
 -10   8  11       5547.10       5861.33       641.70 o
  -8   8  11       5367.48       5756.81       553.42 o
  -6   8  11       4622.87       4967.25       502.30 o
  -4   8  11       6533.39       7357.70       619.71 o
  -2   8  11       9365.50      10866.73      1040.14 o
   0   8  11      11294.40      10284.83       648.44 o
   2   8  11      12259.32      11757.45       650.02 o
   4   8  11      18037.96      18550.50      1014.40 o
   6   8  11      11343.54      12255.82       920.54 o
   8   8  11       7555.59       6981.90       797.76 o
  10   8  11       8503.29      10372.83       999.84 o
 -15   9  11        557.60        569.33       875.66 o
 -13   9  11       1222.23       2014.08       818.79 o
 -11   9  11       3435.03       3535.88       597.30 o
  -9   9  11       1176.23       1291.20       457.99 o
  -7   9  11       1191.41       2641.51       492.90 o
  -5   9  11       3310.40       4357.20       517.31 o
  -3   9  11       4879.25       5853.38       599.44 o
  -1   9  11       1204.34       1861.22       474.27 o
   1   9  11       2255.60       2547.41       396.27 o
   3   9  11       5922.83       5545.58       436.77 o
   5   9  11       2385.74       2335.41       323.05 o
   7   9  11       1110.06       1317.27       509.88 o
   9   9  11       1493.12       1576.30       393.62 o
 -14  10  11         59.22       -396.17       520.84 o
 -12  10  11        323.89       1041.62       789.23 o
 -10  10  11       1077.41       1491.37       518.35 o
  -8  10  11        339.00        331.27       454.30 o
  -6  10  11        339.18       1309.36       434.88 o
  -4  10  11       1275.31       1870.15       497.47 o
  -2  10  11       1891.44       2649.18       503.08 o
   0  10  11        202.68        144.21       267.94 o
   2  10  11       1122.33       1098.23       398.75 o
   4  10  11       3862.69       3499.30       331.70 o
   6  10  11       1303.90        902.55       516.06 o
   8  10  11        504.36       1236.17       529.49 o
 -13  11  11       2193.59       2086.99       876.41 o
 -11  11  11       2382.00       2082.45       575.35 o
  -9  11  11       5581.35       5883.79       642.98 o
  -7  11  11       4255.92       4452.06       644.28 o
  -5  11  11       5832.42       7108.81       737.17 o
  -3  11  11      11160.68      12706.92      1687.45 o
  -1  11  11       6287.69       6774.36       706.59 o
   1  11  11       4633.31       5753.15       634.16 o
   3  11  11       6307.04       7141.10      1009.16 o
   5  11  11       3636.05       5447.73       657.84 o
   7  11  11       3206.02       3037.46       624.20 o
 -10  12  11       1066.98       1334.97       586.81 o
  -8  12  11       1921.03       2091.87       618.54 o
  -6  12  11       4426.40       4226.37       651.26 o
  -4  12  11       1239.74       2379.61       582.91 o
  -2  12  11       1778.33       2095.57       490.08 o
   0  12  11       6021.00       7685.07       712.01 o
   2  12  11       1668.08       1953.23       561.94 o
   4  12  11        378.19        -57.43       543.36 o
  -9  13  11         14.54        447.51       555.26 o
  -7  13  11          6.76       -225.90       361.00 o
  -5  13  11         23.47        457.25       538.05 o
  -3  13  11        399.28        215.78       553.78 o
  -1  13  11         65.14       -426.63       518.45 o
   1  13  11        149.86        168.12       550.35 o
   3  13  11        287.12        486.53       441.25 o
 -18   0  12       4904.38       4869.82       857.46 o
 -16   0  12       6971.92       6302.25       924.18 o
 -14   0  12       4709.50       4684.87       777.48 o
 -12   0  12       3632.14       4117.16       616.75 o
 -10   0  12       7498.81       8481.09       649.20 o
  -8   0  12       7404.35       7353.27       488.62 o
  -6   0  12        859.96        831.50       204.71 o
  -4   0  12       4850.81       4962.02       355.54 o
  -2   0  12      16124.10      16557.20       830.95 o
   0   0  12       7328.49       7023.22       548.85 o
   2   0  12      15817.07      14952.74       699.55 o
   4   0  12      21859.64      21299.86      1077.48 o
   6   0  12       5586.34       5600.47       579.11 o
   8   0  12       7216.94       7563.89       687.42 o
  10   0  12      11843.28      10969.99       901.43 o
 -17   1  12       1757.43       1602.81       472.51 o
 -15   1  12       3669.11       4551.63       565.89 o
 -13   1  12       1023.37       1592.21       446.93 o
 -11   1  12       1634.02       1338.78       351.22 o
  -9   1  12       2594.52       2830.47       251.74 o
  -7   1  12       1040.47       1413.67       182.72 o
  -5   1  12       1110.16       1199.01       158.75 o
  -3   1  12       2710.50       2459.15       198.11 o
  -1   1  12       2539.34       2490.47       189.04 o
   1   1  12       3491.28       3280.86       185.23 o
   3   1  12       3459.96       3501.57       230.30 o
   5   1  12       1254.28       1398.24       233.01 o
   7   1  12       1629.74       1509.36       261.46 o
   9   1  12       2487.39       2230.96       314.58 o
  11   1  12       1897.31       2321.41       495.01 o
 -18   2  12         34.63        724.37       474.92 o
 -16   2  12       1499.10       1704.09       426.86 o
 -14   2  12        107.28        119.14       352.30 o
 -12   2  12         51.80        374.14       304.76 o
 -10   2  12       2455.58       2950.38       285.27 o
  -8   2  12       1601.81       1856.10       191.08 o
  -6   2  12        567.29        635.01       142.78 o
  -4   2  12        955.73       1238.35       140.66 o
  -2   2  12       4075.42       3860.22       215.46 o
   0   2  12         70.73        186.04       144.40 o
   2   2  12       2626.53       2643.89       191.41 o
   4   2  12       6837.95       6670.72       359.33 o
   6   2  12       1386.37       1868.20       265.33 o
   8   2  12        795.65        772.69       239.00 o
  10   2  12       1407.46       2325.82       493.30 o
  12   2  12       2262.09       2674.39       574.98 o
 -17   3  12       1608.69       2485.61       501.43 o
 -15   3  12       2648.79       2435.92       419.00 o
 -13   3  12       6025.30       6677.17       605.75 o
 -11   3  12       5986.65       5916.09       528.19 o
  -9   3  12       4299.85       4142.95       324.83 o
  -7   3  12       7729.99       7719.06       346.28 o
  -5   3  12      11467.92      10620.51       441.53 o
  -3   3  12       6533.45       6333.35       269.79 o
  -1   3  12       9509.99       9414.32       357.75 o
   1   3  12       9393.72       9135.48       331.48 o
   3   3  12       6953.88       6750.39       363.71 o
   5   3  12       7560.96       7274.88       472.09 o
   7   3  12       6829.90       6333.82       488.31 o
   9   3  12       8371.38       8464.97       604.09 o
  11   3  12       4701.29       3636.89       582.10 o
 -18   4  12        802.90       1005.70       535.63 o
 -16   4  12        497.33        219.09       382.96 o
 -14   4  12       2603.71       2162.62       382.13 o
 -12   4  12       1770.14       2381.05       362.53 o
 -10   4  12       1309.54       1389.89       251.11 o
  -8   4  12       7307.43       6907.42       390.36 o
  -6   4  12      10997.39      10888.15       461.10 o
  -4   4  12       6449.84       6174.78       265.60 o
  -2   4  12       6169.88       5785.52       262.28 o
   0   4  12      12867.88      12164.26       421.03 o
   2   4  12       3023.96       3261.12       260.98 o
   4   4  12        198.98        532.95       236.48 o
   6   4  12      11470.67      12594.23       682.23 o
   8   4  12       6863.37       6879.93       564.56 o
  10   4  12        500.75        546.03       463.12 o
 -17   5  12        117.35        180.96       389.89 o
 -15   5  12        521.15       1131.83       357.83 o
 -13   5  12        626.58        798.78       275.78 o
 -11   5  12         24.18        480.62       210.53 o
  -9   5  12        497.63        587.57       213.06 o
  -7   5  12        794.87        840.16       154.69 o
  -5   5  12         12.68        351.39       129.95 o
  -3   5  12        394.41        824.78       153.81 o
  -1   5  12        567.08        736.69       180.00 o
   1   5  12       1197.40       1435.02       219.74 o
   3   5  12         82.93        584.97       239.85 o
   5   5  12         48.39        402.40       236.08 o
   7   5  12       1833.51       1655.92       302.00 o
   9   5  12         15.74        463.06       425.04 o
 -16   6  12        518.87        771.69       300.45 o
 -14   6  12       4411.69       4710.07       962.46 o
 -12   6  12       3086.20       2584.11       283.20 o
 -10   6  12       2823.88       2848.52       503.32 o
  -8   6  12       3445.96       4046.53       493.95 o
  -6   6  12      14177.35      14887.58       968.64 o
  -4   6  12      11649.59      11004.56       743.07 o
  -2   6  12       3287.39       3396.67       201.80 o
   0   6  12      13029.78      12021.44       586.14 o
   2   6  12       7717.17       7782.42       447.12 o
   4   6  12       2924.12       3187.78       416.90 o
   6   6  12       6853.88       6330.44       479.93 o
   8   6  12       7356.90       7891.54       856.30 o
  10   6  12       4298.31       2989.79       578.73 o
 -15   7  12        802.11       1042.16       600.45 o
 -13   7  12        737.09       1278.57       608.41 o
 -11   7  12       3507.42       3920.64       557.86 o
  -9   7  12       3287.12       3003.02       486.20 o
  -7   7  12       4087.77       4726.46       573.88 o
  -5   7  12       1774.36       2744.21       483.78 o
  -3   7  12       6966.98       5902.36       602.80 o
  -1   7  12       7170.10       7000.20       536.28 o
   1   7  12       2625.51       2289.75       260.32 o
   3   7  12       7605.06       7707.53       472.14 o
   5   7  12       5713.28       7011.84       495.92 o
   7   7  12       2212.28       2368.76       377.80 o
   9   7  12       4370.51       3586.27       684.28 o
 -14   8  12         39.91       -737.67       737.67 o
 -12   8  12         76.02        465.32       650.87 o
 -10   8  12         95.28        254.21       432.15 o
  -8   8  12         33.77        167.06       327.99 o
  -6   8  12        444.50        578.99       415.02 o
  -4   8  12         36.45        219.10       256.47 o
  -2   8  12        143.63        301.18       389.32 o
   0   8  12        313.21        -89.25       403.19 o
   2   8  12        434.81        569.08       175.31 o
   4   8  12        278.63         88.10       238.11 o
   6   8  12          0.23       -236.79       276.73 o
   8   8  12         64.72        220.92       336.17 o
 -13   9  12        706.02       1643.65       769.14 o
 -11   9  12       2918.33       2892.57       603.34 o
  -9   9  12       5364.06       5594.71       718.07 o
  -7   9  12       1520.66       1734.62       476.67 o
  -5   9  12       3174.46       3096.19       492.05 o
  -3   9  12       4907.99       5433.61       531.10 o
  -1   9  12       2541.61       2143.18       501.43 o
   1   9  12       2381.16       2842.87       513.30 o
   3   9  12       5886.15       6747.02       714.47 o
   5   9  12       5374.43       5488.87       443.69 o
   7   9  12       1975.47       1883.70       504.12 o
 -12  10  12       3835.52       4327.21       647.65 o
 -10  10  12       2434.78       1757.44       595.19 o
  -8  10  12       2979.40       3227.49       572.38 o
  -6  10  12       2448.94       3161.77       578.54 o
  -4  10  12       2777.26       2611.62       546.38 o
  -2  10  12       6051.49       7660.60       795.48 o
   0  10  12       3396.27       4552.72       580.67 o
   2  10  12       6655.74       6312.18       704.79 o
   4  10  12       8478.78       6997.49       852.76 o
   6  10  12       2401.60       1995.68       612.18 o
 -11  11  12        174.88        694.23       785.44 o
  -9  11  12         51.77        261.77       366.87 o
  -7  11  12        124.45        939.45       554.70 o
  -5  11  12        198.68        166.37       478.40 o
  -3  11  12        132.74        221.97       366.75 o
  -1  11  12        119.77        117.07       515.41 o
   1  11  12       1171.80       1403.83       536.26 o
   3  11  12         45.48        168.82       415.28 o
  -8  12  12       1102.68       2032.26       628.84 o
  -6  12  12       1257.63       1698.86       556.73 o
  -4  12  12       2166.14       2627.55       631.74 o
  -2  12  12       2101.04       2326.56       646.50 o
   0  12  12        989.90        942.61       410.91 o
 -15   1  13       3458.53       4099.14       517.62 o
 -13   1  13       1455.06       2035.65       443.90 o
 -11   1  13       3262.54       3590.42       457.64 o
  -9   1  13       3446.48       4504.22       405.74 o
  -7   1  13        781.64       1169.03       241.48 o
  -5   1  13        259.70        500.85       191.26 o
  -3   1  13       6306.23       6108.41       389.52 o
  -1   1  13       6671.14       6567.76       379.22 o
   1   1  13       2672.99       2732.31       253.46 o
   3   1  13      13019.75      13005.72       743.44 o
   5   1  13       8001.18       8221.03       536.40 o
   7   1  13       1468.93       1966.77       337.97 o
   9   1  13       3605.81       3465.46       500.85 o
 -16   2  13       1295.10       1308.25       457.69 o
 -14   2  13       2909.39       3498.27       526.62 o
 -12   2  13       2086.73       2068.04       362.30 o
 -10   2  13       5979.38       6085.18       456.67 o
  -8   2  13       5692.71       5328.41       395.31 o
  -6   2  13       8120.27       8098.54       517.58 o
  -4   2  13      11213.73       9838.58       523.95 o
  -2   2  13       4793.84       4982.61       514.16 o
   0   2  13       7633.67       7641.45       537.81 o
   2   2  13       9551.99       9214.02       566.04 o
   4   2  13       6005.63       6108.81       453.54 o
   6   2  13       5162.67       5364.16       476.97 o
   8   2  13       6218.85       6675.03       583.97 o
 -15   3  13        496.03        551.40       430.90 o
 -13   3  13        735.84       1564.98       386.39 o
 -11   3  13         10.10        310.90       317.99 o
  -9   3  13         25.17        641.30       281.24 o
  -7   3  13       3574.46       3114.70       343.16 o
  -5   3  13       1333.70       1251.78       234.10 o
  -3   3  13          9.90        382.08       186.04 o
  -1   3  13        591.33        711.22       221.09 o
   1   3  13       1825.22       1685.11       282.84 o
   3   3  13        193.24        505.55       236.30 o
   5   3  13         25.85       -163.27       281.94 o
   7   3  13       3013.37       3234.79       396.55 o
   9   3  13         36.71        184.32       364.15 o
 -16   4  13        559.14        631.93       424.20 o
 -14   4  13        757.12       1032.10       306.75 o
 -12   4  13       2471.17       3160.01       420.95 o
 -10   4  13       2167.49       2578.65       304.79 o
  -8   4  13       2970.53       3123.04       337.41 o
  -6   4  13       3883.07       3297.12       305.48 o
  -4   4  13       5047.30       4912.90       329.18 o
  -2   4  13       1838.37       2034.86       261.30 o
   0   4  13       1475.76       1029.10       475.03 o
   2   4  13       6384.94       6949.45       500.53 o
   4   4  13       1543.87        996.12       300.21 o
   6   4  13       3418.39       4208.48       456.61 o
   8   4  13       7727.23       8789.77       677.60 o
 -15   5  13       1186.27       1274.28       677.40 o
 -13   5  13       5591.44       5485.26       481.66 o
 -11   5  13       3275.78       4400.58       552.02 o
  -9   5  13       2335.00       2306.25       268.99 o
  -7   5  13       7185.29       6658.69       420.10 o
  -5   5  13       9067.13       9644.59       561.75 o
  -3   5  13       1359.79       1835.85       231.47 o
  -1   5  13       3664.85       3124.99       290.92 o
   1   5  13       7390.21       8121.07       546.07 o
   3   5  13       3387.83       3703.18       375.91 o
   5   5  13       6736.73       7847.35       562.60 o
   7   5  13       7986.57       7414.19       556.92 o
 -14   6  13        675.56       1532.14       749.05 o
 -12   6  13       1037.48        406.35       669.06 o
 -10   6  13       1366.26       2354.35       571.51 o
  -8   6  13       1070.09       1223.63       476.97 o
  -6   6  13        819.92       1627.84       470.97 o
  -4   6  13       1250.59       1255.31       332.63 o
  -2   6  13        298.42        497.27       181.24 o
   0   6  13         50.55        163.26       206.49 o
   2   6  13       1086.32       1114.94       247.44 o
   4   6  13        950.62        755.18       290.88 o
   6   6  13        530.99        838.23       395.55 o
 -13   7  13       1293.04       1922.41       883.24 o
 -11   7  13        361.31         93.01       456.93 o
  -9   7  13        557.22        642.88       423.42 o
  -7   7  13       2348.44       2544.06       537.96 o
  -5   7  13       3537.39       3937.22       563.85 o
  -3   7  13       1774.93       2408.20       538.42 o
  -1   7  13       1489.09       1526.08       581.73 o
   1   7  13       6355.58       6019.63       477.88 o
   3   7  13       1023.54       1236.42       239.94 o
   5   7  13        178.77        688.40       294.51 o
 -12   8  13       1363.40       1253.37       807.42 o
 -10   8  13       5577.44       6378.22       811.76 o
  -8   8  13       5489.98       7226.15       740.91 o
  -6   8  13       3268.15       3559.16       583.50 o
  -4   8  13       5111.69       5606.86       642.53 o
  -2   8  13      11161.37      10932.30      1204.92 o
   0   8  13       5132.45       5560.37       648.68 o
   2   8  13        943.08       1831.47       508.21 o
   4   8  13       6530.59       7731.58       776.11 o
 -11   9  13        603.94          2.24       494.76 o
  -9   9  13        299.25        575.10       516.02 o
  -7   9  13       1161.26       2291.00       541.78 o
  -5   9  13        131.25        274.33       452.20 o
  -3   9  13        967.29       1753.87       484.31 o
  -1   9  13       2957.14       2918.60       568.67 o
   1   9  13       1302.23        932.11       518.35 o
   3   9  13       2736.66       2585.02       576.83 o
  -8  10  13        817.00        832.66       530.13 o
  -6  10  13        599.31       1463.31       548.06 o
  -4  10  13        216.04        290.78       570.74 o
  -2  10  13       1054.00       1460.72       538.86 o
   0  10  13         31.10        776.29       519.76 o
   2  10  13        199.39        179.40       374.41 o
  -3  11  13       3893.02       3613.15       654.32 o
 -14   0  14       2148.43       2802.67       641.77 o
 -12   0  14       1894.67       2337.88       661.86 o
 -10   0  14       6034.70       6382.13       937.06 o
  -8   0  14       5363.99       5517.42       768.38 o
  -6   0  14       4575.91       4625.90       674.37 o
  -4   0  14       4635.97       4235.09       692.56 o
  -2   0  14       9313.09       9342.94       998.85 o
   0   0  14       5153.03       4914.85       669.06 o
   2   0  14       1079.01        785.37       528.80 o
   4   0  14       7050.41       6614.25       802.49 o
   6   0  14       6506.54       6824.40       924.18 o
 -13   1  14        477.22        670.61       428.45 o
 -11   1  14        835.11        595.47       409.79 o
  -9   1  14        520.75       1047.15       521.99 o
  -7   1  14        237.49        420.07       289.40 o
  -5   1  14       1662.41       1791.39       325.59 o
  -3   1  14       2618.45       1962.66       392.07 o
  -1   1  14        990.54       1355.56       326.20 o
   1   1  14       3062.90       2867.91       439.50 o
   3   1  14       1840.72       1513.19       388.88 o
   5   1  14        784.09       1286.67       406.43 o
   7   1  14       2273.99       2136.33       497.07 o
 -14   2  14         66.12        756.83       460.14 o
 -12   2  14         66.17        680.30       517.43 o
 -10   2  14       3307.76       3254.61       469.20 o
  -8   2  14       1526.57       1998.99       390.35 o
  -6   2  14        367.18       1037.33       348.21 o
  -4   2  14       2117.23       1832.63       379.50 o
  -2   2  14       1249.59       1636.23       288.38 o
   0   2  14         60.66        331.64       323.95 o
   2   2  14        475.33        679.04       347.98 o
   4   2  14       2383.20       1789.45       472.90 o
   6   2  14       1010.29       1552.77       412.18 o
 -13   3  14       2553.96       3082.57       514.00 o
 -11   3  14       1566.58       1368.83       371.38 o
  -9   3  14       2561.38       2839.03       422.62 o
  -7   3  14       4043.80       3346.66       389.59 o
  -5   3  14       4271.48       4190.96       371.37 o
  -3   3  14       4574.00       4134.87       396.59 o
  -1   3  14       5346.13       6227.45       459.35 o
   1   3  14       7160.37       6817.17       563.29 o
   3   3  14       8480.27       7536.20       606.71 o
   5   3  14       3891.32       3543.06       459.59 o
 -12   4  14       3467.75       4091.52       475.93 o
 -10   4  14       1127.07        914.40       302.89 o
  -8   4  14        945.29        694.36       266.80 o
  -6   4  14       3447.08       4124.51       372.50 o
  -4   4  14       3364.26       3136.09       344.15 o
  -2   4  14       1383.39       1320.23       280.49 o
   0   4  14       2644.84       2661.61       329.00 o
   2   4  14       3210.37       3420.42       389.81 o
   4   4  14        892.29        989.03       344.15 o
 -11   5  14        427.36         46.10       645.18 o
  -9   5  14         64.06        310.66       410.38 o
  -7   5  14          8.60        185.76       436.33 o
  -5   5  14        193.85        596.73       457.66 o
  -3   5  14        115.26        468.61       230.91 o
  -1   5  14        141.43         95.26       248.66 o
   1   5  14       1465.31       2064.66       292.48 o
   3   5  14        379.63        278.51       273.95 o
   5   5  14         14.45        142.52       330.47 o
 -12   6  14       1865.05       1628.10       837.75 o
 -10   6  14       1343.48        718.69       490.12 o
  -8   6  14       2662.73       2749.32       538.19 o
  -6   6  14       5462.04       6119.13       745.54 o
  -4   6  14       4040.78       3496.77       559.40 o
  -2   6  14       1647.02       1371.32       477.53 o
   0   6  14       7044.53       5765.84       426.40 o
   2   6  14       4566.15       3779.11       398.08 o
   4   6  14        836.12        720.02       310.28 o
  -9   7  14       2406.65       2144.25       429.06 o
  -7   7  14       2551.65       2200.89       444.79 o
  -5   7  14        987.99        713.53       647.83 o
  -3   7  14       6811.97       7140.87       732.75 o
  -1   7  14       4392.20       3676.07       605.77 o
   1   7  14        330.33       1013.46       485.25 o
   3   7  14       3981.25       5352.30      1121.29 o
  -8   8  14          1.38       -132.78       486.95 o
  -6   8  14          1.11       -305.28       455.32 o
  -4   8  14         51.14       -152.71       363.39 o
  -2   8  14         53.65        154.73       500.15 o
   0   8  14        263.24        381.14       434.70 o
 -11   1  15       2339.70       1886.93       449.72 o
  -9   1  15       7253.06       6997.68       688.95 o
  -7   1  15       3723.99       3108.76       407.31 o
  -5   1  15       1665.36       1785.75       407.97 o
  -3   1  15       3687.60       3850.45       506.43 o
  -1   1  15       3709.14       3319.01       498.36 o
   1   1  15       1441.45       1666.14       387.51 o
   3   1  15       2745.62       2700.14       456.04 o
 -10   2  15       2336.00       3023.16       435.85 o
  -8   2  15       1659.29       2208.59       439.38 o
  -6   2  15       2315.73       2236.73       422.07 o
  -4   2  15       3473.66       3663.04       449.29 o
  -2   2  15       2585.93       2486.04       428.88 o
   0   2  15       3977.91       3139.06       436.72 o
   2   2  15       4164.51       3933.23       576.27 o
  -9   3  15        745.44        626.45       373.33 o
  -7   3  15         82.96        371.21       334.17 o
  -5   3  15        475.75        785.13       325.08 o
  -3   3  15        374.23        916.69       333.46 o
  -1   3  15        269.36        -28.32       329.57 o
   1   3  15        729.36        789.89       380.68 o
  -8   4  15        569.85       1631.85       710.38 o
  -6   4  15       1579.15       1882.74       710.38 o
  -4   4  15        802.53       1256.15       371.92 o
  -2   4  15        907.80        979.86       351.68 o
   0   4  15       1705.45       1772.72       392.26 o
  -7   5  15       1919.29       1862.37       702.42 o
  -5   5  15       2922.80       3473.31       856.32 o
  -3   5  15       2061.93       1420.63       734.64 o
  -1   5  15       2198.37       1790.53       744.88 o
                                                
